# Supplementary material for: Genome-wide gene-based analyses of weight loss interventions identify a potential role for NKX6.3 in metabolism
Source: Nat Commun. 2019 Feb 1;10:540. doi: 10.1038/s41467-019-08492-8 (PMC6358625; doi:10.1038/s41467-019-08492-8)
Supplement: Supplementary file 5 — Supplementary Data 1 [file 41467_2019_8492_MOESM5_ESM.csv › Ottawa.genebased.csv]

	Chr	Gene	nSNPs	nSims	Start	Stop	Test	Pvalue	TopSNP	TopSNP.pvalue
1	10	ABLIM1	555	10000	116170868	116464414	725.3602031	0.0239976	rs1923285	0.0026
2	10	ACBD5	423	1000	27464142	27551068	482.5650007	0.132867133	rs117437477	0.033
3	10	ACSL5	142	1000	114113915	114208138	185.787255	0.080919081	rs11195951	0.0083
4	10	ACTA2	175	1000	90674830	90771147	188.2272639	0.115884116	rs3781207	0.0092
5	10	ADAM12	994	10000	127680953	128097127	1025.507371	0.04159584	rs1710284	0.0051
6	10	ADD3	22	1000	111745725	111915323	29.88893039	0.161838162	rs56364548	0.024
8	11	ABCG4	27	1000	118999749	119053374	26.29930322	0.253746254	rs11217164	0.22
9	11	ACCS	69	1000	44067728	44125569	9.137126988	0.949050949	rs2074040	0.23
10	11	ACP2	5	1000	47240852	47290457	4.025668918	0.296703297	rs11039134	0.23
11	11	ACTN3	102	1000	66293865	66350800	140.8395419	0.086913087	rs537448	0.011
12	12	A2ML1	130	1000	8955149	9049381	152.049097	0.076923077	rs10771151	0.0045
13	12	ABCB9	21	1000	123385497	123471056	5.773372405	0.661338661	rs1568918	0.24
14	12	ABCC9	267	10000	21930323	22109628	322.7825901	0.078692131	rs11046234	0.0047
15	12	ACTR6	53	1000	100573864	100638202	13.32759638	0.674325674	rs191782055	0.23
16	12	ACVR1B	32	1000	52325450	52410863	14.55090307	0.45954046	rs813469	0.29
17	12	ACVRL1	69	1000	52281201	52337145	84.35593697	0.083916084	rs11169956	0.049
18	12	ADCY6	38	1000	49139974	49202820	16.58070562	0.543456543	rs140224409	0.17
19	13	ABCC4	1003	1000	95652082	95973687	679.5306996	0.26973027	rs12861243	0.0099
20	14	ACIN1	76	1000	23507773	23584823	34.29884885	0.509490509	rs12400	0.11
21	14	ACOT2	14	1000	74014323	74062362	7.592048638	0.422577423	rs4899472	0.24
22	15	AAGAB	134	1000	67473012	67567536	59.11613079	0.56043956	rs10152595	0.12
23	15	ADAL	30	1000	43602553	43666753	2.671405051	0.827172827	rs72707520	0.51
24	15	ADAMTS7P1_1	33	1000	82565620	82646915	15.26968241	0.539460539	rs62010071	0.18
25	16	ABCC11	218	1000	48180821	48289088	107.4571699	0.46953047	rs6500339	0.07
26	16	ABCC6	95	1.00E+05	16223421	16337328	253.2572091	0.004619954	rs16967488	0.0073
27	16	ACSF3	307	1000	89140216	89242254	186.7947337	0.377622378	rs3743981	0.079
28	16	ACSM3	96	1000	20755311	20828479	32.58958348	0.638361638	rs16970675	0.33
29	16	ADCY7	92	1000	50280450	50372045	39.13034508	0.559440559	rs111428776	0.11
30	17	AANAT	70	1000	74429432	74486199	40.31877887	0.431568432	rs4422008	0.15
31	17	AATK	148	1000	79071095	79159872	120.8215096	0.223776224	rs142302803	0.043
33	17	ABCA5	152	1000	67220575	67343323	25.58189502	0.9000999	rs508612	0.2
34	17	ABCC3	66	1.00E+05	48692217	48789063	141.8146669	0.007319927	rs66966158	0.0044
35	17	ABR	172	1000	886757	1110616	115.2394245	0.327672328	rs11654885	0.098
36	17	ACACA	141	1000	35421926	35786902	53.32502034	0.647352647	rs11654466	0.13
37	17	ACADVL	21	1000	7100443	7148586	2.304898533	0.802197802	rs222836	0.43
38	17	ACBD4	58	1000	43189966	43241543	24.0619423	0.587412587	rs2864881	0.11
39	17	ACE	59	1000	61534421	61595741	29.18764734	0.468531469	rs12451780	0.29
40	17	ACSF2	93	1.00E+05	48483518	48572206	375.0625884	0.001369986	rs72834184	0.00069
41	18	ADCYAP1	90	1000	884943	932173	122.4238982	0.072927073	rs17500692	0.012
42	19	ACP5	65	1000	11665474	11709801	77.82204008	0.137862138	rs889366	0.025
43	19	ADAMTS10	25	1000	8625123	8695620	12.83408883	0.448551449	rs4542783	0.27
44	19	ADCK4	117	10000	41177433	41242790	182.5276894	0.02949705	rs7249805	0.0083
45	1	ABCD3	106	1000	94863932	95004219	36.99009863	0.604395604	rs11165150	0.26
46	1	ABL2	360	1000	179048461	179218819	164.1280216	0.553446553	rs10913696	0.17
47	1	ACKR1	48	1000	159153802	159196290	71.98957805	0.068931069	rs863007	0.03
48	1	ACOT11	151	10000	54993806	55120417	223.2970229	0.0429957	rs2664061	0.013
49	1	ACOT7	36	1000	6304331	6473826	0.236028666	0.991008991	rs12078842	0.84
50	1	ADAM15	11	1000	155003747	155055252	8.359464717	0.285714286	rs111582237	0.067
51	1	ADAMTSL4	60	1000	150501844	150553412	62.00071298	0.135864136	rs4971020	0.0025
53	1	ADAR	108	1000	154534533	154620456	69.71939915	0.370629371	rs77710113	0.032
54	1	ADIPOR1	125	1.00E+05	202889952	202947700	294.1271195	0.006899931	rs10800883	0.0029
55	20	ABHD12	22	1000	25255378	25391618	2.870040014	0.872127872	rs73598373	0.57
56	20	ACSS1	88	1000	24966865	25058818	28.14768029	0.719280719	rs6050249	0.23
57	20	ACSS2	109	1000	33442765	33535769	78.08607536	0.324675325	rs60789653	0.073
58	21	ABCC13	394	1000	15626119	15693692	337.6111276	0.176823177	rs13046902	0.0049
59	21	ABCG1	293	1000	43599798	43737354	227.0806879	0.236763237	rs7277991	0.053
60	2	ABCA12	261	1000	215776265	216023151	165.6343607	0.377622378	rs7601262	0.08
61	2	ABI2	130	1000	204172961	204316896	127.1007439	0.1998002	rs4588167	0.067
62	2	ACP1	85	1000	244868	298282	131.5842387	0.070929071	rs34931255	0.0034
63	2	ACTR3	277	1000	114627510	114739129	185.8072756	0.341658342	rs953120	0.029
64	2	ACVR1	30	1000	158572957	158752374	5.048414998	0.685314685	rs7565550	0.55
65	2	ACVR1C	58	10000	158363278	158505399	108.0810938	0.055894411	rs10201242	0.031
66	2	ACVR2A	118	1000	148582085	148708396	79.8661993	0.36963037	rs1227304	0.12
67	2	ADD2	456	10000	70869215	71015375	570.6268798	0.064693531	rs78125692	0.011
68	3	ABCC5	328	1000	183617723	183755727	234.9692884	0.280719281	rs11714581	0.046
70	3	ACPP	110	1000	132016210	132107146	79.61456874	0.33966034	rs9872709	0.1
71	3	ADCY5	294	1000	122981142	123187392	176.082642	0.397602398	rs113906672	0.0012
72	4	AADAT	82	1000	170961372	171031538	15.30126355	0.809190809	rs13117677	0.14
73	4	AASDH	262	10000	57184450	57273674	456.5915057	0.02469753	rs1042040	0.033
74	4	ABCG2	334	1000	88991415	89172474	380.2973388	0.080919081	rs17013881	0.014
75	4	ACSL1	141	1000	185656748	185767268	94.03432247	0.313686314	rs74465934	0.13
76	4	ADAD1	122	1000	123280120	123370947	42.97040034	0.691308691	rs35439287	0.055
77	4	ADD1	157	1000	2825583	2951802	138.4753394	0.201798202	rs55754437	0.099
78	4	ADH6	55	1000	100103794	100160403	32.15257155	0.440559441	rs17219837	0.068
79	4	ADH7	69	1000	100313417	100376667	84.30552573	0.122877123	rs1154474	0.009
80	5	ACSL6	149	1.00E+05	131265666	131367761	443.5109464	0.006339937	rs422291	0.0014
81	5	ADAMTS2	283	1000	178517851	178792431	174.3184341	0.362637363	rs6888613	0.021
82	6	ABCC10	53	1000	43375291	43438163	25.05893992	0.506493506	rs9472044	0.11
83	6	ABHD16A	19	1000	31634725	31691137	6.086995908	0.694305694	rs115226176	0.074
84	6	ADAT2	126	10000	143723968	143791841	391.1476211	0.01979802	rs9390092	0.0014
85	7	ABCB5	422	1000	20635244	20816637	279.7221902	0.332667333	rs10266236	0.12
86	7	ABCF2	110	1000	150884922	150944460	121.4795821	0.137862138	rs2288649	0.018
87	7	ABHD11	34	1000	73130424	73173190	27.54541222	0.334665335	rs7782126	0.11
88	7	ACHE	37	1000	100467614	100513592	59.19885592	0.134865135	rs12705091	0.061
89	7	ACTR3C	68	1000	149924300	150040758	108.4953115	0.157842158	rs1464751	0.12
90	7	ADAM22	245	1000	87543565	87852204	79.24418524	0.659340659	rs117745734	0.12
91	7	ADCY1	229	1000	45593738	45782714	76.08148152	0.742257742	rs11769970	0.082
92	8	ADAM18	182	1000	39422086	39607583	185.465611	0.157842158	rs117737501	0.023
93	8	ADAM28	221	1000	24131579	24232726	21.1327914	0.915084915	rs397667	0.37
94	9	ABCA2	79	1000	139881685	139943374	95.84837792	0.15984016	rs116956699	0.023
95	9	ABHD17B	37	1000	74457367	74546148	81.61036156	0.083916084	rs11143023	0.05
96	9	ABL1	331	1000	133569267	133783062	158.332913	0.548451548	rs2791746	0.033
97	9	ADAMTS13	82	1000	136259458	136344525	56.11975484	0.330669331	rs3124752	0.17
98	9	ADAMTSL2	31	1000	136377285	136460641	18.44949277	0.365634366	rs34158079	0.019
99	10	CNNM2	423	1000	104658074	104858344	350.9768882	0.271728272	rs11191500	0.022
100	11	CNTN5	4177	10000	98871705	100249616	4178.138824	0.01449855	rs117326072	0.0028
101	11	COLCA2	86	1000	111149270	111199460	64.41980923	0.276723277	rs7107344	0.054
102	11	COPB1	121	1000	14459048	14541441	131.0768226	0.164835165	rs61883612	0.086
103	11	CORO1B	32	1000	67185517	67231292	20.79186484	0.368631369	rs117216574	0.022
104	12	CLEC12A	304	1000	10083914	10158194	248.7453925	0.226773227	rs559646	0.051
105	12	CLEC12B	135	1000	10143230	10191399	117.1245824	0.195804196	rs6488242	0.061
106	12	CLEC7A	60	1000	10249375	10302868	24.92892533	0.575424575	rs11053591	0.36
107	12	CLECL1	239	1000	9848455	9905895	122.5838681	0.483516484	rs118166553	0.017
108	12	CLLU1	101	1000	92795306	92844778	49.25162304	0.496503497	rs423194	0.19
109	12	CMKLR1	124	1.00E+05	108661820	108753094	308.5060332	0.001889981	rs938447	0.0039
110	12	CNOT2	397	1000	70616773	70768773	217.2498578	0.428571429	rs6581930	0.057
111	12	CNTN1	1074	1000	41066243	41486213	997.742211	0.127872128	rs11613035	0.027
112	12	COPS7A	91	1000	6813149	6861041	53.7107186	0.411588412	rs11064331	0.16
113	12	CORO1C	145	1000	109018884	109145326	38.55679569	0.741258741	rs11611166	0.25
114	13	CLYBL	648	1000	100238917	100581713	515.433562	0.190809191	rs35877939	0.023
115	13	CLYBL-AS1	105	1000	100357923	100401255	125.7643132	0.085914086	rs117936557	0.059
117	13	COG6	423	1000	40209763	40385802	457.1980834	0.144855145	rs7326566	0.07
118	13	COMMD6	158	1000	76079349	76143575	200.7077121	0.131868132	rs4885306	0.057
119	14	COQ6	154	1000	74396636	74449813	50.09549452	0.669330669	rs758242	0.13
120	15	CLK3	48	1000	74880712	74942542	5.244473433	0.887112887	rs117460858	0.16
121	15	COMMD4	34	10000	75608336	75654268	110.8914657	0.02249775	rs56164452	0.031
122	15	CORO2B	236	1000	68851307	69040144	107.7049011	0.54045954	rs17343452	0.12
124	16	CLEC16A	630	1000	11018344	11296046	228.2578484	0.688311688	rs12922908	0.051
125	16	CLEC18A	32	1000	69964607	70018250	2.156393753	0.836163836	rs62050644	0.37
126	16	CLEC3A	333	1000	78036442	78086001	212.6047498	0.328671329	rs76086133	0.08
127	16	CLN3	27	10000	28457973	28523623	69.94957232	0.061893811	rs181206	0.057
128	16	CLUAP1	48	1000	3530944	3609051	3.190099	0.978021978	rs9790	0.52
129	16	CMIP	559	1.00E+05	81458774	81765367	969.3516154	0.001849982	rs2966088	0.0014
130	16	CMTM1	92	1000	66580293	66633038	152.9127836	0.110889111	rs60487040	0.11
131	16	CMTM3	70	1000	66617934	66667795	71.72711902	0.205794206	rs3743718	0.093
132	16	CMTR2	142	1000	71296202	71343509	130.0947514	0.16983017	rs1424145	0.081
133	16	CNGB1	192	1000	57896243	58025020	186.5871802	0.132867133	rs2405129	0.021
134	16	CNOT1	343	1000	58533849	58683790	261.2565428	0.293706294	rs151811	0.11
135	16	CNTNAP4	966	10000	76291175	76613135	1323.125027	0.03889611	rs4506927	0.00015
136	16	COQ7	8	1000	19058916	19111417	2.88593973	0.526473526	rs12325570	0.32
137	17	CLDN7	34	1000	7143221	7186512	1.317744149	0.96003996	rs113086489	0.6
138	17	COPS3	195	1000	17129937	17204617	111.0059743	0.448551449	rs8072722	0.13
139	17	COX11	166	1000	53009258	53066064	94.89975749	0.415584416	rs11870311	0.2
140	18	CLUL1	70	1000	576997	670293	73.29288176	0.174825175	rs150189430	0.089
141	18	CNDP2	100	1000	72143499	72210689	44.98620095	0.562437562	rs112883853	0.24
142	19	CLIP3	65	1000	36485561	36543797	39.67523722	0.387612388	rs76929840	0.072
143	19	CLPTM1	148	1000	45437841	45516604	61.38017472	0.591408591	rs4803776	0.14
144	1	CMPK1	139	1000	47779468	47864511	164.3530665	0.17982018	rs10157734	0.12
145	1	CNIH4	33	1000	224524512	224587153	11.42696829	0.585414585	rs2405065	0.45
146	1	CNKSR1	144	10000	26483980	26536375	237.0855429	0.03249675	rs6660744	0.0074
147	1	CNN3	202	1000	95342504	95412779	77.57019714	0.715284715	rs74983229	0.2
148	1	CNST	348	1000	246709638	246851884	255.2777694	0.257742258	rs10802427	0.0055
149	1	COA6	83	1000	234489213	234539795	93.77435571	0.200799201	rs2175593	0.046
150	21	CLDN14	305	1000	37812919	37968867	250.6782253	0.253746254	rs2633334	0.094
151	21	COL18A1	355	10000	46805096	46953634	702.4126475	0.01269873	rs117447400	0.015
152	21	COL18A1-AS1	59	10000	46819630	46864985	174.5693037	0.01109889	rs112836219	0.016
153	21	COL18A1-AS2	31	1000	46807300	46849980	26.22037024	0.216783217	rs2838917	0.016
154	21	COL6A2	98	10000	47498032	47572763	187.7347776	0.050494951	rs9917540	0.009
155	22	COMT	207	1000	19909262	19977498	95.34013062	0.554445554	rs1990277	0.1
156	2	CLEC4F	193	10000	71015775	71067732	357.8633144	0.03509649	rs3755346	0.0071
157	2	CLHC1	221	1000	55379686	55479699	153.2834935	0.296703297	rs12713290	0.078
158	2	CLIP4	212	1000	29300541	29426679	168.0754679	0.241758242	rs74505799	0.0049
159	2	CLK1	52	1000	201697731	201749467	29.62725182	0.430569431	rs4674520	0.084
160	2	CMPK2	6	1000	6960683	7026766	0.407267411	0.84015984	rs1562648	0.74
161	2	CNRIP1	96	1000	68491302	68567183	106.9595927	0.11988012	rs1443654	0.013
162	2	COBLL1	498	1000	165516694	165718678	199.5974334	0.634365634	rs12613359	0.048
163	2	COL6A3	259	1000	238212654	238342850	227.52833	0.188811189	rs10929228	0.0026
164	2	COLEC11	123	1000	3622421	3712234	29.08391651	0.789210789	rs13422096	0.29
165	2	COPS7B	95	1000	232626380	232693964	90.70917934	0.243756244	rs146082281	0.16
166	3	CLDN11	35	1000	170116652	170172479	6.192190483	0.771228771	rs2422036	0.44
167	3	CLDN18	111	1.00E+05	137697657	137772494	347.0438687	0.008719913	rs3755752	0.0055
168	3	CLRN1	130	1000	150623949	150710786	47.34489191	0.675324675	rs6809546	0.14
170	3	CMSS1	406	1000	99516677	99917476	310.4271911	0.284715285	rs6762078	0.045
171	3	CNOT10	132	10000	32706636	32835367	242.6584057	0.04389561	rs11924375	0.025
172	3	COLQ	264	10000	15471639	15583258	494.1274909	0.02779722	rs7645995	0.0014
173	3	CP	159	1000	148860196	148959832	140.6921616	0.185814186	rs2177392	0.011
174	4	CLOCK	275	1000	56274067	56433076	174.0887197	0.392607393	rs11943456	0.019
175	4	CNGA1	339	1000	47917993	48034961	261.2237837	0.285714286	rs12646512	0.016
176	4	COL25A1	842	10000	109711876	110243799	1139.393542	0.03349665	rs12504037	0.0059
177	4	CORIN	555	1000	47576014	47860123	361.8174139	0.375624376	rs4591570	0.011
178	5	COL4A3BP	252	1000	74646927	74827806	384.5692661	0.080919081	rs76041796	0.042
179	6	CLIC1	42	1000	31678357	31725095	8.671669224	0.853146853	rs114777003	0.15
180	6	CLIC5	463	1000	45846189	46068085	446.8672697	0.114885115	rs1338466	0.021
181	6	CMAHP	301	1000	25061294	25158620	109.6612768	0.651348651	rs6916014	0.16
182	6	CNR1	73	1000	88829584	88895767	40.42517109	0.46953047	rs1884830	0.0034
183	6	COL11A2	48	1000	33110468	33180245	13.39268225	0.613386613	rs110662	0.44
184	6	COL9A1	362	10000	70905742	71032786	620.848936	0.01779822	rs7755873	0.008
185	7	CLDN15	94	1000	100855372	100902101	115.9730345	0.192807193	rs7784229	0.028
186	7	CNOT4	193	1000	135026546	135214875	148.3442847	0.236763237	rs61121697	0.047
187	7	COA1	344	10000	43650750	43789140	1026.930079	0.00889911	rs10215478	0.0056
188	7	COBL	511	1000	51063908	51404515	342.2511078	0.294705295	rs887058	0.059
189	7	COG5	613	10000	106822188	107224959	1521.284546	0.0229977	rs2520251	0.0087
190	7	COPG2	192	1000	130126079	130373598	153.7274173	0.315684316	rs79303529	0.061
191	8	CLU	114	1000	27434433	27492328	74.76361711	0.343656344	rs11135999	0.038
192	8	COMMD5	48	1000	146055550	146098963	2.701994973	0.838161838	rs1735163	0.63
193	9	CNTFR	153	1000	34531429	34610138	72.53578755	0.526473526	rs4879803	0.062
194	9	CNTFR-AS1	115	1000	34548009	34603070	46.64145233	0.609390609	rs12551429	0.16
195	9	CORO2A	235	10000	100863256	100974956	313.2116915	0.0439956	rs10985377	0.012
196	10	DNAJB12	16	1000	74072587	74134907	0.269836798	0.929070929	rs10400019	0.88
197	10	DNAJC1	290	1.00E+05	22025476	22312650	1052.970592	0.007379926	rs7096530	0.0027
198	10	DNMBP	459	1000	101615333	101789676	537.2232764	0.126873127	rs12780060	0.03
199	10	DNMBP-AS1	160	1000	101666965	101738755	180.4558508	0.144855145	rs12780060	0.03
200	10	DNTT	171	1000	98044084	98118321	156.1721886	0.245754246	rs144646268	0.016
201	10	DOCK1	1297	10000	128573977	129270781	1573.043457	0.01429857	rs3934750	3.80E-05
202	10	DPCD	79	1000	103328088	103389410	50.57917474	0.397602398	rs74537997	0.0076
203	11	DNAJB13	149	1000	73641363	73701332	52.29748388	0.699300699	rs7122091	0.19
204	11	DNAJC24	109	1000	31371376	31474382	147.5562791	0.112887113	rs1376361	0.035
205	11	DNAJC4	63	1000	63977752	64021753	80.06908647	0.088911089	rs12421615	0.023
206	11	DOC2GP	61	1000	67360994	67403135	34.27480849	0.377622378	rs56031100	0.052
207	11	DPAGT1	63	1000	118947212	118992785	78.22736572	0.12987013	rs2509049	0.088
208	11	DPF2	13	1000	65081224	65140451	0.979924406	0.868131868	rs603286	0.64
209	12	DNAJC14	10	1000	56194743	56243420	8.120218328	0.314685315	rs10083186	0.31
210	12	DNAJC22	8	10000	49721040	49765685	24.34948961	0.0369963	rs75022468	0.018
211	12	DNM1L	319	1000	32812133	32918584	339.9278804	0.222777223	rs67335394	0.021
212	13	DNAJC15	218	1.00E+05	43577361	43703306	760.2641721	0.007229928	rs2762160	0.0091
213	13	DNAJC3	146	10000	96309392	96467243	259.1415343	0.02329767	rs63053660	0.0098
216	14	DNAL1	165	1000	74091577	74190431	55.41069734	0.632367632	rs6574134	0.13
217	15	DNAJC17	112	1000	41040066	41119676	77.2412879	0.340659341	rs12438182	0.15
218	15	DNM1P35	101	1000	76000010	76052418	109.605378	0.168831169	rs11632860	0.2
219	15	DNM1P41	3	1000	85025805	85070249	0.135823799	0.892107892	rs61352356	0.78
220	15	DNM1P46	170	1000	100310360	100367132	42.38150944	0.801198801	rs11858305	0.13
221	16	DNAJA2	27	1000	46969273	47027625	27.85849513	0.242757243	rs12719759	0.1
222	16	DNAJA3	87	1000	4455805	4526775	53.37541891	0.397602398	rs66717543	0.2
223	16	DNASE1	22	1000	3682939	3728096	11.65793794	0.427572428	rs12925683	0.21
224	16	DNASE1L2	43	10000	2266467	2308712	84.32924435	0.03919608	rs141600125	0.025
225	16	DOK4	87	10000	57485869	57540385	126.0875009	0.04669533	rs3859049	0.02
226	16	DPEP2	34	1000	68001292	68053421	47.76258488	0.16983017	rs140317540	0.053
227	16	DPEP3	19	1000	67989565	68034452	28.52863399	0.137862138	rs117782866	0.054
228	17	DNAI2	86	1000	72250385	72331023	63.9589218	0.300699301	rs17192677	0.11
229	17	DPH1	74	1000	1913430	1966725	26.9355353	0.647352647	rs3752962	0.14
230	18	DOK6	1074	1000	67048283	67536322	695.9864208	0.300699301	rs10451412	0.0087
231	19	DNAJB1	76	1000	14605581	14649201	45.55920789	0.393606394	rs8109538	0.17
232	19	DNASE2	50	1000	12966024	13012335	26.59778265	0.481518482	rs111233763	0.077
233	19	DNM2	275	1000	10808728	10962586	125.0017323	0.553446553	rs112117957	0.066
234	19	DNMT1	140	10000	10224021	10325755	376.9038676	0.00949905	rs3826784	0.0063
235	19	DOCK6	148	1000	11289968	11393168	75.49916302	0.492507493	rs35803248	0.11
236	19	DOT1L	208	1000	2144147	2252577	99.75500254	0.51048951	rs4807210	0.094
237	1	DNAJA1P5	130	1000	102317566	102380299	125.8047444	0.194805195	rs114863771	0.0097
238	1	DNAJB4	96	10000	78450635	78502995	206.7972508	0.01649835	rs142416925	0.017
239	1	DNAJC11	181	1000	6674227	6781966	142.275757	0.256743257	rs200436	0.031
240	1	DNAJC16	244	1000	15833307	15918228	247.5363574	0.230769231	rs6700212	0.0044
241	1	DNAJC8	8	1000	28506789	28579542	13.87984356	0.131868132	rs692921	0.12
242	1	DNALI1	98	1000	38002519	38052458	65.23431939	0.36963037	rs3856138	0.13
243	1	DNM3OS	78	1000	172086018	172133975	41.89298497	0.447552448	rs61807787	0.073
244	1	DNTTIP2	164	1000	94315013	94364762	57.79189071	0.654345654	rs41292669	0.21
245	1	DPH2	42	1000	44415652	44459043	26.97868352	0.371628372	rs4221	0.11
246	20	DNAJC5	43	1000	62506454	62587384	18.92982304	0.535464535	rs817377	0.34
247	20	DNTTIP1	147	1000	44400575	44460066	185.8613549	0.11988012	rs117077150	0.039
248	20	DOK5	168	1000	53072265	53287710	88.07639422	0.466533467	rs6123403	0.096
249	21	DNMT3L	123	1000	45646221	45702099	96.41928115	0.215784216	rs6518180	0.024
250	21	DONSON	33	1000	34929858	34981014	8.97946123	0.737262737	rs56292839	0.13
251	21	DOPEY2	478	10000	37516838	37686572	719.8019637	0.01069893	rs2835322	0.0034
252	22	DNAL4	31	1000	39154512	39210161	57.77451043	0.068931069	rs9611024	0.035
253	2	DNAJB3	122	1000	234631395	234672661	98.69011343	0.302697303	rs2003569	0.087
254	2	DNAJC10	76	1000	183560767	183664750	73.55377461	0.254745255	rs34296268	0.086
255	2	DNAJC27	118	10000	25146504	25214963	215.7413162	0.04919508	rs13395267	0.0047
256	2	DNAJC27-AS1	211	1000	25174980	25282563	275.1376026	0.157842158	rs113411679	0.0041
257	2	DNAJC5G	22	1000	27478288	27524296	9.647398229	0.461538462	rs11126936	0.28
258	2	DNER	599	1000	230202344	230599286	592.7762812	0.091908092	rs2111482	0.037
259	2	DNPEP	32	1000	220218179	220272662	0.67670146	0.993006993	rs12694465	0.79
260	3	DNAJB11	65	10000	186268464	186323589	219.5061668	0.02489751	rs4686432	0.019
261	3	DNAJB8	60	10000	128161274	128206091	123.5951052	0.02579742	rs2659700	0.022
262	3	DNAJB8-AS1	68	10000	128162436	128211160	143.750094	0.01259874	rs7611275	0.012
263	3	DNAJC13	45	1000	132116552	132277876	77.30707044	0.086913087	rs3860499	0.053
264	3	DNASE1L3	150	1000	58158352	58216730	140.1599033	0.150849151	rs67867712	0.013
265	3	DOCK3	928	1000	50692671	51441629	1076.552784	0.208791209	rs73079190	0.058
266	5	DNAJC18	38	1000	138725891	138795214	62.39483317	0.124875125	rs11741938	0.095
267	5	DNAJC21	108	1000	34909697	34979069	123.0448099	0.118881119	rs111245834	0.07
268	5	DND1	54	1000	140030380	140073171	66.4999806	0.171828172	rs57408905	0.086
269	5	DOCK2	828	1000	169044250	169530386	562.8027571	0.256743257	rs17738959	0.0072
270	6	DNAH8	980	1000	38663116	39018574	683.0241183	0.288711289	rs862434	0.0065
271	6	DNPH1	60	1000	43173366	43217211	34.3032188	0.436563437	rs10948067	0.11
272	6	DOPEY1	155	1000	83757384	83898190	47.70945938	0.672327672	rs117931079	0.3
273	7	DNAJB9	104	1000	108190188	108235294	5.109783506	0.995004995	rs118148391	0.39
274	7	DNAJC2	28	1000	102932920	103005320	6.244641102	0.661338661	rs3757508	0.33
275	7	DNAJC30	109	1000	73075247	73117781	62.77270764	0.442557443	rs111602115	0.28
276	7	DOCK4	393	1000	111346163	111866462	294.6167407	0.238761239	rs6971805	0.0096
277	7	DOCK4-AS1	2	1000	111428560	111481835	0.988946481	0.298701299	rs10254599	0.32
278	8	DNAJC5B	239	1000	66913790	67032755	242.0888059	0.148851149	rs9298108	0.0097
279	8	DOCK5	279	1000	25022286	25290619	253.498522	0.164835165	rs73218199	0.033
280	8	DOK2	81	1000	21746383	21791205	19.76759594	0.791208791	rs17581624	0.13
281	9	DNAI1	153	1000	34438749	34540987	113.4884965	0.302697303	rs2281997	0.052
282	9	DNAJA1	205	1000	33005208	33059062	177.6144801	0.290709291	rs13297493	0.045
285	9	DNLZ	74	1000	139236351	139278263	86.21477995	0.152847153	rs3812550	0.089
286	9	DNM1	73	1000	130945633	131037527	100.6635906	0.097902098	rs10987942	0.022
287	9	DOLK	36	1000	131687808	131730012	1.369377683	0.839160839	rs72758894	0.68
288	9	DOLPP1	38	1000	131823382	131872717	19.23478437	0.438561439	rs1977447	0.31
289	10	DPYSL4	95	10000	133980413	134039280	225.4673771	0.03529647	rs2637650	0.011
290	10	DRGX	125	10000	50554160	50624062	196.2321015	0.050894911	rs10857477	0.0021
291	10	DUPD1	43	1000	76777593	76838272	15.72467467	0.528471528	rs113214733	0.21
292	11	DPP3	99	1000	66227483	66297130	52.44318266	0.428571429	rs117807401	0.0049
293	11	DRAP1	36	1000	65666727	65709048	25.04295942	0.326673327	rs185479409	0.086
294	11	DRD2	175	1000	113260316	113366001	91.33840052	0.496503497	rs75249539	0.1
295	11	DRD4	104	1000	617304	660705	57.06102585	0.465534466	rs12366210	0.15
296	11	DSCAML1	868	10000	117278488	117687976	796.9229909	0.065393461	rs76948040	0.0019
297	11	DTX4	151	1000	58919811	58996060	67.41155894	0.547452547	rs491558	0.085
298	12	DPPA3	85	1000	7844088	7890152	76.65203482	0.193806194	rs7134635	0.081
299	12	DPY19L2	428	1000	63932692	64082354	386.5140809	0.187812188	rs60186804	0.017
300	12	DRAM1	320	1.00E+05	102251104	102337401	823.0309187	0.004139959	rs78863372	0.004
301	12	DSTNP2	74	1000	6973845	7014950	40.04275425	0.425574426	rs2071066	0.24
302	12	DTX1	152	1000	113475661	113555833	35.71785932	0.805194805	rs7958044	0.19
303	12	DTX3	52	1000	57978404	58023587	27.84275091	0.458541459	rs7305391	0.18
304	12	DUSP16	202	1000	12606215	12735448	50.58179773	0.821178821	rs192355565	0.017
305	14	DTD2	82	1000	31895242	31946680	19.12565841	0.713286713	rs117059945	0.086
307	15	DTWD1	78	1000	49893225	49957333	42.44590109	0.453546454	rs11070711	0.16
308	15	DUOX1	19	1000	45402191	45477776	20.54561181	0.22977023	rs1648305	0.046
309	15	DUOX2	2	1000	45364851	45426359	0.873457143	0.338661339	rs55776578	0.35
310	15	DUOXA2	2	1000	45386522	45430301	0.873457143	0.335664336	rs55776578	0.35
311	16	DUS2	75	1000	68036846	68133226	55.34746886	0.330669331	rs149214641	0.052
312	17	DRG2	94	1000	17971180	18031299	47.42781519	0.498501499	rs2955373	0.27
313	17	DUS1L	18	1000	79995747	80043697	13.18416882	0.322677323	rs4606789	0.23
314	17	DUSP14	112	1000	35829950	35893588	7.901190235	0.992007992	rs17138650	0.18
315	18	DSC1	188	1000	28689213	28762819	144.3320156	0.323676324	rs73954506	0.077
316	18	DSC2	71	1000	28625941	28702388	101.6366755	0.06993007	rs73954506	0.077
317	18	DSC3	158	1000	28549330	28642781	101.6928139	0.362637363	rs12458126	0.12
318	18	DSEL	78	1000	65153818	65203967	62.4129501	0.246753247	rs2291172	0.036
319	18	DSG1	262	10000	28878051	28957393	445.8516007	0.056994301	rs73410206	0.045
320	18	DSG2	194	1000	29058026	29148814	171.9087999	0.196803197	rs10163532	0.063
321	18	DSG3	171	1000	29007731	29078665	61.40773591	0.631368631	rs34733102	0.31
322	18	DSG4	121	1000	28936739	29013880	95.79572628	0.305694306	rs73410206	0.045
323	19	DPP9	66	1000	4655243	4743855	45.9706222	0.311688312	rs11666440	0.092
324	19	DPRX	8	1000	54115309	54160263	0.450386236	0.843156843	rs11084270	0.71
325	19	DUS3L	24	1000	5765152	5811249	3.298250631	0.684315684	rs2436488	0.59
326	1	DPH5	73	1000	101435179	101511362	14.89612298	0.75024975	rs34915449	0.5
327	1	DPT	241	10000	168644694	168718442	353.2786199	0.02849715	rs11804204	0.022
330	1	DR1	55	1000	93791477	93848148	24.83999297	0.475524476	rs771455	0.17
331	1	DRAM2	118	1000	111639953	111702838	41.19971904	0.646353646	rs11102212	0.095
332	1	DRAXIN	34	1.00E+05	11731780	11800336	91.27510799	0.009659903	rs12144700	0.0072
333	1	DSTYK	221	1000	205091630	205200727	23.62350386	0.961038961	rs61822625	0.39
334	1	DTL	276	1000	212188894	212298348	368.0438383	0.086913087	rs143276671	0.015
335	1	DUSP12	87	1000	161699580	161746952	55.53965818	0.366633367	rs12749327	0.11
336	20	DPH3P1	35	1000	61455917	61497543	2.120633728	0.815184815	rs4809428	0.47
337	20	DPM1	23	1000	49531404	49595060	8.134552884	0.542457542	rs6096214	0.31
338	20	DSTN	76	1000	17530598	17608652	80.75495782	0.248751249	rs6080738	0.081
339	20	DTD1	734	10000	18548555	18764560	1264.699837	0.01859814	rs73601842	0.0046
340	21	DSCAM	1735	10000	41364342	42239039	1918.18576	0.01689831	rs61580991	0.0022
342	21	DSCAM-IT1	144	1000	41970432	42022693	54.61455757	0.63036963	rs73368921	0.092
343	21	DSCR10	109	1000	39558249	39600738	81.16411032	0.308691309	rs71316630	0.072
344	21	DSCR3	129	1000	38575725	38659833	53.62707051	0.602397602	rs140885503	0.027
345	21	DSCR4	133	1000	39406312	39513454	121.1187525	0.210789211	rs962343	0.044
346	21	DSCR8	101	1000	39473544	39548605	75.94619977	0.285714286	rs114682916	0.086
347	21	DSCR9	86	1000	38560803	38614037	33.27731724	0.591408591	rs140885503	0.027
348	22	DRG1	124	1000	31775538	31850172	128.9086291	0.161838162	rs16989617	0.047
349	22	DRICH1	46	1000	23930638	23994508	21.72001886	0.503496503	rs117844389	0.033
350	22	DUSP18	92	1000	31038038	31083872	54.58235646	0.400599401	rs13053148	0.21
352	2	DPP4	89	1000	162828754	162951052	76.091304	0.244755245	rs2268889	0.11
353	2	DPY30	66	10000	32228971	32284844	184.5582022	0.0269973	rs12991444	0.0082
354	2	DRC1	11	1000	26604783	26699579	14.15904082	0.168831169	rs34918214	0.088
355	2	DUSP11	29	1000	73969324	74027284	25.97897486	0.271728272	rs77206015	0.073
356	2	DUSP19	108	10000	183923286	183984722	206.1926584	0.04319568	rs4666887	0.016
357	2	DUSP2	29	1000	96788907	96831179	5.716029949	0.776223776	rs75145851	0.13
358	3	DPH3	121	1000	16278567	16326496	74.75613278	0.385614386	rs73818334	0.23
359	3	DPPA2	130	1000	108992634	109055364	37.77705387	0.736263736	rs62276081	0.31
360	3	DPPA2P3	110	10000	193690882	193732027	219.5565536	0.02219778	rs6802696	0.0012
361	3	DPPA4	118	1000	109024987	109076419	44.16330168	0.635364635	rs62276081	0.31
362	3	DTX3L	154	10000	122263184	122314049	403.3424396	0.00969903	rs7615345	0.0018
363	4	DSPP	71	1000	88509680	88558025	45.68433294	0.355644356	rs1870882	0.12
364	5	DRD1	80	1000	174847674	174891163	51.50056203	0.370629371	rs265968	0.0063
365	5	DROSHA	375	1000	31380601	31552282	352.0593238	0.154845155	rs516979	0.018
366	5	DTWD2	114	1000	118152568	118344240	64.47057325	0.42957043	rs299194	0.015
367	5	DUSP1	113	1000	172175092	172218203	79.8166429	0.288711289	rs17658057	0.085
368	6	DSP	176	1000	7521869	7606946	115.6798312	0.333666334	rs61731476	0.0075
369	7	DPY19L1	274	10000	34948492	35097653	632.3671829	0.04909509	rs2040850	0.025
370	7	DPY19L1P1	468	1000	32600552	32778780	539.8133889	0.167832168	rs145826714	0.019
371	7	DPY19L2P1	47	10000	35100898	35245774	154.5384105	0.03209679	rs10252277	0.017
372	7	DPY19L2P3	93	10000	29704769	29747859	241.8614059	0.02339766	rs35815758	0.016
373	7	DPY19L2P4	95	1000	89728713	89774914	88.18195693	0.198801199	rs2214119	0.083
374	7	DTX2P1-UPK3BP1-PMS2P11	4	1000	76590138	76673076	0.810694131	0.623376623	rs7803074	0.59
375	7	DUS4L	72	10000	107184401	107238968	223.1348156	0.00959904	rs3801948	0.014
376	8	DPY19L4	322	10000	95712102	95826076	607.4872828	0.02269773	rs10102580	0.0059
377	8	DPYS	197	10000	105371651	105499277	265.0196126	0.04789521	rs112254127	0.0011
378	8	DSCC1	230	1000	120826180	120888170	224.8182868	0.16983017	rs141368333	0.023
379	9	DPH7	38	1000	140429360	140493387	69.79341086	0.135864136	rs10116052	0.07
380	9	DPP7	15	1000	139984991	140029195	37.85716892	0.071928072	rs6560662	0.04
381	10	DUSP5	67	1000	112237624	112291302	73.71038806	0.1998002	rs117582335	0.015
382	10	DYDC1	180	1000	82075860	82136514	249.1832573	0.10989011	rs41284082	0.02
383	10	EBF3	79	1.00E+05	131613495	131782091	193.2560879	0.002899971	rs4617503	0.0012
384	10	EBLN1	54	1000	22477742	22518912	10.60316209	0.637362637	rs17413179	0.47
385	10	EDRF1	42	1000	127388083	127472712	15.15918133	0.571428571	rs149062985	0.041
386	11	DUSP8	156	1000	1555280	1613150	123.4369275	0.31968032	rs28658477	0.076
387	11	DYNC2H1	1633	10000	102960159	103370591	3420.606182	0.01229877	rs61904793	0.0037
388	11	EED	126	1000	85935805	86009785	29.95481324	0.781218781	rs1472422	0.16
389	11	EEF1G	34	1000	62307072	62361460	22.19025646	0.363636364	rs2428549	0.23
390	12	DUSP6	35	1000	89721601	89766636	35.06233718	0.222777223	rs10506971	0.07
392	12	DYRK2	84	1000	68022511	68076444	75.35342044	0.228771229	rs12304065	0.077
393	12	E2F7	150	1000	77395025	77479360	164.4992969	0.096903097	rs2242384	0.0034
394	12	EEA1	296	1000	93146284	93343107	147.4827416	0.494505495	rs1006460	0.11
395	13	DZIP1	104	1000	96210455	96316960	110.9457	0.112887113	rs7324901	0.023
396	13	EBPL	179	1000	50214811	50285623	46.57137981	0.86013986	rs112382494	0.21
398	13	EEF1DP3	286	10000	32400919	32553721	366.2380917	0.063893611	rs79279247	0.015
399	14	DYNC1H1	141	1000	102410864	102537135	95.24570446	0.387612388	rs10136974	0.086
400	14	EAPP	148	1.00E+05	34965134	35028943	423.1361561	0.00296997	rs55858014	0.002
401	14	ECRP	41	1000	21367499	21408335	40.57038917	0.247752248	rs870277	0.14
402	14	EDDM3A	210	1000	21194098	21236539	219.9815755	0.156843157	rs72666869	0.0056
403	14	EDDM3B	233	1000	21216585	21259107	253.1965359	0.098901099	rs72666869	0.0056
405	15	EDC3	54	1000	74902898	75008386	5.261914345	0.893106893	rs117460858	0.16
406	16	DYNC1LI2	113	1000	66734798	66805525	115.3613325	0.227772228	rs3785089	0.042
407	16	DYNLRB2	89	1000	80554853	80604541	126.3536277	0.146853147	rs7187807	0.086
408	16	E2F4	35	1000	67206067	67252821	1.717634948	0.95004995	rs3730393	0.26
409	16	E4F1	58	10000	2253488	2305743	117.4923475	0.03269673	rs141600125	0.025
410	16	EARS2	173	1000	23513333	23588696	162.6300492	0.276723277	rs152458	0.072
411	16	ECI1	51	10000	2269872	2321602	96.02548016	0.03989601	rs141600125	0.025
412	16	EDC4	41	10000	67886925	67938417	108.4676083	0.0339966	rs141039314	0.031
413	16	EEF2K	26	1000	22197591	22320066	5.785205443	0.661338661	rs138836545	0.51
414	17	DUSP3	93	1000	41823488	41876368	54.37328014	0.453546454	rs1728174	0.22
415	17	DVL2	25	1000	7108660	7157863	2.459538247	0.842157842	rs222836	0.43
416	17	DYNLL2	18	1000	56140779	56187618	3.511196709	0.733266733	rs181214	0.37
417	18	DYM	969	1000	46550171	47007079	276.4329019	0.749250749	rs188585262	0.11
418	18	DYNAP	92	1000	52238389	52286724	29.42683025	0.686313686	rs80075196	0.13
419	19	DUXA	89	1000	57643093	57698856	58.65051554	0.341658342	rs4801199	0.098
420	19	DYRK1B	110	1000	40295989	40344841	72.75635254	0.356643357	rs12972914	0.097
421	19	EBI3	93	1000	4209539	4257524	76.69548785	0.262737263	rs353700	0.24
422	19	ECH1	2	1000	39286061	39342497	2.92902536	0.081918082	rs11670444	0.087
423	19	EEF2	9	1000	3956053	4005461	5.688179292	0.366633367	rs55864872	0.11
424	1	DUSP23	17	1000	159730758	159772333	12.41410959	0.312687313	rs4630124	0.17
425	1	DUSP27	151	1000	167044086	167118402	173.2119518	0.104895105	rs12409055	0.00042
426	1	DUSP5P1	45	1000	228760656	228808159	27.47494438	0.423576424	rs61825697	0.18
427	1	DYRK3	89	1000	206788880	206842542	113.4988538	0.072927073	rs17014035	0.0022
428	1	E2F2	4	1000	23812919	23877712	2.730903709	0.337662338	rs2742979	0.17
429	1	ECM1	90	10000	150460486	150506265	181.201394	0.02729727	rs34739718	0.012
430	1	EDEM3	143	1000	184639624	184744041	35.03236006	0.778221778	rs55760657	0.31
431	1	EDN2	104	1000	41924445	41970344	50.09786609	0.504495504	rs114415352	0.073
432	1	EFCAB14	39	1000	47120830	47204736	1.285629536	0.888111888	rs61782590	0.61
434	20	DYNLRB1	51	1000	33084188	33148762	58.99252272	0.194805195	rs4911429	0.043
435	20	DZANK1	329	1.00E+05	18344010	18467829	761.5041719	0.002249978	rs12625434	0.0026
436	20	E2F1	36	10000	32243291	32294210	69.37581908	0.04339566	rs4911358	0.021
437	20	EBF4	127	1000	2653523	2760754	91.38798975	0.27972028	rs1028407	0.073
438	20	EDEM2	176	1000	33683159	33755161	42.59142801	0.778221778	rs4911466	0.076
439	20	EDN3	8	1000	57855498	57921047	0.719598641	0.814185814	rs154872	0.63
440	20	EEF1A2	30	1000	62099364	62150668	11.98196921	0.572427572	rs914468	0.16
441	2	DUSP28	28	1000	241479470	241523431	10.85765337	0.605394605	rs1138848	0.091
442	2	DYTN	321	1000	207496344	207603120	270.5113813	0.193806194	rs4673359	0.049
443	2	E2F6	14	1000	11564500	11626303	6.887228531	0.492507493	rs4669731	0.28
444	2	ECEL1	66	1000	233324536	233372569	27.46484438	0.601398601	rs2678483	0.049
445	2	ECEL1P2	42	1000	233230459	233271754	75.8758453	0.081918082	rs3762525	0.055
446	2	EDAR	61	1000	109490926	109625828	35.57163592	0.415584416	rs3749096	0.31
447	2	EEF1B2	90	1000	207004317	207047653	62.08250366	0.343656344	rs114014367	0.14
448	3	DUSP7	41	1000	52062936	52110461	41.00638756	0.242757243	rs9857878	0.069
449	3	DVL3	85	1000	183853283	183911314	63.45676956	0.320679321	rs2231216	0.1
450	3	DYNC1LI1	90	1000	32547462	32632366	47.0407436	0.494505495	rs62252805	0.15
451	3	DZIP3	157	1000	108288336	108433693	51.88937094	0.661338661	rs62266401	0.046
452	3	EAF1	114	10000	15449063	15504120	290.049895	0.01769823	rs7645995	0.0014
453	3	EAF2	220	1000	121534033	121625373	266.1380337	0.143856144	rs6780302	0.022
454	3	EBLN2	87	1000	73090809	73132471	98.7915387	0.173826174	rs6549498	0.095
455	3	ECT2	179	1000	172448474	172559264	258.7017581	0.11988012	rs7374229	0.061
456	3	EEFSEC	405	1000	127852312	128147489	135.706561	0.624375624	rs11705891	0.28
457	3	EFCAB12	46	1000	129100163	129167494	6.227826159	0.697302697	rs73865443	0.57
458	4	EDNRA	96	1000	148382068	148486106	135.3827513	0.091908092	rs148759302	0.0019
459	5	EBF1	656	1000	158102922	158546788	651.3799207	0.084915085	rs6883772	0.015
460	5	ECSCR	28	1000	138764244	138862320	38.93388046	0.133866134	rs28419191	0.071
461	5	EDIL3	690	10000	83216413	83700685	1075.171317	0.00929907	rs426630	0.0044
462	6	DXO	50	10000	31917587	31960032	78.66424551	0.04259574	rs148932458	0.046
463	6	DYNLT1	110	1000	159037506	159085818	170.8722608	0.071928072	rs4709238	0.04
464	6	ECT2L	381	1000	139097247	139245207	306.2592285	0.186813187	rs73572777	0.025
465	6	EDN1	30	1000	12270528	12317427	44.25388038	0.14985015	rs1476046	0.08
466	6	EEF1A1	67	10000	74205472	74250755	142.0793344	0.051294871	rs72961942	0.0053
468	7	EEPD1	488	1000	36172835	36361152	328.7843803	0.307692308	rs62445437	0.045
469	7	EFCAB10	88	1000	105185579	105241976	32.86342826	0.639360639	rs1630670	0.17
470	8	DUSP26	79	1.00E+05	33428853	33477439	373.7305771	0.001749983	rs58665006	0.0013
471	8	EBF2	357	1000	25679245	25922640	228.9176539	0.351648352	rs10096895	0.044
472	10	EIF3A	110	1000	120774540	120860334	87.74121652	0.296703297	rs10219108	0.14
473	10	EIF4EBP2	113	1000	72143860	72208374	154.0737325	0.071928072	rs35345134	0.012
474	10	EIF5AL1	5	1000	81252356	81296192	7.707927525	0.152847153	rs1250754	0.054
475	11	EFCAB4A	23	1000	808259	851991	13.18003119	0.41958042	rs72844798	0.092
476	11	EFEMP2	69	10000	65613911	65660405	187.542323	0.02859714	rs667555	0.013
477	11	EHBP1L1	52	10000	65323508	65380116	84.91261608	0.067993201	rs10896018	0.028
478	11	EI24	131	1000	125419282	125474584	183.2225478	0.077922078	rs11518254	0.0097
479	11	EIF1AD	121	1000	65744015	65789637	140.7173013	0.137862138	rs3759035	0.038
480	11	EIF3F	30	1000	7988866	8037719	29.68181412	0.193806194	rs2280729	0.089
481	11	EIF3M	158	10000	32585312	32644037	217.3068584	0.067293271	rs552512	0.026
482	12	EID3	66	1000	104677509	104718982	47.75798597	0.298701299	rs140958603	0.0074
483	12	EIF2B1	102	1000	124085569	124138323	31.22689633	0.696303696	rs10161548	0.096
484	12	EIF4B	71	1000	53380061	53455993	120.1114817	0.140859141	rs17747998	0.021
485	12	ELK3	137	1000	96568206	96681606	104.3584553	0.277722278	rs7952980	0.024
486	13	EFNB2	47	1000	107122078	107207388	75.13746828	0.06993007	rs9520092	0.018
487	14	EFS	37	1000	23805608	23854842	3.983493697	0.949050949	rs4270088	0.39
488	14	EGLN3	90	1000	34373420	34440284	71.61046253	0.273726274	rs12885361	0.037
489	14	EIF2B2	39	1000	75449611	75496294	1.980612417	0.822177822	rs12889133	0.56
490	14	EIF2S1	3	1.00E+05	67807033	67873233	12.93063457	0.006769932	rs112383025	0.011
491	15	EFTUD1	387	1000	82402560	82575104	268.7279921	0.27972028	rs2654210	0.033
492	15	EFTUD1P1	128	1000	84728938	84815353	138.480365	0.11988012	rs138174079	0.0071
493	15	EHD4	65	1000	42171638	42284755	126.9772459	0.070929071	rs10518743	0.044
494	15	EID1	54	1000	49150289	49192380	73.19279673	0.118881119	rs77951869	0.034
495	15	EIF2AK4	236	1000	40206324	40347797	135.9656212	0.374625375	rs62004084	0.1
496	15	EIF3J	28	1000	44809265	44875001	1.854648001	0.801198801	rs115146875	0.75
498	17	EFNB3	25	1000	7588519	7634693	27.07312677	0.18981019	rs1123547	0.15
499	17	EIF1	22	1000	39825126	39867898	21.99050627	0.232767233	rs12453761	0.03
500	17	EIF4A1	83	1000	7456023	7502324	34.94354566	0.622377622	rs1133249	0.061
501	17	EIF4A3	176	1000	78089012	78140982	127.8367751	0.291708292	rs11869274	0.099
502	17	ELAC2	231	1000	12874928	12941381	85.20335689	0.612387612	rs11078114	0.13
504	18	ELAC1	53	1000	48474386	48534490	7.582532328	0.836163836	rs646736	0.28
505	19	EHD2	127	1000	48196600	48266391	104.8064548	0.252747253	rs13346368	0.044
506	19	EID2	89	1000	40009446	40050838	82.27892848	0.18981019	rs7260170	0.046
507	19	EID2B	85	1000	40001629	40043494	70.7212975	0.240759241	rs7260170	0.046
508	19	EIF3G	40	10000	10205689	10250599	113.8842712	0.009999	rs3826784	0.0063
509	19	EIF3K	86	10000	39089721	39147595	159.2083684	0.03249675	rs113386919	6.00E-05
510	19	ELANE	3	1000	832290	876246	0.06756749	0.883116883	rs1651895	0.82
511	19	ELAVL1	141	1000	8003456	8090529	26.00780413	0.844155844	rs34470441	0.28
512	19	ELAVL3	13	1000	11542142	11611803	5.115272041	0.45954046	rs7508575	0.45
514	1	EFCAB7	165	1000	63969012	64058364	102.2728238	0.415584416	rs11208232	0.053
515	1	EFHD2	32	10000	15716390	15776839	63.86832833	0.04059594	rs10754889	0.01
516	1	EFNA1	44	1000	155080348	155127386	83.72375779	0.08991009	rs7366138	0.068
517	1	EFNA3	31	1000	155031347	155080014	59.38462299	0.075924076	rs10908454	0.052
518	1	EFNA4	14	1000	155016212	155062029	15.93284577	0.217782218	rs111582237	0.067
519	1	EGLN1	291	1000	231479496	231580790	428.4118813	0.162837163	rs1765793	0.051
520	1	EIF2D	118	10000	206744973	206805904	215.9199524	0.01189881	rs79670099	0.028
521	1	EIF3I	32	1000	32667970	32717205	62.17580711	0.105894106	rs9700148	0.08
522	1	ELF3	69	1000	201959689	202006315	90.77885314	0.092907093	rs4950816	0.039
523	20	EIF2S2	51	1000	32656114	32720085	7.515896405	0.804195804	rs6059655	0.12
524	22	EFCAB6	832	1000	43904623	44228217	584.1707306	0.277722278	rs4823137	0.043
525	22	EFCAB6-AS1	144	1000	43892133	43952485	45.28861388	0.777222777	rs6519812	0.18
526	22	EIF3D	87	1000	36886896	36945277	91.05308965	0.155844156	rs2277843	0.013
527	22	EIF3L	48	10000	38225378	38304789	132.1320845	0.03919608	rs139858	0.014
528	2	EFEMP1	9	1000	56073096	56171298	0.585368709	0.866133866	rs2903839	0.66
529	2	EFR3B	256	10000	25244972	25402004	443.5116503	0.02119788	rs10185817	0.0018
530	2	EGR4	15	1000	73498056	73540829	29.55545269	0.108891109	rs13033768	0.11
531	2	EHD3	70	1000	31436879	31511260	72.15620547	0.146853147	rs3769619	0.097
532	2	EIF2AK3	107	1000	88836258	88947094	143.3068222	0.077922078	rs12329245	0.026
533	2	EIF5B	192	10000	99933833	100036728	281.8881569	0.069093091	rs12991982	0.043
534	3	EFCC1	44	10000	128700471	128779585	97.1208934	0.03779622	rs35076317	0.0064
535	3	EFHB	228	1000	19900965	19995706	90.31460246	0.629370629	rs1872736	0.2
536	3	EGFEM1P	316	1000	167947309	168568374	227.7151442	0.283716284	rs12639569	0.12
537	3	EHHADH	137	1000	184888411	184991886	162.3686586	0.152847153	rs77567749	0.034
538	3	EHHADH-AS1	124	1000	184860688	184929743	160.0987754	0.10989011	rs7644991	0.029
539	3	EIF1B	67	1000	40331172	40373915	7.573521003	0.814185814	rs73073568	0.31
540	3	EIF1B-AS1	353	1000	40194637	40371189	80.13789146	0.84015984	rs10510707	0.12
541	3	EIF2A	181	10000	150244573	150323803	256.0814384	0.050394961	rs9815620	0.011
542	3	EIF2B5	76	1000	183832809	183883099	37.97941047	0.492507493	rs865808	0.2
543	3	EIF4A2	37	1000	186481360	186527685	42.00978383	0.177822178	rs266718	0.022
544	3	EIF5A2	93	1000	170586203	170646426	49.83585611	0.467532468	rs144630853	0.14
545	4	EGF	228	1000	110814039	110954118	212.5349677	0.22977023	rs6851385	0.0036
547	5	EFCAB9	90	1000	171601175	171650458	130.1314004	0.073926074	rs71607597	0.012
548	5	EFNA5	466	10000	106692589	107026596	557.2764295	0.02509749	rs17160302	0.0011
550	5	EGR1	61	1000	137781180	137825004	10.39847407	0.84015984	rs79815179	0.31
551	5	EIF4E1B	39	1000	176037682	176093642	11.49836611	0.669330669	rs4867843	0.42
552	5	EIF4EBP3	23	1000	139907250	139949163	22.2329395	0.210789211	rs2253378	0.096
555	7	EIF4H	35	1000	73568705	73631429	10.75542445	0.567432567	rs223015	0.32
556	8	EFR3A	298	10000	132896355	133045886	704.137764	0.01259874	rs28568684	0.0041
557	8	EIF3E	239	1000	109193971	109280959	397.6102852	0.087912088	rs2212703	0.025
558	8	EIF3H	128	1000	117637054	117788062	102.0509727	0.288711289	rs2015069	0.11
560	10	ELOVL3	49	10000	103966034	104009344	75.48480891	0.073192681	rs7913991	0.035
561	10	EMX2	92	1000	119281955	119329057	11.86413428	0.94005994	rs114370258	0.25
562	10	EMX2OS	188	1000	119223803	119324579	77.67069126	0.626373626	rs2532666	0.017
563	10	ENO4	40	1000	118589022	118662112	6.116778833	0.851148851	rs3781566	0.32
565	10	ENTPD7	145	1000	101399262	101491002	158.2001779	0.200799201	rs11190245	0.07
566	11	ELMOD1	209	10000	107441816	107557505	279.5967555	0.060093991	rs502537	0.0098
567	11	ELP4	300	10000	31511275	31826073	761.8174109	0.03309669	rs2295748	0.032
568	11	EML3	38	1000	62349690	62400237	7.217148718	0.66033966	rs2516633	0.43
569	11	ENDOD1	176	10000	94802973	94885815	229.8820965	0.059094091	rs78484577	0.0039
570	12	EMG1	9	1000	7059943	7105165	0.302359542	0.84015984	rs12580543	0.82
571	12	EMP1	113	1.00E+06	13329601	13389708	469.9606531	9.30E-05	rs76916762	0.0002
572	12	ENDOU	141	1.00E+05	48083517	48139355	317.8973696	0.006759932	rs2524317	0.0095
573	12	ENO2	56	1000	7003613	7052859	14.83376186	0.567432567	rs1007923	0.43
574	12	EP400	59	1000	132414464	132585011	55.80092872	0.276723277	rs35781454	0.098
576	14	EMC9	28	1000	24588173	24630797	18.98882863	0.380619381	rs10134506	0.21
577	14	EML1	296	10000	100239744	100428395	394.4701132	0.054694531	rs1191113	0.017
578	14	EML5	314	1000	89061173	89279096	221.655619	0.311688312	rs76127010	0.11
579	14	ENTPD5	302	1000	74413180	74506026	95.14514937	0.747252747	rs61475846	0.18
580	15	ELL3	46	1000	44044797	44089502	21.25499987	0.508491508	rs117519814	0.095
581	15	EMC4	147	1000	34497197	34542366	107.7955674	0.305694306	rs112979791	0.087
582	15	EMC7	56	1.00E+05	34356223	34414053	222.9542339	0.006719933	rs1436923	0.0048
583	16	ELMO3	32	1000	67213027	67257927	1.693160371	0.935064935	rs3730393	0.26
584	16	EMC8	64	1000	85792230	85853148	59.06120468	0.254745255	rs111457238	0.16
585	16	EME2	89	1000	1803228	1846239	29.85837002	0.659340659	rs11860900	0.14
586	16	EMP2	128	1000	10602278	10694539	149.320607	0.097902098	rs2883429	0.0042
587	16	ENKD1	14	10000	67676849	67720628	45.0494234	0.04179582	rs113234622	0.043
588	17	EMC6	70	1000	3552016	3592963	97.46020621	0.100899101	rs222757	0.053
589	17	EME1	26	1000	48430580	48478820	22.55339114	0.2997003	rs16948951	0.25
590	17	ENGASE	39	1000	77051018	77104685	23.40336139	0.394605395	rs3744176	0.25
591	17	ENO3	64	10000	4834383	4880426	109.9941186	0.04089591	rs34235023	0.013
592	17	ENPP7	45	1000	77684864	77736021	12.45399991	0.636363636	rs4890029	0.35
593	17	ENTHD2	76	1000	79182076	79232891	50.49657057	0.342657343	rs2048057	0.14
594	18	EMILIN2	27	1000	2827027	2934090	9.220103957	0.704295704	rs11660930	0.16
595	19	ELL	27	1000	18533472	18652937	30.16829511	0.218781219	rs77852139	0.2
596	19	ELOF1	17	1000	11643857	11690051	16.77726518	0.210789211	rs7256770	0.12
597	19	ELSPBP1	166	1000	48477907	48548410	58.78141414	0.657342657	rs1834955	0.15
598	19	EMC10	78	1000	50959733	51006783	104.4910714	0.10989011	rs1726808	0.053
599	19	EMP3	117	1000	48808628	48853810	103.1202296	0.223776224	rs1062919	0.12
600	19	EMR1	152	1000	6867559	6960464	40.68663123	0.682317682	rs35090409	0.22
601	19	EMR3	239	1000	14709928	14805730	260.4689818	0.071928072	rs6511947	0.0088
602	19	EMR4P	176	1000	6932510	7010857	277.4390608	0.108891109	rs1963258	0.026
603	1	ELTD1	628	1000	79335448	79492495	547.6225147	0.1998002	rs111691099	0.075
604	1	EMC1	223	1.00E+05	19522157	19598053	650.2697808	0.003879961	rs4912057	0.00038
605	1	ENAH	384	1000	225654533	225860845	337.6898624	0.250749251	rs115904547	0.0041
607	20	ELMO2	49	1000	44974689	45055271	10.76301565	0.633366633	rs365819	0.31
608	20	EMILIN3	63	1000	39968605	40015498	38.06642431	0.401598402	rs2235594	0.13
609	20	ENTPD6	52	1000	25156338	25227360	4.752988073	0.925074925	rs147618360	0.46
610	22	EMID1	117	1000	29581900	29675586	93.25245949	0.288711289	rs909798	0.034
611	22	ENTHD1	47	1000	40119048	40309794	16.44888326	0.59040959	rs137955	0.23
612	22	EP300	133	10000	41468613	41596081	308.3483022	0.02839716	rs6002249	0.007
613	22	EP300-AS1	95	10000	41561218	41613505	274.3073797	0.03259674	rs11913442	0.033
614	2	ELMOD3	168	1000	85561842	85638875	143.3792904	0.266733267	rs6707823	0.038
615	2	EMILIN1	27	1000	27281434	27329265	2.832269329	0.749250749	rs12714092	0.57
616	2	EML4	468	1000	42376489	42579688	280.7630823	0.367632368	rs11684912	0.12
617	2	EML6	782	1000	54932148	55219156	511.3203337	0.322677323	rs115186827	0.014
618	2	EMX1	4	1000	73124603	73182020	6.887784615	0.131868132	rs2077586	0.12
619	2	EN1	79	1000	119579746	119625759	35.35111267	0.582417582	rs17177826	0.0055
620	2	EPAS1	149	1000	46504540	46633842	153.1258093	0.163836164	rs1900593	0.067
621	3	ELP6	40	1000	47517129	47575199	43.94821859	0.222777223	rs73081205	0.075
622	3	EMC3	80	1000	9985635	10048522	82.93312461	0.262737263	rs13084194	0.22
623	3	EMC3-AS1	98	1000	10008576	10068687	96.78532255	0.245754246	rs13084194	0.22
625	3	EOGT	166	1000	69004362	69083045	134.6606793	0.240759241	rs113928467	0.091
626	3	EOMES	44	1000	27737439	27784206	23.90017931	0.468531469	rs9853007	0.063
627	4	ELMOD2	126	1000	141425311	141494924	79.67605223	0.38961039	rs1241047	0.047
628	4	EMCN	296	1000	101296497	101459250	338.4638364	0.117882118	rs1846870	0.0078
629	4	ENOPH1	82	1000	83331632	83402328	35.03559847	0.563436563	rs7662802	0.056
630	4	ENPEP	141	1000	111377228	111504493	146.7887448	0.143856144	rs4458518	0.029
631	4	ENPP6	265	1000	184989858	185159114	104.5846988	0.626373626	rs74320175	0.083
632	5	ELL2	142	10000	95200801	95317775	648.7782459	0.01059894	rs3756703	0.0092
633	5	ELOVL7	264	1.00E+05	60027615	60160101	776.0648958	0.001659983	rs16878373	0.00091
634	5	EMB	151	1000	49672030	49757234	195.9500908	0.165834166	rs188634834	0.0084
635	5	ENC1	90	1000	73903230	73957249	38.64912989	0.531468531	rs186180	0.17
636	5	EPB41L4A	699	1000	111478314	111775010	571.9241949	0.190809191	rs75611589	0.0012
637	5	EPB41L4A-AS1	117	1000	111476222	111518198	117.6808294	0.187812188	rs75611589	0.0012
638	5	EPB41L4A-AS2	26	1000	111735279	111776677	6.465462643	0.706293706	rs74755191	0.18
639	6	ELOVL2	36	1000	10960992	11064624	17.51224931	0.453546454	rs6932739	0.26
641	6	ELOVL4	168	1000	80604528	80677315	52.71528738	0.739260739	rs9361574	0.17
642	6	ENPP1	217	1000	132109155	132236295	254.7354814	0.08991009	rs6941779	0.022
643	6	ENPP3	97	1000	131938441	132088550	86.94498778	0.244755245	rs17601580	0.072
644	6	ENPP4	155	1000	46077700	46134436	44.14388514	0.699300699	rs62400860	0.086
645	6	ENPP5	112	1000	46106918	46158747	83.57796175	0.2997003	rs13213153	0.024
647	7	ELN	66	1000	73422118	73504236	53.48638598	0.330669331	rs11768878	0.12
648	7	EN2	30	1000	155230823	155277526	50.06806988	0.071928072	rs10949799	0.019
649	8	EMC2	221	1000	109435852	109519136	198.5782216	0.223776224	rs16877854	0.025
650	8	ENTPD4	158	1000	23266664	23335244	105.9800285	0.34965035	rs28579964	0.082
651	8	ENY2	99	10000	110326551	110378189	192.5851915	0.01009899	rs34979579	0.0078
652	9	ENDOG	35	1000	131560778	131604955	2.141650357	0.831168831	rs60956762	0.61
653	9	ENHO	60	1000	34501039	34543037	41.73586343	0.32967033	rs2281997	0.052
654	9	ENTPD2	53	1000	139922550	139968503	47.38755657	0.235764236	rs4880086	0.06
655	10	ERCC6	249	1000	50642525	50767169	79.05734651	0.727272727	rs10776575	0.34
657	11	EPS8L2	76	10000	686119	747727	165.88947	0.01129887	rs7480436	0.0062
658	11	ESAM	21	1.00E+05	124603018	124652223	80.35916282	0.006099939	rs35306015	0.00027
659	12	EPS8	31	10000	15753074	15962510	65.7352775	0.060393961	rs11056595	0.04
660	12	EPYC	206	1000	91337455	91418803	176.0344633	0.280719281	rs145897232	0.049
661	12	ERC1	595	1000	1080403	1625099	142.9843898	0.833166833	rs11064631	0.056
662	12	ERGIC2	176	1000	29473578	29554143	154.3282312	0.1998002	rs144523430	0.043
663	12	ERP27	136	1000	15046975	15111463	38.52349369	0.644355644	rs28683560	0.16
664	12	ERP29	48	10000	112431151	112481024	125.2695214	0.053294671	rs11066117	0.051
665	12	ESPL1	55	1000	53642082	53707427	6.962706372	0.903096903	rs17125266	0.33
666	12	ESYT1	17	1000	56501985	56558460	1.461951196	0.872127872	rs1689513	0.63
668	13	EPSTI1	311	1000	43440523	43586407	325.2777143	0.076923077	rs75597919	0.0023
669	13	ERCC5	133	1000	103478190	103548351	99.04278446	0.2997003	rs7335089	0.047
670	13	ERICH6B	178	10000	46095431	46209874	255.7749678	0.04959504	rs2985947	0.028
671	13	ESD	81	1000	47325390	47391367	20.44094512	0.739260739	rs12875203	0.23
672	14	ERH	116	1000	69826839	69885021	85.0815984	0.292707293	rs8007612	0.065
673	14	ERO1L	116	10000	53088604	53182419	246.2361484	0.02949705	rs12880534	0.0016
674	14	ESRRB	329	1000	76817689	76988180	266.8181332	0.205794206	rs1077430	0.03
675	15	EPB42	30	10000	43469425	43533323	90.30597426	0.02919708	rs12592725	0.029
676	15	ETFA	232	1000	76488628	76623810	364.9165345	0.076923077	rs2456071	0.026
677	16	ERCC4	95	1000	13994013	14066205	21.34761881	0.681318681	rs1097503	0.24
678	16	ERN2	64	1000	23681625	23744821	103.9894744	0.086913087	rs58841472	0.04
679	16	ERVK13-1	48	1000	2688389	2743440	14.2609338	0.558441558	rs11648378	0.41
680	16	ESRP2	64	1000	68242449	68290136	105.1491357	0.118881119	rs145157356	0.023
681	17	EPN3	33	1000	48590047	48641111	46.87719372	0.16983017	rs9900747	0.12
682	17	EPX	39	1000	56250088	56302535	23.83893775	0.423576424	rs7225148	0.16
683	17	ERAL1	39	1000	27162042	27208072	85.75185023	0.085914086	rs4795468	0.054
684	17	ERN1	12	10000	62100389	62227502	26.04504012	0.0239976	rs11079522	0.035
685	18	EPG5	272	1000	43407573	43567305	237.2909412	0.213786214	rs495078	0.023
686	18	ESCO1	89	1000	19089261	19200693	44.34204369	0.497502498	rs74973340	0.097
687	19	EPOR	15	1000	11467880	11515018	26.52944619	0.138861139	rs10403736	0.11
688	19	ERF	41	1000	42731716	42779309	0.858663188	0.98001998	rs9636121	0.74
689	19	ERICH4	24	1000	41929062	41970670	2.354308529	0.761238761	rs16975238	0.7
690	19	ERVV-2	36	1000	53527990	53574380	74.12563367	0.088911089	rs58537720	0.058
691	19	ETHE1	129	1000	43990870	44051396	68.44331115	0.476523477	rs11083711	0.091
692	1	EPHA2	48	1000	16430831	16502582	31.30506763	0.37962038	rs12084478	0.21
693	1	EPHB2	146	1000	23017330	23261823	143.2230112	0.174825175	rs309495	0.066
694	1	EPHX4	140	1000	92475532	92549093	42.49882444	0.719280719	rs1571421	0.2
695	1	EPRS	309	1000	220121941	220240000	309.8890797	0.213786214	rs2647458	0.01
696	1	EPS8L3	34	1000	110272701	110326644	17.6548052	0.475524476	rs1055259	0.024
697	1	ERI3	184	1000	44666741	44840939	166.9919384	0.218781219	rs72893820	0.087
699	1	ERICH3	163	1000	75013794	75159422	165.4706613	0.177822178	rs12739631	0.042
700	1	ERO1LB	328	1000	236358421	236465339	128.8444559	0.604395604	rs2695036	0.11
701	1	ERRFI1	53	1000	8051778	8106393	17.17816771	0.575424575	rs112079265	0.29
702	1	ESPNP	5	1000	16997712	17066652	8.100637428	0.167832168	rs2761503	0.14
703	1	ETNK2	40	1000	204080189	204141307	21.71633791	0.487512488	rs2293336	0.14
704	20	EPPIN	164	1000	44149264	44196065	13.53752051	0.905094905	rs2231829	0.15
706	20	ERGIC3	97	1000	34109777	34165405	22.98128832	0.751248751	rs57551721	0.27
707	2	EPC2	260	10000	149382559	149565136	677.4103123	0.03319668	rs13036057	0.017
708	2	EPCAM	91	1000	47576286	47634167	69.78010095	0.2997003	rs6744343	0.12
709	2	EPHA4	369	1000	222262746	222457010	144.6710001	0.721278721	rs3770197	0.17
710	2	EPT1	49	1000	26548953	26638759	68.30226859	0.146853147	rs34436433	0.087
711	2	ERBB4	2308	10000	212220441	213423352	2793.486984	0.00979902	rs10172967	0.006
712	2	ERCC3	139	1000	127994865	128071752	39.80922909	0.74025974	rs116315524	0.057
713	2	ERLEC1	168	1000	53994067	54065956	66.63415004	0.624375624	rs77876998	0.14
714	2	ESPNL	125	1000	238988950	239061928	39.57877633	0.719280719	rs11678642	0.16
715	2	ETAA1	132	1000	67604441	67657533	100.3933432	0.345654346	rs115500024	0.022
716	3	EPHB1	793	1000	134494098	134999307	401.7907113	0.572427572	rs16842236	0.012
717	3	EPHB3	102	1000	184259586	184320196	141.5267058	0.086913087	rs12490134	0.035
718	3	ERC2	2137	10000	55522335	56522391	2318.204101	0.04439556	rs815447	0.011
719	3	ERC2-IT1	27	10000	55671242	55713497	81.67907042	0.02789721	rs1900093	0.012
720	3	ERICH6	140	1000	150357674	150441742	121.2956587	0.214785215	rs13077370	0.016
721	3	ESRG	83	1000	54646150	54693884	51.39135865	0.388611389	rs566448	0.043
722	3	ESYT3	64	1000	138133414	138217256	27.03691691	0.535464535	rs9874855	0.08
723	4	EPGN	60	1000	75154186	75202520	22.82398787	0.631368631	rs17282228	0.24
724	4	EREG	191	1000	75210859	75274477	157.1838383	0.254745255	rs7669542	0.076
725	4	ERVMER34-1	65	10000	53589683	53637807	141.3849483	0.063593641	rs10021988	0.012
726	5	ERAP2	303	1000	96191643	96275406	114.3633671	0.63036963	rs1559357	0.1
727	5	ERBB2IP	109	1.00E+05	65202381	65396851	589.9543229	0.005619944	rs37019	0.0038
728	5	ERGIC1	240	1000	172241222	172399688	191.5147162	0.240759241	rs10062343	0.07
729	5	ESM1	117	1000	54253694	54301414	145.3038566	0.08991009	rs6866470	0.0047
730	6	EPM2A	288	1000	145926439	146076991	335.9437924	0.172827173	rs141055613	0.0036
731	6	ERMARD	147	1000	170131717	170201680	70.56979776	0.512487512	rs28625719	0.12
732	6	ERVFRD-1	140	1000	11082721	11132071	44.81553835	0.711288711	rs77539083	0.26
733	7	EPHA1	40	1000	143068204	143125985	31.56982039	0.286713287	rs75045569	0.038
734	7	EPHA1-AS1	291	10000	143084905	143240540	356.2275817	0.060093991	rs2949770	0.019
735	7	EPHB4	54	1000	100380186	100445143	41.59737817	0.282717283	rs2553020	0.11
736	7	EPO	56	1000	100298422	100341323	7.757166035	0.89010989	rs148916078	0.39
737	7	ERV3-1	152	1000	64430732	64487124	272.2226501	0.093906094	rs56130756	0.0085
738	7	ESYT2	399	1000	158503688	158642319	199.3844515	0.512487512	rs3816458	0.18
739	8	EPPK1	2	1000	144919491	144972632	0.245867567	0.602397602	rs7461417	0.62
740	8	ERICH5	115	1000	99056749	99125838	52.17228197	0.61038961	rs2513815	0.07
741	8	ESCO2	258	1000	27612057	27682424	477.3709605	0.072927073	rs7842666	0.03
742	8	ESRP1	286	1000	95633363	95739694	406.9066833	0.086913087	rs35383278	0.03
743	9	EQTN	163	1000	27264653	27317137	46.28591597	0.804195804	rs17768338	0.18
744	9	ERP44	175	1000	102721462	102881330	139.9548935	0.28971029	rs12552666	0.017
745	10	EXOSC1	62	1000	99175665	99225768	69.48189182	0.11988012	rs11189212	0.043
746	11	EXPH5	197	10000	108356157	108484374	257.1018928	0.058594141	rs1471617	0.013
747	11	F2	33	1000	46720742	46781056	11.67800158	0.505494505	rs11038973	0.29
748	11	FADD	69	10000	70029268	70073508	98.82949651	0.056094391	rs34882300	0.012
749	11	FADS1	36	1000	61547096	61604529	7.937419679	0.676323676	rs2727270	0.3
750	11	FADS3	11	1000	61620994	61679017	2.922990455	0.636363636	rs2526678	0.43
751	11	FAM111B	55	1000	58854657	58914888	22.88958462	0.502497502	rs12292185	0.32
752	12	ETV6	208	10000	11782787	12068325	336.1585298	0.01309869	rs3825083	0.0046
753	12	FAIM2	107	10000	50240678	50317760	169.4371954	0.063793621	rs140625638	0.0049
754	12	FAM101A	48	1000	124753709	124820570	49.52364544	0.195804196	rs12318072	0.055
756	13	EXOSC8	31	1000	37554677	37603751	12.83946463	0.533466533	rs2078022	0.27
757	13	F10	36	1000	113757112	113823843	38.59197763	0.188811189	rs3024738	0.11
758	13	F7	34	1000	113740101	113794995	47.69681858	0.120879121	rs2146751	0.0085
759	14	EVL	252	1000	100511750	100630573	245.51587	0.162837163	rs11850850	0.014
760	14	EXOC3L4	47	1000	103546480	103596894	36.88842778	0.298701299	rs8007546	0.099
761	15	EXD1	288	1000	41454930	41542955	344.2809481	0.155844156	rs117633639	0.046
762	15	FAH	155	1000	80425232	80498924	98.73644132	0.382617383	rs4778583	0.15
763	15	FAM103A1	72	1000	83634954	83679809	61.62017542	0.251748252	rs112694444	0.088
764	16	EXOC3L1	33	1000	67198281	67244107	1.704003474	0.94005994	rs3730393	0.26
765	16	EXOSC6	6	1000	70264133	70305833	2.082884586	0.511488511	rs35268611	0.42
766	16	FA2H	250	10000	74726855	74828729	303.4023589	0.04639536	rs12918700	0.018
767	17	EVI2A	47	1000	29623427	29668767	7.505467868	0.736263736	rs17882020	0.38
768	17	EVI2B	50	1000	29610787	29661130	7.380411974	0.778221778	rs17882020	0.38
769	17	EVPL	26	10000	73982926	74043507	59.11962363	0.04019598	rs2665979	0.054
770	17	EVPLL	16	1000	18261078	18312960	7.718758412	0.46953047	rs643333	0.27
771	17	EZH1	42	1000	40832292	40917071	20.57719031	0.408591409	rs72826970	0.12
772	17	FADS6	62	1000	72853441	72909909	21.03213907	0.639360639	rs499995	0.2
773	17	FAM101B	4	1000	269770	315731	4.386181168	0.204795205	rs7501541	0.15
774	19	ETV2	47	1000	36112646	36155773	68.59200519	0.083916084	rs11667254	0.016
775	19	EXOC3L2	94	1000	45695878	45757469	51.75991897	0.451548452	rs35689308	0.057
776	19	EXOSC5	82	1000	41872275	41923256	20.71724068	0.616383616	rs8106870	0.17
777	19	F2RL3	63	1000	16979825	17022830	54.7616059	0.22977023	rs2227370	0.049
778	1	ETV3L	161	1000	157041834	157089600	233.5515203	0.068931069	rs6678555	0.016
779	1	EVI5	567	1000	92954252	93277961	418.4946862	0.355644356	rs28550182	0.07
780	1	EXO5	128	1000	40954432	41002214	46.39305477	0.62037962	rs41268069	0.016
781	1	EXOC8	44	1000	231448481	231493578	69.23233629	0.147852148	rs2356221	0.081
782	1	EXOSC10	98	1000	11106675	11179938	53.13664452	0.422577423	rs111318492	0.33
783	1	EXTL1	69	1000	26328270	26382954	22.1148311	0.661338661	rs58286202	0.28
784	1	EXTL2	52	1000	101317927	101380735	39.34665226	0.301698302	rs3737581	0.13
785	1	F11R	135	1000	160945000	161011133	29.20041176	0.77022977	rs2516841	0.2
786	1	F13B	60	1000	196988320	197056397	38.51971285	0.417582418	rs184941583	0.2
787	1	F3	52	1000	94974731	95027413	18.65720525	0.631368631	rs6659810	0.059
788	1	F5	228	1000	169461191	169575769	207.6727696	0.225774226	rs9332635	0.076
789	1	FAAH	96	1000	46839938	46899520	14.48583963	0.863136863	rs45540335	0.27
790	1	FABP3	117	1000	31818099	31865923	160.4835174	0.124875125	rs12563197	0.022
791	1	FAF1	504	1000	50886934	51445936	491.8782514	0.243756244	rs140172049	0.032
792	1	FAM102B	136	1000	109082970	109201949	20.06997404	0.714285714	rs2798184	0.21
793	1	FAM110D	89	1000	26465510	26509119	131.5430766	0.076923077	rs12565228	0.021
794	20	EYA2	553	1000	45503262	45837492	415.6635275	0.221778222	rs3787267	0.011
795	21	EVA1C	324	1000	33764744	33907710	95.54658658	0.781218781	rs6517103	0.24
796	22	FAM109B	75	1000	42450254	42495442	5.986394687	0.884115884	rs1807493	0.28
797	2	EVX2	3	1000	176924834	176968690	3.877037596	0.152847153	rs861771	0.085
798	2	EXOC6B	222	1000	72386443	73073177	27.08614093	0.763236763	rs6739002	0.39
799	2	FABP1	94	10000	88402507	88447650	163.5011889	0.02019798	rs60224641	0.0021
800	2	FAHD2A	12	1000	96048447	96098879	4.853364495	0.55044955	rs60944521	0.11
801	2	FAHD2CP	37	1000	96656298	96708884	4.524854683	0.883116883	rs77153520	0.27
802	2	FAM110C	9	1000	18813	66588	1.294128579	0.744255744	rs62114729	0.52
803	3	ETV5	44	1000	185744105	185846901	15.99693461	0.609390609	rs79587697	0.085
804	3	EXOG	117	10000	38517762	38587796	216.9628291	0.074492551	rs60465424	0.0091
805	4	ETNPPL	19	1000	109643201	109704235	12.4852049	0.385614386	rs80328416	0.18
806	4	EXOC1	178	1000	56699815	56791244	73.81758509	0.671328671	rs115199172	0.081
807	4	EXOSC9	81	1000	122702471	122758176	40.40918764	0.468531469	rs112021937	0.12
808	4	F11	160	1000	187167117	187230835	104.7184975	0.341658342	rs12511874	0.081
809	4	F11-AS1	484	1000	187187251	187442212	143.5155575	0.913086913	rs12511874	0.081
810	4	FABP2	216	1000	120218404	120263316	239.5369721	0.185814186	rs4434233	0.057
811	4	FAM114A1	298	1000	38849353	38967365	212.7317027	0.332667333	rs1106956	0.041
812	5	F12	16	1000	176809138	176856577	20.2581068	0.168831169	rs55785724	0.15
813	5	F2R	173	10000	75991867	76051595	255.5139914	0.058294171	rs32933	0.016
814	5	F2RL1	106	1000	76094832	76151140	90.74378471	0.231768232	rs55646598	0.056
815	5	FAF2	163	10000	175855355	175957075	324.8037597	0.03249675	rs2335803	0.0057
816	5	FAM105A	56	10000	14561890	14636287	148.1792369	0.02089791	rs13355896	0.0059
817	5	FAM114A2	176	1.00E+05	153351268	153438497	861.0953011	0.003949961	rs17115481	0.0028
818	6	EXOC2	549	1000	465137	713141	417.5543311	0.264735265	rs9504180	0.05
819	6	EYA4	797	1000	133542494	133873258	461.6529066	0.420579421	rs146295755	0.0063
820	6	EYA4-AS1	453	1000	133803389	134230144	220.0500563	0.592407592	rs11154730	0.067
822	6	F13A1	321	1000	6124310	6340924	188.4499127	0.426573427	rs4959377	0.027
823	6	FABP7	48	1000	123080645	123125218	6.786584242	0.921078921	rs12190960	0.44
824	7	EVX1	27	1000	27262163	27306192	14.12567906	0.3996004	rs7783517	0.28
825	8	EXOSC4	47	1000	145113521	145155551	31.71925643	0.373626374	rs7833848	0.29
826	8	EXT1	515	10000	118791601	119144058	835.548603	0.01529847	rs17439833	0.0015
827	8	EXTL3	65	1000	28538989	28631207	57.03803355	0.261738262	rs10090433	0.013
828	8	FABP12	36	1000	82417280	82463550	11.38333963	0.637362637	rs189427383	0.15
829	8	FABP4	31	1000	82370731	82415473	5.594965573	0.626373626	rs16919639	0.33
830	8	FABP5	13	1000	82172717	82217012	3.986258583	0.559440559	rs149883	0.5
831	8	FABP9	17	1000	82350617	82393758	3.063283058	0.653346653	rs111395051	0.53
832	8	FAM110B	173	1000	58887112	59082277	90.82318882	0.472527473	rs6994303	0.005
833	9	EXOSC2	85	1000	133549146	133600281	50.59166211	0.417582418	rs35865782	0.24
834	9	EXOSC3	82	1000	37759710	37805089	111.2947168	0.143856144	rs7020730	0.019
835	10	FAM133CP	8	1000	60454774	60497293	3.927370779	0.424575425	rs7087466	0.36
836	10	FAM170B	183	1000	50319200	50362065	130.6584039	0.328671329	rs78777127	0.02
837	10	FAM170B-AS1	269	1000	50309883	50379592	259.119046	0.183816184	rs117824293	0.0063
838	10	FAM171A1	431	1000	15233643	15433058	451.4837975	0.094905095	rs71485563	0.014
839	10	FAM175B	105	1000	126470353	126545239	30.70037864	0.748251748	rs148691237	0.15
840	10	FAM188A	7	1000	15800174	15922519	1.437346544	0.66033966	rs10904631	0.51
841	11	FAM118B	193	1000	126061618	126152879	125.8303438	0.333666334	rs36107433	0.072
842	11	FAM160A2	46	1000	6212563	6275941	60.9692885	0.138861139	rs10500661	0.044
843	11	FAM168A	73	1000	73091522	73329234	50.83260422	0.346653347	rs3103926	0.16
844	11	FAM180B	35	10000	47588229	47630746	52.54610156	0.056094391	rs143016699	0.042
845	11	FAM181B	86	1000	82423045	82464906	136.8804228	0.082917083	rs10898029	0.045
846	12	FAM186A	83	1000	50701094	50810405	57.61269598	0.373626374	rs10876020	0.23
847	13	FAM124A	58	10000	51776469	51878377	141.3868222	0.00949905	rs17252076	0.0025
848	13	FAM155A	1481	10000	107800878	108539460	1437.581219	0.02769723	rs9520378	0.0006
849	13	FAM155A-IT1	98	1000	108419708	108507806	84.57118094	0.20979021	rs7338271	0.036
850	14	FAM161B	171	1000	74379694	74437117	54.6525329	0.675324675	rs758242	0.13
851	14	FAM179B	82	1000	45411415	45563634	155.5260314	0.127872128	rs17115811	0.086
853	15	FAM154B	111	1000	82535151	82597267	70.52923087	0.362637363	rs62013462	0.12
854	15	FAM169B	111	1000	98960390	99077611	12.82460403	0.924075924	rs6598518	0.13
855	15	FAM174B	160	1000	93140678	93219031	112.4957791	0.302697303	rs1496726	0.13
856	15	FAM189A1	797	10000	29392454	29882927	1030.949353	0.04449555	rs659924	0.0078
857	16	FAM192A	84	1000	57166377	57239976	33.74060866	0.608391608	rs57646953	0.11
858	17	FAM117A	35	10000	47767686	47861518	63.63744599	0.04919508	rs878829	0.013
859	17	FAM134C	98	1000	40711525	40781445	152.8253714	0.112887113	rs7224577	0.062
860	17	FAM171A2	21	1000	42411100	42461235	5.501302041	0.661338661	rs117432945	0.16
861	19	FAM187B	147	10000	35695703	35739628	215.3827167	0.053794621	rs2291532	0.06
862	1	FAM129A	287	1000	184740158	184963718	120.3666452	0.603396603	rs72739656	0.088
863	1	FAM131C	73	1000	16364263	16420127	132.8271599	0.081918082	rs2863435	0.029
864	1	FAM132A	76	1000	1157825	1202102	7.765961593	0.833166833	rs113792230	0.44
865	1	FAM151A	85	1000	55054849	55109200	111.5658746	0.11988012	rs2664061	0.013
866	1	FAM159A	70	1000	53079065	53142737	57.07637206	0.296703297	rs11807855	0.093
867	1	FAM163A	245	1000	179692297	179805333	221.5052876	0.145854146	rs71630240	0.014
868	1	FAM167B	15	1000	32692817	32734461	30.47683425	0.101898102	rs9700148	0.08
869	1	FAM183A	136	1000	43593593	43642067	100.8207627	0.344655345	rs1782379	0.14
870	1	FAM189B	59	1000	155196995	155245274	56.04246827	0.278721279	rs4971071	0.013
871	2	FAM117B	164	1000	203479900	203654480	83.89788286	0.484515485	rs68119703	0.072
872	2	FAM124B	228	1000	225223414	225286711	90.18782595	0.623376623	rs17189108	0.091
873	2	FAM126B	137	1000	201818440	201956392	117.5717177	0.264735265	rs111564182	0.16
874	2	FAM132B	97	1000	239047648	239097532	104.6287027	0.133866134	rs7585597	0.057
875	2	FAM134A	3	1000	220022938	220070197	0.17096616	0.789210789	rs13029731	0.77
876	2	FAM136A	75	1000	70503107	70549220	32.60693727	0.546453546	rs55634460	0.32
877	2	FAM150B	85	1000	259560	308308	121.4803771	0.095904096	rs4484059	0.0055
878	2	FAM161A	133	1000	62031982	62101278	104.0708208	0.262737263	rs12472496	0.083
879	2	FAM168B	76	10000	131785448	131871004	292.2403811	0.01839816	rs11677737	0.0078
880	2	FAM171B	175	1.00E+05	187538788	187648512	580.0222011	0.001359986	rs72905160	0.0048
881	2	FAM179A	362	1.00E+05	29184163	29295096	741.9924853	0.006519935	rs58055236	0.0025
882	3	FAM162A	132	1000	122083022	122148961	90.31041703	0.301698302	rs4306808	0.092
883	3	FAM172BP	107	1000	101217710	101262731	13.95440267	0.882117882	rs138885880	0.31
885	4	FAM160A1	521	1000	152310397	152604784	140.1759725	0.681318681	rs4336208	0.11
886	4	FAM175A	64	1000	84362093	84426290	45.17007997	0.357642358	rs2868789	0.22
887	4	FAM184B	310	1000	17613708	17803135	112.909791	0.544455544	rs13116680	0.16
888	4	FAM193A	292	1000	2607158	2754302	346.3685039	0.111888112	rs35980308	0.0093
889	5	FAM13B	202	1000	137253641	137388802	38.61094693	0.842157842	rs11743778	0.26
890	5	FAM151B	105	1000	79763799	79858382	43.81574977	0.594405594	rs115747344	0.088
891	5	FAM153B	15	1000	175470711	175561801	2.508738634	0.688311688	rs56184505	0.54
892	5	FAM153C	19	1000	177413966	177496088	5.708032191	0.67032967	rs4073772	0.37
893	5	FAM159B	25	1000	63966134	64034017	45.62355882	0.112887113	rs2610245	0.074
894	5	FAM170A	187	1000	118945253	118991517	58.52508389	0.684315684	rs170647	0.11
895	5	FAM172A	468	1000	92933430	93467404	384.8154641	0.298701299	rs57369917	0.09
896	5	FAM173B	18	10000	10205619	10270021	40.71949674	0.0469953	rs111238595	0.028
897	5	FAM174A	127	1000	99851123	99942440	48.50105541	0.561438561	rs191317006	0.089
898	6	FAM162B	119	1000	117053359	117106886	93.78962155	0.231768232	rs79478504	0.047
899	7	FAM126A	295	1000	22960877	23073770	291.5526697	0.172827173	rs10225133	0.082
900	7	FAM133DP	72	1000	92170367	92239696	8.369502209	0.92007992	rs2041044	0.43
901	7	FAM180A	144	1000	135394345	135453594	125.4712936	0.201798202	rs73160736	0.048
902	7	FAM183B	70	10000	38704945	38746689	119.9235413	0.02789721	rs11981203	0.034
903	7	FAM185A	34	1000	102369398	102469672	19.21250148	0.433566434	rs7779121	0.046
904	7	FAM188B	324	10000	30791032	30952002	759.7612118	0.01129887	rs6951832	0.0035
906	8	FAM135B	808	1000	139122265	139529065	528.270061	0.28971029	rs4909416	0.011
907	8	FAM150A	124	1000	53426596	53498021	72.09633606	0.414585415	rs187246933	0.14
908	8	FAM160B2	64	1000	21926713	21981891	9.776312107	0.846153846	rs56953221	0.41
909	8	FAM183CP	101	1000	29759028	29831123	102.0541579	0.221778222	rs10503857	0.12
910	9	FAM120AOS	122	1000	96188781	96235874	37.93062058	0.74025974	rs118133531	0.1
911	9	FAM122A	103	1000	71374963	71418609	31.07335543	0.763236763	rs11143732	0.15
912	9	FAM163B	51	1000	136423536	136465368	46.65429182	0.211788212	rs35349203	0.017
913	9	FAM166B	59	1000	35541826	35583896	17.57202047	0.706293706	rs1046415	0.22
914	10	FAM196A	95	1000	128913689	129014422	83.76174553	0.267732268	rs2255742	0.17
915	10	FAM204A	57	1000	120048571	120121839	16.69175275	0.753246753	rs853907	0.3
916	10	FAM21C	30	1000	46202647	46308412	27.91871214	0.293706294	rs113797454	0.12
917	10	FAM24A	46	1000	124650216	124692627	10.86662881	0.687312687	rs139789760	0.28
918	10	FAM24B	45	1000	124588609	124659157	9.606381909	0.813186813	rs41307058	0.17
920	10	FAM25A	14	1000	88760045	88804487	21.95206777	0.113886114	rs7923220	0.012
921	10	FAM35A	107	1.00E+05	88834952	88971222	455.8735478	0.002649974	rs9421599	0.003
922	10	FAM45A	152	1000	120843610	120917223	247.3139627	0.101898102	rs10510053	0.025
923	10	FAM45B_10	152	1000	120843628	120917376	247.3139627	0.085914086	rs10510053	0.025
924	10	FAM53B	326	1000	126287862	126452930	208.5969017	0.348651349	rs115700001	0.081
925	12	FAM19A2	1300	1000	62082028	62606620	1051.39599	0.153846154	rs1146084	0.019
926	12	FAM216A	57	1000	110886231	110948192	17.49873672	0.608391608	rs6606686	0.24
927	12	FAM222A	91	1000	110132186	110228312	26.74947084	0.729270729	rs9795595	0.082
928	12	FAM222A-AS1	87	1000	110152013	110231292	16.81467437	0.841158841	rs824999	0.36
929	12	FAM66C	64	1000	8312804	8373596	15.05323106	0.634365634	rs10840979	0.44
930	13	FAM216B	110	1000	43335685	43385685	138.5342719	0.121878122	rs7989831	0.046
931	15	FAM219B	47	10000	75172327	75219462	110.6147448	0.02469753	rs7497393	0.025
932	15	FAM227B	786	1000	49600591	49933118	276.561713	0.691308691	rs1354919	0.12
933	15	FAM63B	181	1000	59043392	59169734	24.34117174	0.936063936	rs117790943	0.0064
934	16	FAM195A	95	1000	671848	718474	71.85717758	0.307692308	rs77494856	0.19
935	16	FAM57B	54	1000	30015747	30062186	33.05519276	0.421578422	rs11642740	0.25
936	17	FAM215A	53	1000	41974575	42015355	5.633201187	0.85014985	rs231493	0.59
937	17	FAM27L	93	1000	21805369	21846499	27.07920487	0.674325674	rs62052836	0.21
938	17	FAM57A	120	1000	615846	666075	96.97609692	0.235764236	rs2243986	0.023
939	17	FAM64A	116	10000	6327734	6374385	179.487067	0.02189781	rs34536093	0.006
940	18	FAM210A	206	1000	13643345	13746591	223.4833575	0.130869131	rs11663171	0.019
941	19	FAM32A	82	1000	16276234	16322857	76.98981428	0.256743257	rs285285	0.083
942	1	FAM19A3	51	1000	113243188	113289856	61.24127457	0.10989011	rs77009174	0.095
943	1	FAM20B	254	1000	178975073	179065702	98.77226063	0.656343656	rs12064695	0.14
945	1	FAM43B	167	1000	20858931	20901513	135.6940595	0.217782218	rs477190	0.077
946	1	FAM46C	160	1000	118128603	118191011	87.79965367	0.494505495	rs12032624	0.018
947	20	FAM209A	27	1000	55079784	55121208	9.975422426	0.597402597	rs4810027	0.41
948	20	FAM209B	38	1000	55088301	55131574	17.20586485	0.501498501	rs1853485	0.34
949	20	FAM210B	25	1000	54913982	54963718	16.82210775	0.366633367	rs6024817	0.28
950	21	FAM207A	117	1000	46339954	46416888	88.68261118	0.344655345	rs17313439	0.14
951	21	FAM3B	7	1000	42668660	42749654	5.656076518	0.280719281	rs371453	0.27
952	22	FAM227A	232	1000	38954124	39072634	449.6929907	0.071928072	rs5757188	0.052
953	2	FAM228A	135	1000	24377971	24434567	72.1324954	0.451548452	rs112277321	0.13
954	2	FAM49A	108	1000	16710729	16867134	112.3628365	0.194805195	rs6743040	0.06
955	3	FAM198A	222	1000	43000758	43119207	146.3986063	0.328671329	rs1071276	0.052
956	3	FAM19A4	619	1000	68760914	69001761	277.3289582	0.569430569	rs114298046	0.046
957	3	FAM212A	36	10000	49820686	49862463	72.50021763	0.053594641	rs7629936	0.012
958	3	FAM3D	198	1000	58599669	58672561	82.09298828	0.615384615	rs74836241	0.16
959	3	FAM43A	116	10000	194386621	194429766	177.2825251	0.04709529	rs4677853	0.028
960	4	FAM200B	106	1000	15663351	15712070	91.15284008	0.22977023	rs4453929	0.056
961	4	FAM218A	83	10000	165858099	165900273	140.985336	0.050194981	rs10517825	0.028
963	5	FAM193B	12	1000	176926789	177001548	11.4544996	0.205794206	rs435473	0.071
964	5	FAM196B	130	1000	169270718	169427744	69.86844816	0.448551449	rs17071888	0.042
965	6	FAM217A	128	1000	4048592	4099457	58.96612785	0.551448551	rs2783061	0.16
966	6	FAM229B	107	1000	112388673	112443993	118.3424859	0.223776224	rs113625841	0.12
967	6	FAM26D	158	1000	116830175	116900031	47.95364335	0.714285714	rs56372692	0.012
968	6	FAM26E	132	1000	116812807	116859709	26.70187858	0.868131868	rs150958903	0.12
969	6	FAM26F	100	1000	116762532	116804934	36.5351636	0.655344655	rs4946167	0.22
970	6	FAM46A	65	1000	82435446	82482428	45.83405064	0.338661339	rs9767790	0.11
971	6	FAM50B	83	1000	3829631	3871551	107.7950134	0.083916084	rs17318866	0.058
972	7	FAM200A	12	1000	99123922	99169757	4.83892706	0.487512488	rs61998164	0.13
973	7	FAM221A	166	1000	23699748	23762269	110.8569746	0.331668332	rs76431293	0.065
974	7	FAM3C	15	1000	120968904	121056422	24.30979634	0.158841159	rs3801382	0.12
975	9	FAM201A	35	1000	38601084	38643277	46.66839773	0.191808192	rs12376486	0.12
976	9	FAM205A	32	1000	34703049	34749535	18.8873905	0.408591409	rs10124246	0.25
977	9	FAM205B	94	1000	34810263	34858583	10.15891508	0.847152847	rs112318792	0.35
978	9	FAM206A	122	10000	111676672	111723237	294.5676453	0.01369863	rs1759842	0.018
979	9	FAM214B	33	1000	35084117	35135893	15.00320833	0.545454545	rs630961	0.29
980	9	FAM219A	192	1000	34378181	34478568	123.955701	0.365634366	rs35964199	0.043
981	9	FAM221B	70	1.00E+05	35797013	35848744	244.9828555	0.004059959	rs2236294	0.0071
982	9	FAM225A	53	1000	115855175	115902126	31.17309631	0.398601399	rs2039221	0.09
983	9	FAM225B	43	1000	115847002	115893957	22.37293912	0.5004995	rs2039221	0.09
984	10	FANK1	288	1000	127565107	127718161	111.7673784	0.574425574	rs118160645	0.043
985	10	FANK1-AS1	134	1000	127640756	127681842	34.62087541	0.711288711	rs72837795	0.23
986	10	FAS	181	1000	90730287	90795542	133.0805711	0.294705295	rs7089558	0.056
987	10	FAS-AS1	115	1000	90731180	90772732	59.64852728	0.452547453	rs7094676	0.077
988	11	FAM76B	5	1000	95482105	95542954	0.277512713	0.933066933	rs10765769	0.74
989	11	FAM89B	34	1000	65319819	65361669	37.29660143	0.158841159	rs10896018	0.028
990	11	FAM99A	124	1000	1666828	1709086	90.36055848	0.284715285	rs1038724	0.056
991	11	FAM99B	28	1000	1684499	1726859	69.32855798	0.068931069	rs6578735	0.054
992	11	FANCF	44	1000	22624078	22667387	19.18164099	0.53046953	rs439032	0.23
993	11	FAR1	176	1000	13670205	13773893	52.47052697	0.788211788	rs35092459	0.0074
994	11	FAT3	767	1000	92065261	92649635	251.4982138	0.768231768	rs11020005	0.21
995	11	FAU	42	1000	64868098	64909672	21.91982639	0.47952048	rs10501396	0.075
996	12	FAM71C	78	1000	100021527	100063892	63.21678148	0.230769231	rs7313958	0.038
997	12	FAM90A1	12	1000	8353855	8400214	2.362459919	0.628371628	rs10840979	0.44
998	14	FANCM	55	1000	45585135	45690093	112.3392187	0.083916084	rs10151937	0.082
999	15	FAM81A	266	10000	59710371	59835751	424.0946925	0.0489951	rs8043466	0.026
1000	15	FAM96A	25	1000	64344757	64406207	36.01110178	0.167832168	rs11629723	0.15
1001	15	FAM98B	138	1000	38726327	38799911	76.11015728	0.428571429	rs28507498	0.14
1002	15	FANCI	145	1000	89767193	89880362	44.96922407	0.549450549	rs2247233	0.2
1003	16	FAM92B	95	1000	85111964	85166114	57.46786598	0.371628372	rs9931038	0.057
1004	16	FAM96B	21	1000	66945957	66988326	14.02331401	0.362637363	rs8048423	0.17
1005	17	FAM83G	12	1000	18854380	18928060	18.88079065	0.124875125	rs2469858	0.067
1006	17	FASN	68	1000	80016213	80076106	4.854498544	0.945054945	rs4606789	0.23
1007	18	FAM69C	110	1000	72082962	72144503	68.56262809	0.398601399	rs1469295	0.16
1008	19	FAM71E1	86	1000	50950044	51000003	118.6893572	0.091908092	rs1726808	0.053
1009	19	FAM71E2	13	1000	55846275	55894620	18.14376244	0.116883117	rs12980914	0.077
1010	19	FAM83E	56	1000	49083856	49136694	34.46059146	0.388611389	rs2544783	0.044
1011	19	FAM90A27P	41	1000	53765542	53807602	35.5528553	0.180819181	rs12610281	0.059
1012	19	FAM98C	38	1000	38873774	38919728	42.39263408	0.241758242	rs61742630	0.1
1013	19	FARSA	46	1000	13013283	13064558	14.9167499	0.607392607	rs146767365	0.074
1014	1	FAM71A	14	1000	212777788	212820120	11.64297503	0.287712288	rs11571530	0.17
1015	1	FAM73A	176	1000	78225308	78365225	198.4693546	0.110889111	rs138775894	0.023
1016	1	FAM78B	249	10000	166019255	166155958	711.104506	0.00909909	rs987131	0.00085
1017	1	FAM89A	143	1.00E+05	231134703	231195995	348.4925824	0.001659983	rs12131023	0.00091
1018	1	FASLG	60	1000	172608184	172656012	115.4962642	0.071928072	rs2859236	0.066
1019	20	FAM83C	23	1000	33853533	33900225	7.786815645	0.632367632	rs57144198	0.14
1020	20	FAM83C-AS1	17	1000	33853053	33893575	2.269595082	0.738261738	rs13037879	0.4
1021	20	FAM83D	102	1000	37534954	37601703	187.495374	0.094905095	rs28578430	0.025
1022	20	FASTKD5	33	1000	3107164	3160532	20.73719914	0.407592408	rs6084280	0.095
1023	22	FAM83F	43	1000	40370952	40446043	18.66911369	0.4995005	rs6001722	0.26
1024	2	FAM84A	16	1000	14752809	14800168	9.723188186	0.375624376	rs139777890	0.25
1025	2	FAM98A	133	10000	33788728	33844362	235.8365195	0.02169783	rs1375199	0.012
1026	2	FANCL	224	1000	58366377	58488515	140.7436278	0.37962038	rs878079	0.027
1027	2	FAR2P1	85	1000	130763571	130828704	17.3978645	0.685314685	rs4662677	0.46
1028	2	FARSB	243	1000	223416161	223540827	194.36195	0.257742258	rs77568228	0.12
1029	2	FASTKD1	223	1000	170366261	170450431	227.0519195	0.115884116	rs13012562	0.015
1030	2	FASTKD2	181	1000	207610111	207680911	66.43272802	0.63036963	rs2302922	0.11
1031	4	FAM86EP	7	1000	3923668	3977148	1.736112969	0.547452547	rs9995705	0.54
1032	4	FAM92A1P2	128	1000	183938817	183981272	36.91499599	0.657342657	rs191797393	0.27
1033	4	FAT1	235	1000	187488936	187664987	255.2219298	0.095904096	rs2375778	0.027
1034	4	FAT4	516	1000	126217566	126434087	300.0334504	0.398601399	rs1396697	0.069
1035	5	FAM71B	107	1000	156569343	156613279	52.6028105	0.508491508	rs13154029	0.15
1036	5	FAM81B	241	10000	94707047	94806144	398.2887554	0.04629537	rs6874124	0.0079
1037	5	FASTKD3	148	10000	7839271	7889150	209.7540929	0.03059694	rs139816229	0.035
1038	5	FAT2	234	1000	150863652	150968505	207.9196626	0.216783217	rs12110292	0.029
1039	6	FAM83B	479	1000	54691568	54829897	415.4651847	0.163836164	rs12207828	0.026
1040	6	FAM8A1	70	1000	17580517	17631950	58.08881297	0.261738262	rs188610516	0.051
1041	6	FANCE	60	10000	35400137	35454881	115.7291291	0.04339566	rs11962335	0.012
1042	6	FARS2	987	1000	5241583	5791816	768.0740703	0.15984016	rs191833	0.00041
1043	6	FAXC	327	1000	99700792	99817531	156.8363692	0.542457542	rs4840024	0.13
1044	7	FASTK	88	1000	150753707	150797970	64.98318775	0.306693307	rs4725387	0.022
1046	8	FAM83H	2	1000	144786102	144835914	1.074194171	0.281718282	rs10100154	0.3
1047	8	FAM84B	30	1000	127544682	127590711	1.402804562	0.982017982	rs7839958	0.65
1048	8	FAM91A1	35	1000	124760881	124847690	36.97199993	0.233766234	rs10089283	0.1
1049	8	FAM92A1	71	1000	94692734	94761478	41.89517018	0.406593407	rs2976362	0.21
1050	9	FAM69B	113	1000	139587023	139639170	33.53991211	0.755244755	rs58189205	0.14
1051	9	FAM73B	22	1000	131779252	131854351	13.98368453	0.336663337	rs117054692	0.039
1052	9	FAM78A	6	1000	134113464	134171906	5.672847092	0.197802198	rs55757418	0.16
1053	9	FANCG	71	1000	35053834	35100013	29.58154038	0.598401598	rs2525081	0.33
1054	10	CPEB3	277	1000	93788396	94070875	148.3236708	0.443556444	rs149410188	0.21
1055	10	CREM	227	1000	35395768	35521886	28.12595878	0.822177822	rs16935922	0.49
1056	10	CRTAC1	210	1000	99604756	99810585	109.9707535	0.493506494	rs11189414	0.08
1057	11	CPT1A	97	1000	68502087	68629399	174.8936285	0.076923077	rs4365062	0.022
1058	11	CRY2	64	1000	45848668	45924799	25.4820218	0.592407592	rs7951225	0.12
1059	11	CRYAB	39	1000	111759343	111803937	24.76743133	0.396603397	rs11214031	0.15
1060	11	CSTF3	246	1.00E+05	33086129	33203037	764.2704869	0.006729933	rs7947938	0.0046
1062	12	CPM	245	1000	69224955	69377020	137.7418003	0.441558442	rs1690916	0.074
1063	12	CSAD	10	1000	53531446	53594693	1.2370985	0.745254745	rs114773340	0.56
1064	12	CSRNP2	136	1000	51434987	51497454	46.94709436	0.679320679	rs2359189	0.18
1065	15	CPEB1	259	1000	83191950	83336767	228.5966679	0.194805195	rs8038497	0.059
1066	16	CRNDE	53	1000	54932776	54983101	50.06094996	0.282717283	rs1133610	0.18
1067	17	CPD	136	1000	28685941	28816675	41.71558297	0.639360639	rs191723757	0.16
1068	17	CSNK1D	4	1000	80180536	80251618	0.140234815	0.814185814	rs9907757	0.78
1069	1	CRABP2	43	1000	156649399	156695608	16.1870188	0.602397602	rs12565861	0.21
1070	1	CRB1	276	1000	197150591	197467585	219.7015306	0.24975025	rs115155369	0.019
1071	1	CREB3L4	29	1000	153920314	153966840	13.29097142	0.481518482	rs10908578	0.32
1072	1	CSF1	83	1000	110433232	110493616	56.39174236	0.325674326	rs17661447	0.11
1073	1	CSMD2	931	1000	33959598	34651443	826.4618453	0.115884116	rs12070637	0.033
1074	1	CSRP1	14	10000	201432657	201496387	34.54629998	0.04089591	rs636852	0.033
1075	20	CPNE1	151	1000	34193952	34272878	18.65428439	0.879120879	rs6060528	0.48
1076	20	CRLS1	108	1000	5966738	6040697	97.55385814	0.245754246	rs113705040	0.17
1077	20	CRNKL1	109	1000	19995004	20056690	95.19573381	0.243756244	rs6136913	0.087
1078	20	CSRP2BP	127	1000	18102867	18189031	81.12534623	0.357642358	rs4813303	0.14
1079	20	CST3	161	1000	23588533	23638685	301.7516641	0.088911089	rs734801	0.076
1080	20	CSTF1	2	1000	54947426	54999582	0.570651862	0.455544456	rs1047972	0.45
1082	22	CPT1B	68	1000	50987289	51037096	21.84809857	0.656343656	rs131748	0.17
1083	22	CSNK1E	60	1000	38666696	38814527	35.88922164	0.42957043	rs113248547	0.17
1084	2	CPS1	405	10000	211322405	211563831	725.3400047	0.01839816	rs72934328	0.0029
1086	2	CSRNP3	400	1000	166306156	166565917	350.8389991	0.174825175	rs6734442	0.047
1087	3	CPNE4	1614	1.00E+05	131232403	131778450	2794.389872	0.003149969	rs1818141	0.00086
1088	3	CRELD1	6	1000	9955523	10007097	5.477025863	0.237762238	rs34706481	0.22
1089	3	CSPG5	55	1000	47583727	47641730	23.85831631	0.485514486	rs186013229	0.034
1090	5	CPLX2	215	10000	175203609	175331023	281.6360644	0.068293171	rs2288388	0.0013
1091	5	CREBRF	92	1000	172463354	172586291	32.87456706	0.654345654	rs115290723	0.27
1092	5	CSF1R	109	1000	149412853	149512935	134.6700286	0.101898102	rs13158159	0.021
1093	5	CSNK1A1	91	10000	148855456	148951115	181.5604286	0.03029697	rs10042108	0.028
1094	5	CSNK1G3	220	1000	122827792	122972738	124.4333788	0.453546454	rs115874142	0.076
1095	6	CRISP1	186	1000	49781978	49864809	31.01184974	0.892107892	rs2792832	0.22
1096	6	CRISP3	152	1000	49675091	49732168	102.1647976	0.333666334	rs802111	0.017
1097	7	CPA5	212	1000	129964629	130028571	246.6021666	0.08991009	rs4728192	0.015
1098	7	CPED1	443	10000	120608750	120957498	691.009407	0.04929507	rs7809135	0.013
1099	7	CREB3L2	78	10000	137539724	137706847	143.3054667	0.0219978	rs10256560	0.025
1100	7	CREB5	859	1.00E+06	28318939	28885511	1300.997643	0.000535999	rs73077714	0.0006
1101	7	CRHR2	55	1000	30671558	30759719	13.78096912	0.795204795	rs73085852	0.26
1102	7	CROT	57	1000	86954950	87049112	35.57470302	0.404595405	rs10487804	0.19
1103	8	CRISPLD1	269	1000	75876707	75966793	270.3936987	0.175824176	rs60736796	0.02
1104	8	CSMD3	2547	1000	113215158	114469242	2199.104591	0.138861139	rs10505172	0.011
1105	8	CSPP1	115	1000	67956602	68128849	22.88609341	0.776223776	rs72654952	0.18
1106	9	CRB2	120	10000	126098445	126162614	196.7038751	0.03349665	rs35454517	0.021
1107	10	FBXL15	57	10000	104159570	104202893	76.85116774	0.04439556	rs7894593	0.031
1108	10	FBXW4	122	1000	103350420	103474743	166.8128068	0.111888112	rs148685697	0.00039
1109	11	FCHSD2	162	1000	72527789	72873143	123.4186306	0.252747253	rs116970024	0.043
1110	11	FDX1	182	1000	110280660	110355608	201.9320139	0.193806194	rs148739012	0.071
1111	11	FDXACB1	45	1000	111724779	111770181	27.82347405	0.368631369	rs11214031	0.15
1112	11	FEN1	21	1000	61540108	61584714	2.894393419	0.716283716	rs174548	0.35
1113	11	FERMT3	89	1000	63954151	64011363	81.35197796	0.217782218	rs61761262	0.042
1114	12	FBRSL1	367	10000	133047156	133181773	532.6683943	0.02189781	rs11610045	0.013
1115	12	FBXL14	11	1000	1655158	1723331	1.611116774	0.831168831	rs11061839	0.35
1116	12	FBXO21	191	1000	117561584	117648300	20.20007458	0.902097902	rs10850793	0.38
1117	12	FBXW8	202	10000	117328760	117488953	549.3476643	0.02679732	rs116850479	0.0067
1118	13	FBXL3	30	1000	77559388	77621331	4.455277589	0.927072927	rs78355148	0.41
1119	14	FBLN5	282	1000	92315754	92434046	229.9472425	0.195804196	rs112386512	0.0098
1120	14	FBXO33	186	10000	39845576	39921704	306.2026532	0.04579542	rs35693868	0.033
1121	14	FCF1	58	10000	75159849	75223390	117.4855302	0.050194981	rs12883118	0.0016
1122	15	FBN1	110	1000	48680502	48957985	19.44166348	0.784215784	rs4775770	0.13
1123	15	FBXL22	73	1000	63869551	63914620	31.59678502	0.579420579	rs3934553	0.14
1125	15	FEM1B	34	1000	68550140	68608203	15.46529172	0.468531469	rs10152450	0.41
1126	16	FBRS	2	1000	30655777	30702131	0.545894667	0.445554446	rs8051050	0.46
1127	16	FBXL16	6	1000	722499	775825	2.26904744	0.485514486	rs1045716	0.3
1129	16	FBXL8	8	1000	67173890	67218077	0.138535839	0.983016983	rs9927128	0.77
1130	17	FBF1	86	1000	73886617	73957119	27.07086441	0.637362637	rs3744027	0.19
1131	17	FBXL20	300	1000	37388896	37577909	76.82354481	0.718281718	rs12449642	0.13
1132	17	FBXO39	90	1000	6659551	6710965	23.40620517	0.788211788	rs35682891	0.23
1133	17	FBXO47	61	1000	37072684	37143655	57.47260074	0.245754246	rs646097	0.029
1134	17	FBXW10	39	1000	18627325	18702662	61.12118333	0.070929071	rs10153280	0.063
1135	18	FECH	155	10000	55192072	55273969	189.6806853	0.04369563	rs3859415	0.0048
1136	19	FBL	133	10000	40305092	40357054	191.8525226	0.051994801	rs35403373	0.007
1137	19	FBN3	284	1000	8110286	8232385	175.2399927	0.35964036	rs12983876	0.036
1138	19	FBXL12	16	1000	9900942	9949731	11.98157847	0.315684316	rs34575329	0.15
1139	19	FBXO27	271	1000	39494662	39543198	34.70574476	0.908091908	rs62121531	0.4
1140	19	FBXO46	52	1.00E+05	46193886	46254151	125.5667227	0.008669913	rs34388571	0.013
1141	19	FBXW9	4	1000	12779729	12827455	1.761375819	0.434565435	rs10423414	0.38
1142	19	FCGBP	112	1.00E+05	40333962	40460533	292.6020081	0.007139929	rs12985924	0.0052
1143	19	FDX1L	83	1000	10400890	10446691	8.58086744	0.966033966	rs281420	0.49
1144	19	FEM1A	107	10000	4771727	4815571	175.0473493	0.03189681	rs2363150	0.02
1145	1	FBXO2	17	1.00E+05	11688417	11734888	60.74701511	0.007409926	rs3125819	0.0026
1146	1	FBXO28	165	1000	224281788	224369749	137.1184321	0.292707293	rs111292536	0.041
1147	1	FBXO42	240	1000	16556558	16698948	57.01744433	0.719280719	rs61769795	0.32
1148	1	FBXO6	16	1.00E+05	11704149	11754409	59.75806863	0.007529925	rs3125819	0.0026
1149	1	FCAMR	59	1000	207111311	207163970	111.6144293	0.078921079	rs34367837	0.046
1150	1	FCER1A	113	10000	159239503	159298014	223.8813312	0.02319768	rs2494251	0.0069
1151	1	FCER1G	46	1000	161165086	161209038	11.65671593	0.82017982	rs4656292	0.34
1152	1	FCGR2A	45	1000	161455204	161509360	42.5565853	0.222777223	rs7511868	0.14
1153	1	FCGR2B	25	10000	161612904	161668444	56.95088643	0.058594141	rs11578979	0.035
1154	1	FCN3	9	10000	27675600	27721315	20.0924592	0.04909509	rs4307592	0.066
1155	1	FCRL1	74	1000	157744193	157809940	111.1788337	0.12987013	rs6427401	0.029
1156	1	FCRL2	59	1000	157695522	157766922	102.8756338	0.080919081	rs6675393	0.027
1157	1	FCRL3	123	1000	157627977	157690647	139.7701581	0.131868132	rs2317231	0.028
1158	1	FCRL4	169	1000	157523538	157587870	94.59399125	0.44955045	rs12758388	0.12
1159	1	FCRL5	100	1000	157463166	157542310	99.27991943	0.244755245	rs12758388	0.12
1160	1	FCRLA	84	10000	161656761	161704142	173.7541526	0.02529747	rs1340978	0.0085
1161	20	FER1L4	150	1000	34126506	34215484	23.22064052	0.884115884	rs57551721	0.27
1162	20	FERMT1	123	1000	6035491	6124191	37.60613927	0.734265734	rs6053861	0.33
1163	22	FBXW4P1	133	1000	23584953	23627186	73.54102382	0.493506494	rs2267018	0.08
1164	2	FBLN7	155	1000	112875961	112965791	85.38800312	0.443556444	rs7600498	0.04
1165	2	FBXO36	127	1000	230767206	230897825	124.8823429	0.172827173	rs2396703	0.0068
1166	2	FBXO41	53	1000	73461809	73516758	57.84738167	0.165834166	rs1474298	0.073
1167	2	FBXO48	22	10000	68669504	68714390	66.73606356	0.0159984	rs7424155	0.0051
1168	2	FER1L5	39	1000	97288573	97390624	23.06491161	0.441558442	rs13014679	0.13
1169	3	FBXO40	164	1000	121292169	121369139	95.75165113	0.418581419	rs3772128	0.024
1170	3	FBXO45	31	10000	196275724	196335930	127.5216372	0.01249875	rs2054750	0.008
1171	3	FBXW12	88	10000	48393708	48456190	256.4681869	0.03129687	rs12487765	0.026
1172	3	FETUB	111	1000	186338148	186390797	62.0960107	0.421578422	rs113404574	0.023
1173	4	FBXL5	222	1000	15586006	15677035	187.6347557	0.206793207	rs11728037	0.026
1174	4	FBXO8	80	1000	175137809	175225402	55.903858	0.365634366	rs66565786	0.15
1175	4	FDCSP	208	1000	71071787	71120968	157.1881475	0.321678322	rs716973	0.021
1176	5	FAXDC2	69	1000	154178051	154250213	9.091648554	0.87012987	rs2278223	0.53
1177	5	FBLL1	130	1000	167936581	167977639	95.85581748	0.360639361	rs56198975	0.06
1178	5	FBN2	654	1000	127573600	127893735	182.3344491	0.834165834	rs112258148	0.17
1179	5	FBXL17	1066	1000	107174733	107737799	907.1495375	0.155844156	rs256537	0.026
1180	5	FBXL21	216	1000	135246005	135297367	196.7383681	0.245754246	rs6870177	0.004
1181	5	FBXO38	78	1000	147743497	147842399	16.88597483	0.615384615	rs73264557	0.49
1182	5	FBXW11	25	1000	171268555	171453877	10.125326	0.586413586	rs12518003	0.3
1183	5	FCHO2	229	1000	72231807	72406349	30.09949589	0.888111888	rs72766604	0.35
1184	5	FCHSD1	39	1000	140998868	141050986	23.04498806	0.420579421	rs145194186	0.0059
1185	5	FEM1C	80	1000	114836607	114900591	24.87519019	0.683316683	rs10077825	0.25
1186	5	FER	1442	1000	108063522	108543373	1547.481783	0.087912088	rs72790587	0.0063
1187	6	FBXO30	64	1000	146099271	146155921	71.55841988	0.185814186	rs146653124	0.0051
1188	7	FDPSP2	4	1000	76079336	76124317	1.526058332	0.506493506	rs4236506	0.37
1189	8	FBXL6	32	1000	145559087	145602183	9.544870157	0.586413586	rs35535975	0.25
1190	8	FBXO16	43	1000	28265925	28367835	43.86403514	0.154845155	rs10105536	0.042
1191	8	FBXO43	63	1000	101125587	101178099	20.7372731	0.598401598	rs2980544	0.37
1192	8	FER1L6	424	1000	124844226	125152302	455.3601521	0.13986014	rs4870877	0.021
1193	8	FER1L6-AS1	76	1000	124976377	125073023	93.80710372	0.175824176	rs7007596	0.14
1194	8	FER1L6-AS2	282	1000	125038311	125203763	199.8650422	0.343656344	rs72720645	0.023
1195	9	FBP2	306	1000	97300995	97376114	122.2536781	0.608391608	rs117699442	0.11
1196	9	FBXO10	217	1000	37490888	37596250	11.00893778	0.996003996	rs7042896	0.39
1197	9	FBXW2	71	1000	123499253	123575740	14.48736968	0.716283716	rs117599757	0.032
1198	9	FBXW5	70	1000	139814884	139859206	26.83584962	0.594405594	rs17250680	0.059
1199	9	FCN1	74	1000	137781430	137829806	96.75887769	0.095904096	rs7858307	0.069
1200	9	FCN2	118	1000	137752657	137799366	140.6999619	0.068931069	rs12235148	0.021
1201	10	FFAR4	75	1000	95306421	95369829	82.67233589	0.188811189	rs17108978	0.078
1202	10	FGFBP3	69	1000	93646344	93689258	29.0462174	0.592407592	rs10881989	0.21
1203	11	FGF19	18	1000	69493005	69539106	1.877422105	0.86013986	rs11263536	0.57
1204	11	FGF3	161	1000	69604735	69654192	86.06364966	0.443556444	rs11263605	0.1
1205	11	FGF4	40	1000	69567796	69610171	17.5263245	0.578421578	rs10908209	0.23
1206	11	FIBIN	121	1000	26995627	27038632	47.49150789	0.655344655	rs117100834	0.27
1207	11	FIBP	60	1000	65631210	65676010	105.9961933	0.087912088	rs679147	0.016
1208	11	FJX1	46	1000	35619734	35662421	54.24981392	0.147852148	rs139541637	0.038
1209	12	FGD4	493	1000	32635040	32818984	545.5412299	0.160839161	rs113154327	0.011
1210	12	FGD6	410	10000	95450524	95631240	607.7514886	0.04209579	rs61937920	0.008
1211	12	FGF23	58	10000	4457392	4508894	95.84356835	0.03739626	rs12231368	0.011
1212	12	FGF6	113	1000	4523307	4574780	137.6417057	0.12987013	rs10849061	0.024
1213	12	FICD	29	10000	108889050	108933380	93.2570871	0.03239676	rs2303633	0.038
1214	12	FIGNL2	37	1000	52191675	52245701	17.77244516	0.519480519	rs57362067	0.24
1215	12	FKBP4	40	1000	2884107	2934587	10.42465549	0.614385614	rs6489402	0.44
1216	12	FLJ12825	75	1000	54432037	54536018	18.14964163	0.797202797	rs75959077	0.095
1217	12	FLJ13224	26	1.00E+05	31457249	31498879	76.10646703	0.002169978	rs1821237	0.0073
1220	13	FGF9	47	1000	22225214	22298640	55.83902672	0.122877123	rs1022924	0.059
1221	13	FKSG29	92	1000	99983673	100024281	99.11807015	0.137862138	rs9557201	0.019
1222	14	FITM1	34	1000	24580674	24622058	20.85021321	0.384615385	rs10134506	0.21
1223	14	FKBP3	39	1000	45564801	45623732	85.16940924	0.098901099	rs10130368	0.085
1224	14	FLJ22447	57	1000	62017257	62141431	26.13181783	0.551448551	rs17256310	0.21
1225	15	FGF7	265	1000	49695374	49799523	80.01748664	0.751248751	rs1874614	0.14
1226	15	FLJ10038	89	1000	50621134	50667076	125.7874204	0.094905095	rs8041259	0.029
1227	16	FHOD1	14	1000	67243291	67301425	1.430108278	0.864135864	rs147330708	0.26
1228	16	FLJ21408	66	1000	27259525	27321789	117.6858507	0.114885115	rs12149695	0.0058
1229	16	FLJ30679	130	1000	86568925	86610905	43.55551735	0.713286713	rs66947910	0.23
1230	17	FGF11	8	1000	7322688	7368251	5.561028906	0.364635365	rs3867593	0.22
1231	17	FKBP10	111	1000	39948961	39999469	44.06002227	0.587412587	rs148555297	0.21
1232	18	FHOD3	774	10000	33857658	34380022	974.258935	0.02229777	rs17566163	0.015
1233	19	FFAR1	4	1000	35822444	35863367	0.15775521	0.877122877	rs10406069	0.8
1234	19	FFAR2	51	1.00E+05	35920616	35962669	107.0467536	0.00604994	rs7251405	0.0085
1235	19	FFAR3	38	1000	35829487	35871389	26.35756772	0.327672328	rs12981944	0.1
1236	19	FGF21	7	1000	49239343	49281582	2.765649617	0.476523477	rs28745907	0.36
1237	19	FGF22	13	1000	619925	663604	14.76648899	0.217782218	rs12610820	0.18
1238	19	FIZ1	50	1000	56082736	56130893	9.566056682	0.753246753	rs111572907	0.45
1239	19	FKBP1AP1	71	1000	58316666	58358830	45.49206741	0.382617383	rs12979832	0.17
1240	19	FKBP8	13	1000	18622567	18674383	21.78365751	0.12987013	rs3761036	0.09
1241	19	FKRP	77	1000	47229302	47281832	43.70805514	0.40959041	rs60104266	0.15
1242	19	FLJ22184	66	1000	7913604	7959326	52.97534349	0.247752248	rs186630069	0.098
1243	19	FLJ25758	16	10000	6984963	7026426	49.20365225	0.04339566	rs1963258	0.026
1244	19	FLJ26850	30	1000	50533936	50590052	7.438429149	0.683316683	rs12973089	0.47
1245	19	FLJ30403	39	1000	52075035	52117633	25.44129894	0.330669331	rs6509555	0.1
1246	1	FH	104	10000	241640856	241703085	238.0037923	0.02689731	rs10802969	0.024
1247	1	FHAD1	268	1000	15553767	15744622	291.9068917	0.116883117	rs12131993	0.0014
1248	1	FHL3	29	1000	38442441	38491187	19.77699251	0.352647353	rs6600436	0.033
1249	1	FLG	113	1000	152254650	152317679	74.15357929	0.35964036	rs11586631	0.17
1250	1	FLG2	51	1000	152301212	152352482	12.58105574	0.642357642	rs1933064	0.18
1252	1	FLJ23867	103	1.00E+05	180147143	180189859	366.9605698	0.008149919	rs61809062	0.01
1253	1	FLJ27354	103	1000	90070407	90118453	74.22057055	0.344655345	rs10922676	0.14
1254	20	FITM2	84	10000	42915196	42959889	221.722446	0.02719728	rs147204508	0.005
1256	20	FLJ16779	93	1000	61865329	61912967	61.33673146	0.354645355	rs2314249	0.07
1257	2	FEV	11	1000	219825808	219870379	0.083611415	0.979020979	rs449759	0.84
1258	2	FEZ2	204	1000	36759403	36845332	104.0664846	0.450549451	rs67930685	0.076
1259	2	FIGLA	117	1000	70984441	71037775	106.3415324	0.200799201	rs2287101	0.078
1260	2	FIGN	147	1000	164444117	164612513	94.53608169	0.404595405	rs16848747	0.16
1261	2	FKBP1B	116	1000	24252583	24306550	189.7164561	0.073926074	rs79055959	0.041
1262	2	FKBP7	37	1000	179308390	179363355	18.88155827	0.43956044	rs2016615	0.24
1263	3	FEZF2	7	1000	62335346	62379190	15.06061062	0.078921079	rs13097416	0.039
1264	3	FGD5	435	10000	14840468	14996072	571.6975197	0.055794421	rs143911109	0.0021
1266	3	FGD5P1	47	1000	13954552	13998444	13.33914204	0.667332667	rs143847327	0.16
1267	3	FHIT	4020	10000	59715035	61257133	3858.094594	0.009999	rs12152244	0.00052
1268	3	FLJ22763	122	1000	108835560	108888951	42.78379059	0.626373626	rs6437828	0.37
1269	4	FGB	96	1000	155464131	155513915	65.65370897	0.32967033	rs11099961	0.16
1270	4	FGF2	180	1000	123727862	123839390	220.1064568	0.154845155	rs308382	0.031
1271	4	FGFBP1	54	1000	15917192	15960363	11.60883283	0.863136863	rs2531141	0.27
1272	4	FGFBP2	62	1000	15941862	15984859	14.56308705	0.809190809	rs73230219	0.12
1273	4	FHDC1	88	1000	153844134	153920848	50.51173458	0.40959041	rs11099863	0.098
1274	4	FIP1L1	303	1000	54223819	54346103	373.7740735	0.128871129	rs11133274	0.011
1275	4	FLJ20021	40	1000	102248933	102290040	56.22408871	0.165834166	rs10516469	0.07
1276	5	FGF10	170	1000	44285096	44408784	142.4615197	0.270729271	rs10062585	0.06
1277	5	FGF10-AS1	79	1000	44368833	44434091	18.55600482	0.795204795	rs2101164	0.22
1278	5	FGF18	112	1000	170826666	170904630	106.7790756	0.182817183	rs10475560	0.04
1279	5	FLJ16171	44	1000	174326084	174442734	12.68432805	0.765234765	rs1421781	0.32
1280	6	FGD2	114	1000	36953422	37016845	112.9732901	0.174825175	rs1228575	0.1
1281	6	FGFR1OP	377	1000	167392804	167475906	144.2344373	0.623376623	rs239936	0.12
1282	6	FHL5	234	10000	96990423	97084512	353.430708	0.074692531	rs112960230	0.03
1283	6	FIG4	264	1000	109992423	110166634	68.11578515	0.83016983	rs829810	0.19
1284	6	FKBPL	10	1000	32076483	32118067	0.798749404	0.9000999	rs114191734	0.64
1285	7	FEZF1	43	1000	121921447	121964565	21.13438811	0.494505495	rs2402608	0.25
1286	7	FEZF1-AS1	61	1000	121923711	121970131	26.9798186	0.544455544	rs2402608	0.25
1287	7	FGL2	51	1000	76802687	76849150	26.55369361	0.485514486	rs78860686	0.092
1288	7	FIGNL1	145	1000	50491826	50538088	141.6533376	0.190809191	rs10499693	0.14
1289	7	FIS1	84	1000	100862892	100908371	101.7638665	0.205794206	rs3807511	0.032
1290	7	FKBP14	86	1000	30030198	30086417	62.47270881	0.35964036	rs142790188	0.2
1291	8	FGF17	10	1000	21880427	21926319	19.09276018	0.086913087	rs3176304	0.091
1292	9	FKBP15	311	10000	115907799	116003641	546.7940457	0.01419858	rs10981669	0.014
1293	9	FKTN	118	1000	108300410	108423399	57.23451194	0.519480519	rs7864020	0.18
1294	10	FLJ37035	18	1000	127373858	127428062	8.193534687	0.471528472	rs1872006	0.26
1295	10	FLJ37201	133	1000	91431056	91477685	139.3607071	0.162837163	rs11814174	0.11
1296	11	FLJ42102	211	1000	71096791	71154400	235.1362187	0.151848152	rs10898079	0.016
1297	11	FLRT1	102	1000	63851361	63906645	97.31539626	0.203796204	rs34098043	0.032
1298	11	FNBP4	120	1000	47718068	47808993	102.8917522	0.262737263	rs79811093	0.072
1299	11	FOLH1	282	1000	49148186	49250222	98.11122708	0.668331668	rs58786959	0.13
1300	11	FOLH1B	215	1000	89372464	89451886	163.2507017	0.32967033	rs1844202	0.17
1301	11	FOLR2	55	1000	71907818	71952994	70.60479294	0.125874126	rs74495358	0.053
1302	11	FOLR3	52	1000	71826770	71870934	82.41599861	0.123876124	rs113828078	0.12
1303	11	FOLR4	79	1000	94018802	94060858	54.21200211	0.381618382	rs10831197	0.094
1304	11	FOSL1	53	1000	65639691	65687997	72.56967908	0.127872128	rs679147	0.016
1305	12	FLJ37505	34	1000	128346161	128403184	61.45595316	0.133866134	rs7295846	0.075
1306	12	FLJ41278	210	1000	65257553	65391302	261.9548642	0.077922078	rs11175585	0.0033
1307	12	FMNL3	90	10000	50011723	50121197	237.1779669	0.053694631	rs2878532	0.045
1308	13	FLT3	205	1000	28557410	28694729	112.1904778	0.468531469	rs59102252	0.14
1310	14	FLJ31306	84	1000	58712082	58784855	24.442387	0.631368631	rs11625883	0.28
1311	14	FLRT2	354	1000	85976487	86114270	257.2053853	0.261738262	rs7147467	0.018
1312	14	FNTB	160	1000	65433506	65549370	213.650915	0.083916084	rs117180732	0.0061
1313	14	FOS	53	1000	75725480	75768937	11.7492887	0.853146853	rs17183482	0.31
1314	14	FOXA1	66	1000	38038756	38084325	82.0084861	0.124875125	rs1950827	0.012
1315	15	FOXB1	87	1000	60276420	60318142	34.94999317	0.669330669	rs2114134	0.21
1316	16	FLJ42627	28	1000	2668982	2716130	7.607795346	0.55044955	rs9972871	0.44
1317	16	FLYWCH2	176	1000	2913195	2969383	88.91617004	0.465534466	rs12444442	0.14
1318	16	FOPNL	249	1000	15939576	16002447	299.0895391	0.175824176	rs117418448	0.056
1319	16	FOXC2	114	1000	86580856	86622537	58.26251869	0.496503497	rs16941554	0.017
1320	17	FLJ36000	95	1000	21884061	21933070	37.59488602	0.575424575	rs62051361	0.16
1321	17	FLJ40194	99	1000	47305604	47356027	76.83698658	0.266733267	rs12601665	0.11
1322	17	FLJ45079	73	1000	75855082	75900169	31.80479817	0.512487512	rs8078066	0.093
1323	17	FLJ45513	32	10000	47903271	47946199	81.94662962	0.04039596	rs60157068	0.016
1324	17	FLOT2	25	1000	27186356	27244715	34.88416632	0.131868132	rs2874255	0.081
1325	17	FMNL1	50	10000	43279291	43344683	80.04230997	0.051994801	rs62066720	0.035
1326	17	FN3K	148	1000	80673451	80729073	138.8685171	0.181818182	rs2379356	0.041
1327	17	FN3KRP	154	10000	80654581	80705893	298.0382576	0.02809719	rs2250754	0.023
1328	17	FNDC8	14	10000	33428630	33477751	47.76813189	0.0119988	rs1871892	0.007
1329	18	FLJ44087	357	1.00E+05	42998148	43107001	922.5601613	0.001899981	rs2705363	0.0014
1330	18	FLJ44313	8	1000	74187476	74230045	0.955534636	0.792207792	rs3866685	0.5
1331	19	FOSB	127	10000	45951252	45998437	192.6638672	0.02939706	rs8110514	0.016
1332	19	FOXA3	114	1000	46347517	46397055	80.75519692	0.338661339	rs12981658	0.026
1333	1	FLJ31662	81	1000	95920292	95964912	49.97879444	0.408591409	rs979015	0.083
1334	1	FLJ37453	136	1000	16140709	16194642	34.16202643	0.781218781	rs6429781	0.23
1335	1	FLVCR1	404	1000	213011596	213092705	132.4120529	0.718281718	rs141443684	0.18
1336	1	FLVCR1-AS1	215	1000	213009945	213051480	66.92817241	0.746253746	rs141443684	0.18
1337	1	FMN2	973	1.00E+05	240235184	240658489	1998.860283	0.001219988	rs10082111	0.00042
1338	1	FMO2	294	1000	171134387	171201822	104.6974249	0.688311688	rs12750404	0.2
1339	1	FMO3	211	10000	171040017	171106959	374.7560767	0.03489651	rs7054564	0.024
1340	1	FMO4	122	10000	171263485	171331223	315.8437417	0.01879812	rs34320519	0.0059
1341	1	FMO6P	231	1000	171086878	171150702	309.7428886	0.072927073	rs10911839	0.036
1342	1	FMO9P	220	1000	166553152	166614473	241.8832618	0.132867133	rs12143498	0.039
1343	1	FMOD	22	1000	203289748	203340557	35.12570891	0.165834166	rs34463928	0.12
1344	1	FNBP1L	69	1000	93893687	94040218	98.29939808	0.132867133	rs7553695	0.048
1345	1	FNDC7	58	1000	109235555	109305367	50.35308862	0.262737263	rs10494096	0.043
1346	1	FOXD2	73	1000	47881688	47926363	47.39702047	0.397602398	rs34082359	0.16
1348	20	FLJ33581	300	1000	24160402	24225224	561.7307456	0.084915085	rs6083440	0.001
1349	20	FLRT3	76	10000	14284638	14338313	141.0148928	0.02919708	rs204615	0.0069
1350	22	FLJ41941	95	1000	18492150	18540734	136.285137	0.087912088	rs466607	0.068
1351	2	FLJ31356	39	1000	28587275	28637539	39.89793449	0.173826174	rs141159594	0.025
1352	2	FLJ33534	105	1000	11219976	11292302	86.54672135	0.236763237	rs925748	0.084
1353	2	FLJ43879	126	1000	239820997	239867965	56.65272875	0.604395604	rs149322402	0.0024
1354	2	FMNL2	809	10000	153171750	153526348	1410.309401	0.00959904	rs13029407	0.0087
1355	2	FNDC4	33	1000	27694749	27738126	8.273322317	0.605394605	rs113954968	0.23
1356	2	FOSL2	40	1000	28595778	28657516	27.82398464	0.333666334	rs4666068	0.18
1357	3	FLJ42393	32	1000	187876330	187918596	20.94773396	0.342657343	rs76725279	0.14
1358	3	FLJ46066	8	1000	182144757	182224150	4.972901205	0.370629371	rs4398421	0.2
1359	3	FLNB	153	10000	57974126	58177982	319.2031282	0.01129887	rs2362241	0.0031
1360	4	FLJ38576	131	1000	187090185	187132644	65.61406686	0.471528472	rs4997687	0.033
1361	4	FNIP2	188	1000	159670181	159847954	174.6470379	0.251748252	rs11100196	0.14
1362	5	FLJ31104	46	1000	55270994	55319475	45.31156554	0.208791209	rs10075152	0.1
1363	5	FLJ32255	115	1000	42965500	43013435	35.73521253	0.636363636	rs144550002	0.085
1364	5	FLJ33360	69	10000	6290553	6357405	112.7664349	0.02419758	rs7703162	0.01
1365	5	FNDC9	132	1000	156748606	156792729	39.22585657	0.694305694	rs11746314	0.14
1366	5	FNIP1	207	10000	130957406	131152756	768.5060446	0.01119888	rs3775999	0.0035
1367	5	FOXD1	25	1000	72722084	72764352	27.06515208	0.210789211	rs6877967	0.027
1368	6	FLJ34503	155	10000	114205550	114262806	225.0474	0.04219578	rs9320475	0.011
1369	6	FLJ38122	56	1000	170561561	170608554	63.40644882	0.120879121	rs2983226	0.073
1370	6	FLJ46906	123	10000	138992804	139038425	276.6921542	0.01549845	rs6570265	0.011
1371	6	FNDC1	366	1000	159570428	159713140	324.1133614	0.243756244	rs295338	0.048
1372	6	FOXC1	4	10000	1590680	1634129	8.662504294	0.03619638	rs742556	0.039
1373	7	FLJ40288	188	1000	132313552	132433528	139.6592983	0.300699301	rs666469	0.073
1374	7	FLJ45974	606	1000	53703201	53899624	517.6422565	0.170829171	rs149566834	0.012
1375	7	FLNC	51	1000	128450482	128519328	43.43225068	0.282717283	rs3736609	0.19
1376	8	FLJ39080	279	1000	75492100	75690587	148.8808613	0.481518482	rs12548877	0.12
1377	8	FLJ42969	28	1000	102044281	102108479	1.438857479	0.924075924	rs4734021	0.59
1378	8	FLJ46284	73	1000	93705189	93818288	84.72129838	0.150849151	rs146933669	0.013
1379	8	FNTA	20	1000	42891441	42960932	0.971709564	0.926073926	rs13248091	0.78
1380	9	FNBP1	488	10000	132629465	132825473	812.7689927	0.04829517	rs10114099	0.0055
1381	9	FOCAD	846	10000	20638307	21015954	949.475128	0.067093291	rs10964685	0.0054
1382	9	FOXB2	36	1000	79614570	79655869	24.19116069	0.331668332	rs112892117	0.094
1383	10	FOXI2	167	1000	129515537	129559450	72.84885042	0.553446553	rs76637361	0.13
1384	10	FRA10AC1	217	1000	95407639	95482329	139.3381396	0.367632368	rs7075895	0.079
1385	10	FRAT1	139	1000	99059021	99101672	242.1951659	0.068931069	rs3781373	0.042
1386	10	FRAT2	108	10000	99072253	99114458	207.0599193	0.04329567	rs3781373	0.042
1387	10	FRG2B	34	1000	135418602	135460299	28.38831365	0.286713287	rs6537616	0.25
1388	11	FOXR1	105	1000	118822416	118871995	121.9905719	0.180819181	rs45534632	0.072
1389	11	FRMD8	30	1000	65134040	65200995	13.75435825	0.547452547	rs12799896	0.18
1390	11	FSHB	82	1000	30232562	30276824	82.7908288	0.232767233	rs540948	0.1
1391	11	FTH1	24	1000	61711756	61755132	10.31234044	0.539460539	rs57398279	0.2
1392	12	FOXJ2	56	1000	8165358	8228118	41.26028722	0.272727273	rs7955798	0.11
1393	12	FOXM1	124	1000	2946846	3006321	38.3755777	0.683316683	rs116963320	0.22
1394	12	FOXN4	97	1000	109695782	109767025	57.17394144	0.3996004	rs2075436	0.05
1395	12	FRS2	291	1000	69844128	69993571	73.64643623	0.802197802	rs11177726	0.28
1396	13	FOXO1	214	1000	41109800	41260734	38.1882104	0.868131868	rs11616662	0.071
1397	13	FREM2	371	1000	39241172	39481267	222.039214	0.390609391	rs9548509	0.049
1398	13	FRY	557	1000	32585436	32890776	488.2633479	0.133866134	rs206093	0.076
1399	13	FRY-AS1	14	1000	32578195	32625776	23.7048899	0.120879121	rs416443	0.1
1400	14	FOXG1	37	10000	29216277	29259483	65.24287009	0.02689731	rs17114286	0.043
1404	14	FSCB	198	10000	44953353	44996499	300.9187263	0.04639536	rs2152496	0.011
1405	15	FSD2	178	1000	83404116	83494822	82.86708901	0.561438561	rs8039001	0.083
1406	15	FSIP1	580	1000	39872231	40095039	229.7932849	0.646353646	rs7183539	0.13
1407	16	FOXF1	106	1000	86524132	86568070	33.15519096	0.693306693	rs39525	0.23
1408	16	FOXL1	147	10000	86592114	86635304	288.2348639	0.03019698	rs16941554	0.017
1409	16	FTO	423	10000	53717874	54168379	583.2492559	0.02909709	rs7194907	0.0032
1410	16	FTO-IT1	25	1000	54053304	54094285	14.9006533	0.462537463	rs13336769	0.3
1411	17	FOXJ1	7	1000	74112414	74157380	4.009203713	0.445554446	rs4789246	0.29
1412	17	FOXK2	349	1.00E+05	80457593	80582483	750.2603303	0.004359956	rs111487091	0.00064
1413	17	FOXN1	53	10000	26830958	26885175	146.1678097	0.02089791	rs7503430	0.02
1414	17	FSCN2	34	1000	79475416	79524156	8.500768818	0.701298701	rs8077430	0.16
1415	17	FTSJ3	76	1000	61876792	61925031	118.1814194	0.121878122	rs2727280	0.075
1416	19	FPR3	206	1000	52278410	52349334	131.7595612	0.357642358	rs12609373	0.038
1417	19	FSD1	75	1000	4284590	4343843	32.1169401	0.573426573	rs11669091	0.086
1418	19	FSTL3	65	1000	656388	703392	69.00615154	0.151848152	rs34310921	0.054
1419	19	FTL	13	10000	49448565	49490136	39.90408284	0.04289571	rs1862493	0.038
1421	1	FOXD3	17	1000	63768729	63810797	10.85059132	0.323676324	rs6588024	0.2
1422	1	FOXE3	63	1000	47861743	47903724	48.15048796	0.305694306	rs34082359	0.16
1423	1	FOXO6	161	1000	41807602	41869263	111.3241262	0.306693307	rs35674710	0.036
1424	1	FPGT	75	1000	74643895	74694386	14.77126359	0.7002997	rs11210440	0.41
1426	1	FRRS1	218	1000	100154258	100251349	200.152563	0.280719281	rs1832474	0.11
1427	1	FUBP1	120	10000	78393590	78464777	266.4485309	0.01669833	rs17387365	0.015
1428	20	FOXS1	5	1000	30412102	30453420	4.090285674	0.320679321	rs947311	0.13
1429	20	FRG1B	4	1000	29591878	29654007	4.669637879	0.230769231	rs6118923	0.19
1430	2	FOXI3	69	1000	88727725	88772053	52.86980254	0.287712288	rs7578792	0.02
1431	2	FOXN2	240	1000	48521794	48626434	112.7856489	0.518481518	rs7601729	0.05
1432	2	FRZB	112	1000	183678004	183751498	80.4568474	0.336663337	rs73042128	0.048
1433	2	FSHR	779	1000	49169295	49401666	898.7341712	0.083916084	rs115357990	0.037
1434	2	FSIP2	239	1000	186583354	186718016	132.2450292	0.420579421	rs2193822	0.062
1435	2	FTCDNL1	165	1000	200605258	200735896	209.4698436	0.081918082	rs148058229	0.013
1436	2	FTH1P3	28	1000	27595489	27636443	7.313118043	0.57042957	rs1728926	0.45
1437	3	FRMD4B	528	1000	69197933	69455455	385.8830597	0.27972028	rs79072812	0.047
1438	3	FSTL1	163	1000	120093060	120189918	75.94468566	0.566433566	rs1259333	0.13
1439	4	FREM3	228	1000	144478560	144641828	305.4390341	0.12987013	rs7676225	0.062
1440	4	FRG1	51	1000	190841973	190904359	9.473136525	0.652347652	rs11736363	0.52
1441	4	FRYL	304	10000	48479379	48802316	612.1903034	0.04019598	rs79964660	0.0082
1442	4	FSTL5	1989	1000	162285043	163105186	1492.049286	0.194805195	rs112060834	0.0013
1443	4	FTLP10	114	1000	69028009	69098188	17.41494931	0.751248751	rs17089132	0.24
1444	5	FOXI1	134	1000	169512916	169556729	209.877137	0.06993007	rs17738959	0.0072
1445	5	FST	104	10000	52756263	52802304	162.2191672	0.03279672	rs6450136	0.016
1446	5	FSTL4	750	1000	132512151	132968223	446.8735739	0.398601399	rs27400	0.029
1447	5	FTMT	35	1000	121167649	121208523	15.99502337	0.505494505	rs112784519	0.28
1448	6	FOXF2	23	1000	1370068	1415832	16.6005257	0.34965035	rs746096	0.13
1449	6	FOXP4	61	1000	41494163	41590122	72.72432253	0.140859141	rs4714484	0.015
1450	6	FOXQ1	99	10000	1292674	1334993	129.2002599	0.066793321	rs12191487	0.035
1451	6	FRK	312	1000	116242692	116401921	234.2438298	0.25974026	rs142118379	0.011
1452	6	FRS3	58	1000	41717913	41767643	31.5746487	0.415584416	rs11962743	0.14
1453	7	FSCN3	25	1000	127213688	127261851	3.68282278	0.922077922	rs327518	0.42
1454	8	FOXH1	26	1000	145679114	145721718	3.444118464	0.757242757	rs73716209	0.5
1455	8	FSBP	89	10000	95419939	95469180	198.4767357	0.04039596	rs2930961	0.03
1456	9	FOXE1	133	1000	100595536	100638997	128.3326758	0.228771229	rs1867278	0.13
1457	9	FRMPD1	322	1000	37631051	37766901	160.546202	0.562437562	rs12343460	0.037
1458	9	FRRS1L	240	1000	111879580	111949571	197.3532913	0.206793207	rs7873921	0.058
1459	10	FUT11	11	1000	75512048	75555976	12.52997008	0.203796204	rs10762563	0.12
1460	10	FXYD4	57	10000	43847091	43891783	147.2219892	0.01349865	rs3000708	0.0035
1461	10	FZD8	42	1000	35907176	35950362	18.78678833	0.492507493	rs614316	0.2
1462	11	FUT4	71	1000	94257016	94303064	76.41831888	0.156843157	rs11607190	0.0094
1464	11	FZD4	90	1000	86636716	86686440	30.46721189	0.674325674	rs143372848	0.27
1465	11	GAL	42	1000	68431982	68478643	14.59839046	0.607392607	rs146462379	0.21
1466	11	GAL3ST3	84	1000	65788235	65836651	50.48456935	0.412587413	rs11227384	0.15
1467	11	GALNT18	990	10000	11272420	11663561	1012.044763	0.02059794	rs10831562	0.0014
1468	12	FZD10	54	1.00E+05	130627003	130670285	203.764904	0.001929981	rs937532	0.0043
1469	12	FZD10-AS1	73	1.00E+06	130616137	130666223	271.1595552	0.000564999	rs937532	0.0043
1470	12	GABARAPL1	70	1000	10345488	10395724	88.9301219	0.116883117	rs6488271	0.022
1471	12	GALNT4	121	1000	89893189	89938583	90.15942693	0.296703297	rs2220729	0.12
1472	12	GALNT6	79	1000	51725832	51805200	96.57825304	0.096903097	rs4761961	0.012
1473	12	GALNT8	196	1000	4809751	4901892	27.79191832	0.927072927	rs61127693	0.096
1476	14	G2E3	162	10000	31008328	31109046	296.7417933	0.04539546	rs229175	0.018
1477	14	GALNT16	301	1000	69706680	69841190	225.2328848	0.210789211	rs72720291	0.022
1478	15	GABARAPL3	138	1000	90869762	90912679	189.7689264	0.154845155	rs2601155	0.012
1480	16	FUK	23	10000	70468497	70534177	91.82551316	0.01119888	rs11075764	0.01
1481	16	FUS	15	1000	31171430	31226192	6.258107999	0.467532468	rs4889633	0.41
1482	16	GABARAPL2	38	1000	75580248	75631779	42.93314337	0.176823177	rs10163345	0.12
1483	16	GALNS	110	1000	88860141	88943374	118.3198506	0.197802198	rs3759946	0.041
1484	17	FXR2	96	1000	7474547	7538215	69.94917832	0.274725275	rs1133249	0.061
1485	17	FZD2	72	1000	42614811	42658630	54.83651227	0.310689311	rs140960172	0.054
1486	17	G6PC	38	1000	41032813	41086450	67.47904318	0.085914086	rs9902963	0.069
1487	17	G6PC3	7	1000	42128097	42173712	5.711592562	0.290709291	rs376816	0.27
1488	17	GAA	244	1000	78055354	78113679	154.0659398	0.347652348	rs12937590	0.071
1489	17	GABARAP	23	1000	7123737	7165753	1.638416503	0.826173826	rs222836	0.43
1490	17	GALK1	11	1000	73734017	73781280	3.468757062	0.558441558	rs75137507	0.35
1491	18	GALNT1	214	1.00E+05	33214532	33311798	986.955649	0.003899961	rs72891639	0.0028
1492	19	FUT1	7	1000	49231267	49278647	2.765649617	0.448551449	rs28745907	0.36
1493	19	FUT2	43	1000	49179227	49229191	67.36571618	0.100899101	rs57940795	0.063
1494	19	FUT3	24	1000	5822898	5871485	31.770511	0.147852148	rs35845041	0.045
1495	19	FUT5	11	1000	5845836	5890551	6.250643199	0.397602398	rs2608895	0.25
1496	19	FUT6	26	1000	5810636	5859742	34.86972994	0.11988012	rs35845041	0.045
1497	19	FUZ	65	1000	50290123	50336567	18.78028793	0.74025974	rs12709916	0.3
1498	19	FXYD7	66	1000	35614153	35665205	68.34128354	0.201798202	rs11666576	0.069
1499	19	GADD45B	18	1000	2456122	2498257	3.621718734	0.654345654	rs8106066	0.38
1500	19	GADD45GIP1	19	1000	13044969	13088068	7.856743021	0.538461538	rs140839998	0.061
1501	1	FUCA1	36	1000	24151571	24214859	27.31298878	0.32967033	rs10917430	0.14
1502	1	G0S2	19	1000	209828669	209869735	11.08983708	0.428571429	rs11580294	0.32
1503	1	GABPB2	77	1000	151023079	151111007	84.77000549	0.193806194	rs74956451	0.15
1504	1	GADD45A	99	1000	68130859	68174021	13.0032394	0.961038961	rs55726162	0.49
1505	22	GAB4	83	1000	17422826	17509112	83.07780576	0.180819181	rs4819547	0.11
1506	22	GAL3ST1	61	10000	30930623	30980876	104.5848235	0.04369563	rs42941	0.057
1507	2	FUNDC2P2	41	1000	84497805	84539324	37.71108509	0.283716284	rs55658284	0.22
1508	2	FZD5	7	1000	208607309	208654143	1.703882241	0.555444555	rs55731465	0.53
1509	2	FZD7	87	1000	202879309	202923160	63.15077237	0.302697303	rs12612626	0.081
1510	2	G6PC2	20	1000	169737749	169786510	35.18837262	0.070929071	rs549410	0.055
1511	2	GAL3ST2	25	10000	242696239	242763702	72.9547747	0.04419558	rs3892357	0.013
1512	2	GALM	204	1000	38873051	38981909	141.7326005	0.318681319	rs58905133	0.037
1513	2	GALNT3	100	1000	166584312	166670803	134.241303	0.076923077	rs10198649	0.027
1514	2	GALNT5	45	10000	158094339	158187913	115.3321409	0.057294271	rs80050884	0.04
1515	3	FXR1	174	1000	180610233	180720539	22.00052882	0.921078921	rs139102398	0.34
1516	3	FYCO1	280	1000	45939390	46057316	188.0351682	0.346653347	rs9849818	0.034
1517	3	GABRR3	122	1000	97685526	97774148	63.90046278	0.477522478	rs832073	0.066
1518	3	GADL1	497	1000	30747691	30956153	207.3426596	0.643356643	rs76258272	0.086
1519	3	GALNT15	246	1000	16196183	16291253	147.1231709	0.412587413	rs2271077	0.045
1520	4	GAB1	177	10000	144237982	144415718	328.5847031	0.03239676	rs55894236	0.018
1521	4	GABRB1	510	1000	47013294	47448447	534.4837547	0.100899101	rs10517183	0.0023
1522	4	GABRG1	209	1000	46017786	46146082	146.4697115	0.361638362	rs11941860	0.012
1523	4	GALNT7	248	1000	174069903	174265118	67.17714422	0.781218781	rs1316411	0.15
1524	4	GALNTL6	1774	1000	172714574	173981558	1487.520573	0.14985015	rs148942722	0.013
1525	5	G3BP1	105	1000	151131475	151204915	3.047315032	0.982017982	rs11954396	0.61
1526	5	GABRA6	145	1000	161092657	161149598	78.2999113	0.452547453	rs13188991	0.08
1527	5	GABRB2	643	10000	160695435	160995130	964.9519829	0.03349665	rs173766	0.0034
1528	5	GABRG2	146	10000	161474647	161602545	369.7691454	0.0089991	rs211011	0.0018
1529	5	GABRP	155	1000	170190722	170261050	186.1174863	0.08991009	rs2303135	0.066
1530	5	GALNT10	495	1000	153550294	153820543	571.7776991	0.073926074	rs3734085	0.0061
1531	6	FUCA2	91	1.00E+05	143795948	143853020	292.6704379	0.004469955	rs9321915	0.0024
1532	6	FUT9	729	10000	96443844	96683488	1034.408787	0.02429757	rs598064	0.00016
1533	6	GABRR2	124	1.00E+05	89946839	90045018	273.9665703	0.006179938	rs7747043	0.0033
1534	7	FZD1	68	10000	90873782	90918132	140.0056307	0.02309769	rs73217177	0.008
1535	7	FZD9	19	1000	72828108	72870450	0.127727427	0.997002997	rs1178947	0.86
1536	7	GAL3ST4	63	1000	99736864	99786373	42.24805443	0.322677323	rs7457787	0.068
1537	7	GALNT11	25	1000	151702777	151839427	23.38748159	0.286713287	rs4726132	0.16
1538	7	GALNTL5	281	10000	151633463	151737019	412.1726568	0.02119788	rs11769246	0.027
1539	8	FUT10	306	1000	33208343	33350664	355.7067722	0.147852148	rs16880954	0.06
1540	8	FZD3	152	1000	28331721	28451785	62.28178132	0.514485514	rs10105536	0.042
1541	9	FUBP3	44	1000	133434959	133533739	28.31163776	0.394605395	rs4740195	0.039
1542	9	FUT7	47	1000	139904625	139947292	30.75235798	0.390609391	rs10781531	0.033
1543	9	GABBR2	935	10000	101030363	101491479	1008.593004	0.03529647	rs28418488	0.0038
1544	9	GADD45G	82	1000	92199926	92241469	13.30983126	0.844155844	rs11265826	0.38
1545	9	GALNT12	165	1000	101549980	101632363	52.01434476	0.745254745	rs57156513	0.17
1546	10	GBF1	209	10000	103985254	104162656	283.123146	0.077592241	rs2479550	0.021
1547	10	GDF10	50	1000	48405787	48459138	30.94412391	0.381618382	rs34379100	0.032
1548	10	GDF2	48	1000	48393091	48436872	38.13391951	0.255744256	rs1902715	0.031
1549	11	GANAB	36	1000	62372297	62434198	4.370100779	0.798201798	rs67308910	0.5
1550	11	GDPD4	297	1000	76907602	77018463	210.689923	0.307692308	rs2853094	0.14
1551	11	GDPD5	239	1000	75125684	75256599	148.2511931	0.408591409	rs35850995	0.017
1552	12	GAS2L3	118	1000	100947488	101038685	94.36868533	0.322677323	rs113574417	0.12
1553	12	GATC	128	1.00E+05	120864240	120921556	304.8855227	0.005559944	rs61945857	0.0063
1554	12	GCN1L1	82	1000	120545013	120652513	10.91078088	0.87012987	rs147616785	0.23
1555	12	GDF11	11	1000	56117063	56166665	8.332443002	0.290709291	rs147093266	0.3
1556	12	GDF3	113	1000	7822380	7868360	76.4526874	0.334665335	rs12305278	0.088
1559	14	GCH1	235	1000	55288723	55389542	279.2714975	0.135864136	rs112159692	0.037
1560	14	GEMIN2	163	1000	39563487	39626177	95.95922709	0.415584416	rs8003807	0.14
1561	15	GANC	242	1000	42546365	42665864	12.92592881	0.949050949	rs113093763	0.42
1562	15	GCHFR	48	1000	41036284	41079911	24.2435002	0.434565435	rs12438182	0.15
1563	15	GCNT3	89	1000	59883981	59932210	67.44399897	0.300699301	rs10851660	0.11
1564	15	GDPGP1	155	1000	90757486	90805312	79.89595727	0.44955045	rs34332367	0.00067
1565	16	GAN	247	1000	81328570	81433803	257.9814381	0.145854146	rs4386128	0.043
1566	16	GCSH	157	1000	81095551	81149980	49.97875271	0.59040959	rs7188010	0.08
1567	16	GDE1	178	1000	19493014	19553450	136.1510205	0.31968032	rs11860379	0.012
1568	16	GDPD3	29	1000	30096130	30144878	11.1238217	0.585414585	rs6565174	0.18
1569	17	GALR2	18	10000	74050881	74093622	50.11791992	0.061793821	rs2443168	0.054
1570	17	GAS2L2	35	10000	34051529	34099897	116.3037223	0.01129887	rs117651561	0.024
1571	17	GAST	84	1000	39848577	39892221	59.65140874	0.334665335	rs12453761	0.03
1572	17	GEMIN4	92	1000	627660	675501	86.23359774	0.166833167	rs2243986	0.023
1573	18	GALR1	233	1000	74942007	75002096	172.8076267	0.25974026	rs12969348	0.12
1574	18	GAREM	525	1000	29823483	30070447	408.163391	0.24975025	rs68110928	0.014
1575	18	GATA6	24	1000	19729397	19802491	21.86708946	0.233766234	rs1108765	0.076
1576	19	GALP	75	1000	56667388	56717144	12.24619674	0.865134865	rs146504465	0.35
1577	19	GAPDHS	94	1000	36004313	36056221	35.54144068	0.671328671	rs4806174	0.17
1578	19	GATAD2A	200	1000	19476641	19639741	42.93211732	0.781218781	rs7251447	0.23
1579	19	GCDH	56	1000	12981942	13030813	35.57603348	0.401598402	rs114439833	0.076
1580	19	GDF1	23	1000	18959354	19026953	12.47737864	0.405594406	rs726407	0.18
1581	19	GDF15	89	1000	18476967	18519986	89.97252213	0.165834166	rs10424080	0.0016
1582	1	GAS5	65	1000	173813038	173857125	23.23451606	0.615384615	rs146151725	0.18
1583	1	GAS5-AS1	59	1000	173812385	173853079	20.63467669	0.622377622	rs146151725	0.18
1584	1	GATAD2B	193	1000	153757202	153915451	82.96266725	0.532467532	rs10494303	0.33
1585	1	GBAP1	47	1000	155163615	155217325	34.33300822	0.280719281	rs76545395	0.073
1586	1	GBP1	122	1.00E+05	89497986	89551043	337.3747328	0.007159928	rs115679394	0.0051
1587	1	GBP1P1	176	1000	89853237	89910493	65.76270744	0.627372627	rs34643887	0.0056
1588	1	GBP2	137	10000	89551815	89611842	340.6402102	0.03109689	rs116808502	0.0048
1589	1	GBP3	91	1.00E+05	89452359	89508549	369.5277082	0.001769982	rs4656076	0.0029
1590	1	GBP4	70	10000	89626830	89684633	161.8481123	0.03339666	rs114392401	0.0023
1591	1	GBP5	38	1000	89704633	89758544	26.86117027	0.335664336	rs144017407	0.1
1592	1	GBP6	138	1000	89809435	89873719	81.57778524	0.385614386	rs1001847	0.027
1593	1	GBP7	135	10000	89577433	89661723	400.1335342	0.01449855	rs116808502	0.0048
1594	1	GCLM	174	1000	94332589	94395012	71.98883107	0.619380619	rs2234729	0.21
1596	1	GEMIN8P4	21	1000	90438823	90480525	4.878764872	0.716283716	rs113935373	0.36
1597	20	GATA5	65	1000	61018552	61071026	28.51533834	0.56043956	rs6121598	0.25
1598	20	GCNT7	58	1000	55046547	55120981	23.9075081	0.575424575	rs6024911	0.39
1599	20	GDF5	90	1000	34001144	34045970	68.49131495	0.343656344	rs224321	0.15
1600	22	GALR3	49	10000	38199388	38241502	93.74942369	0.058694131	rs117618411	0.061
1601	22	GAS2L1	45	1000	29682984	29728778	48.34746738	0.112887113	rs2301586	0.024
1602	22	GATSL3	48	1000	30661106	30705616	60.23549214	0.072927073	rs11703385	0.088
1603	2	GBX2	74	1000	237054306	237096652	35.92358142	0.494505495	rs4429423	0.37
1604	2	GCA	11	1000	163180582	163239148	7.103146482	0.332667333	rs11888158	0.32
1605	2	GCC2	223	1000	109045576	109145854	70.2170985	0.626373626	rs113503997	0.24
1606	2	GCG	23	1000	162979378	163028914	18.49390598	0.306693307	rs13011432	0.18
1607	2	GCKR	65	1000	27699705	27766550	67.97299776	0.187812188	rs78680773	0.03
1608	2	GCSHP3	88	1000	206960296	207001296	119.7163761	0.118881119	rs4450585	0.044
1609	2	GDF7	54	1000	20846423	20891250	55.69661871	0.141858142	rs340596	0.028
1610	2	GEMIN6	63	1000	38985326	39029106	42.52731725	0.338661339	rs13419028	0.16
1611	3	GAP43	96	1000	115322150	115460334	98.35399166	0.177822178	rs6802570	0.039
1612	3	GBE1	394	10000	81518849	81830950	705.4781484	0.02119788	rs3772895	0.0059
1613	3	GCSAM	125	1000	111819687	111872152	102.1930099	0.262737263	rs116109450	0.17
1614	4	GAR1	98	1000	110716665	110765893	175.528206	0.084915085	rs13107617	0.0086
1615	5	GAPT	147	1000	57767329	57812185	35.67866919	0.771228771	rs702711	0.13
1616	5	GCNT4	103	1000	74303288	74346724	66.98489375	0.366633367	rs7736471	0.056
1617	5	GEMIN5	150	1000	154246975	154337776	37.55858023	0.71028971	rs348757	0.29
1618	6	GCLC	85	1000	53342139	53429927	18.10177947	0.899100899	rs2066511	0.29
1619	6	GCM1	93	1000	52971759	53033624	24.01863246	0.789210789	rs62412997	0.22
1620	6	GCM2	112	10000	10853455	10902098	226.7313369	0.01249875	rs35596454	0.003
1621	7	GARS	115	1000	30614180	30693648	38.82533456	0.656343656	rs2074779	0.29
1622	7	GATAD1	29	1000	92056761	92109381	4.357482654	0.88011988	rs6945918	0.44
1623	7	GBAS	188	1000	56012269	56087875	74.69777456	0.656343656	rs13223226	0.13
1624	7	GBX1	85	1000	150825675	150884635	27.29090844	0.735264735	rs7777517	0.13
1625	7	GCC1	49	1000	127200681	127245654	7.621266768	0.939060939	rs56910747	0.48
1626	8	GDAP1	141	1000	75242617	75299335	138.760669	0.196803197	rs10090060	0.071
1627	8	GDF6	8	1000	97134557	97193020	4.56188471	0.390609391	rs536670	0.25
1628	8	GEM	98	1000	95241484	95294547	61.69178768	0.398601399	rs2470722	0.16
1629	9	GALT	57	1000	34626585	34670595	5.683903867	0.948051948	rs72737142	0.45
1630	9	GAS1	76	1000	89539276	89582104	23.58163094	0.694305694	rs10868509	0.059
1631	9	GAS2L1P2	9	1000	99817952	99864227	23.0387135	0.06993007	rs16924211	0.065
1632	9	GBA2	39	10000	35716862	35769225	61.3205804	0.03859614	rs34478611	0.0069
1633	9	GBGT1	81	1000	136008334	136059332	90.17741938	0.103896104	rs13296482	0.068
1634	10	GHITM	110	10000	85879184	85933311	159.0531395	0.070692931	rs12242576	0.015
1635	10	GJD4	71	1000	35874337	35917863	62.15714489	0.266733267	rs2486502	0.15
1636	11	GIF	23	10000	59576745	59632974	73.97127707	0.02859714	rs7117509	0.023
1637	11	GLB1L2	76	1000	134181767	134266218	16.17251113	0.927072927	rs10791354	0.39
1638	11	GLB1L3	152	1000	134126274	134209458	54.82640239	0.752247752	rs536449	0.14
1639	12	GLIPR1	144	1000	75854512	75915716	61.57865625	0.548451548	rs10785192	0.25
1640	12	GLIPR1L1	103	1000	75708462	75784169	31.15228173	0.721278721	rs4882599	0.32
1641	13	GJA3	50	1000	20692394	20755183	26.71559494	0.492507493	rs1886176	0.048
1642	15	GJD2	85	1000	35024641	35066782	43.91292856	0.434565435	rs2196562	0.13
1643	15	GLCE	100	1000	69432972	69584544	8.641074902	0.884115884	rs35944700	0.64
1644	15	GLDN	241	1000	51613712	51720209	94.25479412	0.672327672	rs112714914	0.039
1645	16	GFER	90	1000	2014149	2057750	31.60355116	0.643356643	rs2283477	0.11
1646	16	GGA2	134	1000	23454862	23541815	104.35595	0.310689311	rs4968015	0.11
1647	16	GINS2	70	10000	85691279	85742588	171.2354205	0.02179782	rs393793	0.018
1648	16	GINS3	4	1000	58406297	58460048	0.074900137	0.932067932	rs7186158	0.8
1649	16	GLG1	439	1000	74461325	74661042	144.5303845	0.707292707	rs11641117	0.11
1650	16	GLIS2	13	1000	4362224	4409598	7.155279244	0.418581419	rs28726262	0.35
1651	17	GGNBP2	82	1000	34880736	34966276	72.4016694	0.271728272	rs3736167	0.18
1652	17	GH1	79	10000	61974562	62016198	150.400576	0.058894111	rs12948863	0.036
1653	17	GH2	122	1000	61937571	61979302	184.7421497	0.110889111	rs2854217	0.032
1654	17	GID4	82	1000	17922610	17991718	70.1347285	0.270729271	rs8079418	0.18
1655	17	GIP	56	10000	47015917	47065955	144.8147099	0.03289671	rs55724082	0.021
1656	17	GIT1	37	1000	27880486	27936610	40.01421739	0.123876124	rs565977	0.16
1657	17	GJD3	58	1000	38496904	38540945	39.1656373	0.36963037	rs507671	0.16
1658	17	GLOD4	77	1000	642548	705571	66.97473584	0.1998002	rs4968109	0.048
1659	17	GLP2R	225	1000	9709380	9813022	183.5029908	0.260739261	rs28600891	0.079
1660	19	GFY	31	10000	49909687	49952075	69.28466762	0.03009699	rs12983291	0.045
1661	19	GGN	66	1000	38854991	38898668	85.39917998	0.156843157	rs61091932	0.023
1662	19	GIPC1	80	1000	14568570	14626961	94.33031571	0.145854146	rs7508735	0.0063
1663	19	GIPC3	31	1000	3565568	3613539	22.03713569	0.345654346	rs2238630	0.23
1664	19	GIPR	151	10000	46151501	46205717	375.1893355	0.01519848	rs10404142	0.011
1665	1	GIPC2	294	1.00E+05	78491588	78623112	812.9243525	0.008179918	rs529172	0.0054
1666	1	GJA4	5	1000	35238598	35281348	0.58021872	0.688311688	rs6687573	0.66
1667	1	GJA8	63	1000	147354945	147401395	76.90721917	0.124875125	rs1390452	0.054
1668	1	GJA9	98	10000	39319738	39367298	181.9025442	0.04529547	rs3828041	0.0094
1670	1	GJC2	37	1000	228317414	228367527	29.6828515	0.2997003	rs11809443	0.15
1671	1	GLIS1	419	1000	53951905	54219877	391.2810913	0.200799201	rs7540317	0.0041
1672	1	GLMN	61	1000	92691954	92784566	17.67504348	0.601398601	rs149531017	0.26
1673	20	GFRA4	88	1000	3619938	3664046	61.28340033	0.320679321	rs2787093	0.025
1674	20	GGT7	88	1000	33412522	33480661	92.0184522	0.17982018	rs73616608	0.044
1675	20	GHRH	38	1000	35859489	35905299	21.90899658	0.410589411	rs6032574	0.19
1676	20	GID8	61	1000	61549440	61599827	20.67992523	0.672327672	rs74452984	0.29
1677	20	GINS1	26	1000	25368322	25449191	2.989727466	0.854145854	rs67679582	0.64
1678	22	GGT5	88	1000	24595621	24661110	79.93830616	0.185814186	rs117527642	0.038
1679	2	GFPT1	170	1000	69526900	69634386	2.895511134	0.993006993	rs62135761	0.23
1680	2	GGCX	155	1000	85751977	85808657	168.5008075	0.17982018	rs6547622	0.045
1681	2	GKN1	13	1000	69181704	69228112	16.04937045	0.156843157	rs58315622	0.18
1682	2	GKN2	51	1000	69152363	69200102	27.51988631	0.435564436	rs58315622	0.18
1683	2	GLI2	129	1000	121534866	121770229	126.9689297	0.151848152	rs11122822	0.058
1684	3	GFM1	269	1000	158342316	158430360	116.7954646	0.541458541	rs62288347	0.024
1685	3	GHRLOS	95	1000	10302635	10355133	85.70394327	0.222777223	rs2270455	0.1
1686	3	GK5	127	1000	141856368	141964449	159.864629	0.11988012	rs6801547	0.036
1687	4	GIMD1	102	1000	107259339	107308592	60.30105061	0.433566434	rs2691805	0.081
1688	4	GK2	23	1000	80307506	80349372	14.40718926	0.411588412	rs1484149	0.3
1689	4	GK3P	42	1000	166178943	166221175	59.49346532	0.154845155	rs56326646	0.04
1690	5	GFPT2	246	10000	179707699	179800315	276.8411448	0.091290871	rs113747850	0.015
1691	5	GFRA3	84	1000	137568068	137630253	54.81760023	0.340659341	rs10055120	0.18
1692	5	GIN1	137	1000	102401703	102475842	54.01735288	0.488511489	rs17532917	0.0093
1693	6	GFRAL	698	1000	55172266	55287291	555.5357884	0.245754246	rs149790933	0.0079
1694	6	GGNBP1	187	1000	33531475	33576803	117.1514559	0.352647353	rs115542012	0.1
1695	6	GINM1	30	1000	149867527	149932067	0.612874658	0.973026973	rs9498372	0.75
1696	6	GJA1	171	1000	121736722	121790890	89.5782313	0.5004995	rs9490277	0.03
1697	6	GJA10	140	1000	90584187	90625819	106.150162	0.272727273	rs12333279	0.054
1698	6	GJB7	238	1.00E+05	87972696	88058996	776.6732049	0.005389946	rs7453986	0.0091
1699	6	GLO1	147	1000	38623701	38690952	48.79904938	0.712287712	rs2894416	0.15
1700	6	GLP1R	119	1000	38996556	39075520	108.8989723	0.200799201	rs9283906	0.0027
1701	7	GGCT	76	1000	30516236	30564457	60.75666558	0.267732268	rs2529446	0.093
1702	7	GHRHR	31	1000	30983635	31039146	47.25712126	0.096903097	rs73686065	0.025
1703	7	GIGYF1	70	1000	100257129	100306870	10.04345708	0.88011988	rs117099626	0.39
1704	7	GIMAP1	112	1000	150393644	150441368	105.7756568	0.220779221	rs6951867	0.059
1705	7	GIMAP1-GIMAP5	157	1000	150393644	150460737	156.4267409	0.187812188	rs6951867	0.059
1706	7	GIMAP2	109	1000	150362793	150410728	108.5572259	0.164835165	rs1234357	0.059
1707	7	GIMAP4	265	1000	150244457	150291041	82.23115875	0.706293706	rs6960073	0.29
1708	7	GIMAP5	108	1000	150414435	150460737	102.4818415	0.232767233	rs4554383	0.069
1709	7	GIMAP6	172	1000	150302463	150349736	107.4111378	0.382617383	rs112317752	0.18
1710	7	GIMAP7	175	1000	150191944	150238161	80.3116184	0.538461538	rs11771960	0.1
1711	7	GIMAP8	121	1000	150127961	150196483	129.9375086	0.152847153	rs7806921	0.056
1712	7	GJC3	90	1000	99500891	99547243	54.36797882	0.408591409	rs2247762	0.19
1713	7	GLI3	519	1000	41980547	42296618	355.922204	0.297702298	rs2299147	0.0058
1714	8	GFRA2	47	1000	21529529	21666346	6.810953966	0.84015984	rs11775754	0.4
1715	8	GGH	211	1000	63907638	63971610	77.81154541	0.657342657	rs74656242	0.096
1716	8	GINS4	152	1.00E+05	41366724	41422565	550.0222745	0.001189988	rs12541985	0.0014
1717	8	GLI4	129	1000	144329606	144379101	179.7458666	0.120879121	rs7387168	0.042
1718	9	GFI1B	81	1000	135834097	135887084	12.93344464	0.967032967	rs12376197	0.19
1719	9	GGTA1P	228	1000	124197318	124282306	240.2754717	0.1998002	rs10739597	0.027
1720	9	GKAP1	191	1000	86334335	86452752	115.4245581	0.386613387	rs6559743	0.11
1721	10	GLUD1	57	1.00E+05	88789958	88874776	205.4141367	0.00704993	rs7077747	0.0043
1722	10	GLUD1P3	39	1000	75471298	75515367	62.33681914	0.146853147	rs11000759	0.12
1723	10	GOLGA7B	25	1000	99589994	99651335	37.1813308	0.090909091	rs11189414	0.08
1724	11	GLYATL2	106	1000	58581539	58631997	68.25131279	0.362637363	rs11229645	0.11
1725	11	GNG3	32	1000	62455065	62496678	8.59787513	0.561438561	rs2730032	0.46
1726	12	GLS2	22	1000	56844727	56902198	10.51805205	0.438561439	rs11171870	0.22
1727	12	GLT1D1	391	1000	129318080	129489509	277.5109867	0.265734266	rs35748800	0.0087
1728	12	GLT8D2	250	1000	104362764	104463915	194.5311097	0.244755245	rs17035129	0.039
1729	12	GLTP	110	10000	110268747	110338293	217.6323659	0.02079792	rs73417580	0.01
1730	12	GLYCAM1	101	1000	54981970	55024246	70.69831065	0.348651349	rs77123009	0.16
1731	12	GNB3	26	10000	6929374	6976557	41.89472806	0.070892911	rs1047771	0.062
1732	12	GNN	548	1000	104217526	104343989	305.9376981	0.433566434	rs17034657	0.052
1733	12	GNPTAB	215	1000	102119274	102244645	168.1027839	0.250749251	rs7299061	0.031
1734	12	GNS	53	1000	65087221	65173226	0.68959881	0.98001998	rs1690277	0.71
1735	14	GLRX5	160	1000	95981322	96031055	88.18835115	0.41958042	rs7157963	0.17
1736	14	GMFB	68	1000	54921208	54975744	21.30516267	0.612387612	rs9323265	0.39
1737	14	GNG2	289	1000	52307021	52456518	230.8783726	0.213786214	rs78883868	0.00083
1738	14	GNPNAT1	51	1000	53221910	53278386	8.259997724	0.804195804	rs75777813	0.47
1739	14	GOLGA5	237	1000	93240575	93326306	216.0076434	0.271728272	rs142365826	0.13
1740	15	GOLGA2P7	8	1000	84847599	84918920	1.717566087	0.754245754	rs62028130	0.32
1741	15	GOLGA6A	9	1000	74342197	74394891	8.626138562	0.274725275	rs8024467	0.25
1742	15	GOLGA6B	13	1000	72927037	72979738	5.170960533	0.583416583	rs35958407	0.083
1743	15	GOLGA6D	13	10000	75555181	75608148	42.86367124	0.03579642	rs111753576	0.036
1744	15	GOLGA6L10	3	1000	82612349	83038198	3.898265662	0.112887113	rs192121199	0.082
1745	15	GOLGA6L17P	8	1000	82784002	83215272	7.261217888	0.175824176	rs62009918	0.072
1746	15	GOLGA6L4	5	1000	84884524	84934120	4.687133239	0.276723277	rs6422422	0.22
1747	15	GOLGA6L5P	11	1000	85029398	85080078	3.247109532	0.651348651	rs62029648	0.37
1748	16	GLYR1	197	10000	4833203	4917303	352.2384703	0.03379662	rs113290583	0.0005
1749	16	GNG13	72	1000	828040	870733	64.55484138	0.276723277	rs742320	0.071
1750	17	GLTPD2	59	1000	4672253	4713884	63.68784978	0.136863137	rs73339919	0.048
1751	19	GLTSCR1	216	10000	48091452	48226534	462.4329638	0.01109889	rs10415037	0.0034
1752	19	GLTSCR2	118	1000	48228792	48280323	62.71531047	0.436563437	rs73053844	0.15
1753	19	GMIP	58	1000	19720281	19774476	31.86640261	0.443556444	rs12976826	0.12
1754	19	GNA11	55	1000	3074407	3144000	7.219765821	0.934065934	rs11085001	0.38
1755	19	GNA15	80	1000	3116029	3183767	58.71695189	0.303696304	rs62127303	0.065
1756	19	GNG7	204	1000	2491217	2722746	189.7151233	0.153846154	rs35711202	0.0094
1757	19	GNG8	23	10000	47117332	47157939	82.45252593	0.0309969	rs10424552	0.028
1758	19	GOLGA2P9	12	1000	22759058	22806352	0.373179813	0.899100899	rs35293652	0.66
1759	1	GM140	165	1000	181185523	181227740	52.53559217	0.582417582	rs10797703	0.37
1760	1	GMEB1	68	1000	28975239	29062115	7.114563738	0.846153846	rs12128694	0.46
1761	1	GNAI3	91	1000	110071185	110158454	60.30851299	0.352647353	rs2301230	0.082
1762	1	GNAT2	55	1000	110125888	110175705	35.29358824	0.368631369	rs2301230	0.082
1763	1	GNB1	110	10000	1696723	1842556	285.9657881	0.03259674	rs7531583	0.0065
1764	1	GNG12	345	1000	68147148	68319155	33.76191073	0.996003996	rs12061806	0.26
1765	1	GNG12-AS1	691	1000	68277970	68688670	306.0869604	0.672327672	rs2820503	0.048
1766	1	GNG5	123	1000	84944005	84992262	57.1919061	0.552447552	rs1911159	0.19
1767	1	GNL2	117	1000	38012412	38081586	91.69143532	0.294705295	rs4415526	0.058
1768	1	GNPAT	103	10000	231356918	231433719	209.4140262	0.03059694	rs503633	0.034
1769	20	GMEB2	93	1000	62198954	62278381	40.07153251	0.546453546	rs1556456	0.22
1771	20	GNRH2	66	1000	3004267	3046391	47.73233592	0.323676324	rs2277757	0.012
1772	22	GNAZ	125	1000	23392668	23487221	32.28411963	0.733266733	rs12484077	0.24
1773	22	GNB1L	145	1000	19755933	19862462	165.6844881	0.136863137	rs3788301	0.059
1774	2	GMCL1	129	1000	70036817	70126727	81.4024143	0.403596404	rs3732268	0.21
1775	2	GNLY	112	1000	85901413	85945875	10.05603693	0.983016983	rs72846654	0.21
1776	3	GMNC	64	1000	190550525	190600465	87.47925519	0.111888112	rs9873108	0.078
1777	3	GMPPB	44	1000	49738908	49781407	92.08964045	0.068931069	rs2307021	0.04
1778	3	GMPS	273	1000	155568324	155675520	251.5581473	0.245754246	rs62287762	0.1
1779	3	GNAT1	43	1000	50209042	50255129	71.12979958	0.115884116	rs12637671	0.044
1780	3	GNB4	153	1000	179093875	179189371	60.21119018	0.644355644	rs1078749	0.1
1781	3	GNL3	55	1000	52699935	52748510	7.512497731	0.735264735	rs35911561	0.29
1782	3	GOLGA4	213	1000	37264681	37428370	108.118893	0.517482517	rs336597	0.2
1783	4	GLRA3	541	10000	175543161	175770466	750.2383691	0.01839816	rs74452003	0.0037
1784	4	GNPDA2	130	1000	44683811	44748651	58.96395375	0.486513487	rs1138684	0.052
1785	4	GNRHR	94	1000	68583098	68641804	115.973739	0.137862138	rs10010946	0.078
1786	5	GLRA1	227	1000	151182073	151324397	9.624503513	0.995004995	rs1864001	0.42
1787	5	GLRX	68	1000	95129552	95178577	28.68496117	0.629370629	rs60436833	0.18
1788	5	GM2A	176	1000	150612612	150669953	127.5009356	0.273726274	rs10476972	0.068
1789	5	GMCL1P1	71	1000	177591510	177634433	18.96452248	0.874125874	rs114634271	0.26
1790	5	GNB2L1	9	1000	180643927	180690906	18.95860479	0.06993007	rs11746028	0.057
1791	5	GNPDA1	18	1000	141360233	141412620	32.15321	0.088911089	rs252095	0.033
1792	6	GLTSCR1L	25	1000	42768793	42856296	43.63807427	0.135864136	rs9369389	0.064
1793	6	GLYATL3	116	1000	49447670	49515777	38.48956168	0.711288711	rs12206768	0.26
1795	6	GMPR	163	1000	16218810	16315780	55.78086843	0.679320679	rs150792541	0.0012
1796	6	GNMT	78	10000	42908499	42951618	220.0330115	0.02589741	rs6940814	0.02
1797	7	GNAT3	80	1000	80067986	80161242	51.88619229	0.374625375	rs7803173	0.037
1798	7	GNB2	49	1000	100251362	100296792	6.298552136	0.882117882	rs117099626	0.39
1799	7	GNG11	83	1000	93531015	93575826	102.1684567	0.132867133	rs180230	0.026
1800	7	GNGT1	59	1000	93515819	93560485	49.89456677	0.238761239	rs180230	0.026
1801	8	GML	176	1000	143896216	143948262	139.6435528	0.241758242	rs372382	0.03
1802	8	GNRH1	52	1000	25256773	25302556	70.11997813	0.154845155	rs3750198	0.026
1804	9	GLT6D1	87	1000	138495501	138551386	67.93969929	0.242757243	rs11103115	0.067
1805	9	GNA14	365	1000	80017994	80283232	266.436897	0.251748252	rs10781442	0.046
1806	9	GNAQ	452	1000	80311189	80666365	156.1896237	0.689310689	rs75428619	0.23
1807	9	GNG10	165	1000	114403850	114452526	115.8153205	0.32967033	rs118178793	0.061
1808	9	GOLGA1	93	1000	127620572	127723386	29.98933545	0.596403596	rs10819005	0.25
1809	9	GOLGA2	74	10000	130998107	131058268	155.1306676	0.04139586	rs10987942	0.022
1810	10	GOT1	10	1000	101136626	101210530	1.26498524	0.711288711	rs140872482	0.6
1811	10	GPAM	85	1.00E+05	113889621	113963537	381.8488987	0.005339947	rs2792743	0.00098
1812	10	GPR158	620	1000	25444289	25911157	220.6892917	0.753246753	rs2184518	0.055
1813	10	GPR158-AS1	45	1000	25427000	25485205	2.916756855	0.977022977	rs118125770	0.4
1814	11	GPR152	28	1000	67198771	67240200	13.97842232	0.40959041	rs72932799	0.028
1815	12	GOLT1B	174	1.00E+05	21634698	21691337	522.3069765	0.001279987	rs10770827	0.00014
1816	12	GPD1	58	1000	50477601	50525103	26.70054858	0.4995005	rs836181	0.19
1817	12	GPR133	422	1000	131418451	131646008	173.0125905	0.686313686	rs1195940	0.056
1818	12	GPR162	35	1.00E+06	6910962	6956583	125.1381078	0.000855999	rs71435098	0.0023
1819	13	GPALPP1	88	10000	45543686	45622404	285.8992522	0.01779822	rs11147961	0.017
1820	13	GPC5	2723	1000	92030872	93539487	2145.548321	0.125874126	rs7331895	0.0022
1822	13	GPC5-AS2	183	1000	92972046	93024460	56.88327063	0.712287712	rs79155029	0.21
1823	13	GPC6	2381	10000	93859077	95080273	2751.382369	0.01129887	rs1316793	0.0053
1824	13	GPC6-AS1	111	1000	94786446	94860245	112.5023931	0.15984016	rs10161943	0.048
1825	13	GPC6-AS2	167	10000	94450676	94530726	321.3676202	0.055594441	rs7330375	0.031
1826	13	GPR12	93	1000	27309338	27354922	5.598327826	0.969030969	rs73170176	0.41
1827	14	GPHB5	60	1000	63759548	63805593	69.98867423	0.162837163	rs1255575	0.013
1828	14	GPHN	77	1.00E+05	66954124	67668525	252.5351686	0.004289957	rs17780526	0.00039
1829	14	GPR132	51	1000	105495725	105551887	14.61389773	0.662337662	rs4424849	0.29
1830	14	GPR135	124	1000	59910239	59952059	60.24197646	0.494505495	rs17096278	0.049
1831	14	GPR137C	186	1000	52999865	53124431	268.0505355	0.071928072	rs10133543	0.0016
1832	16	GOT2	286	1000	58721034	58788261	168.5913613	0.448551449	rs12325511	0.024
1833	16	GP2	47	1000	20301810	20358835	32.6805323	0.298701299	rs11074451	0.11
1834	16	GPR114	120	1000	57556600	57631100	61.57522914	0.475524476	rs72791636	0.028
1835	16	GPR139	218	1000	20023042	20105100	186.0834809	0.227772228	rs56185318	0.087
1836	17	GOSR1	110	1000	28784425	28873832	33.31072793	0.674325674	rs10512432	0.34
1837	17	GP1BA	65	10000	4815591	4858325	115.3789877	0.064793521	rs238238	0.031
1838	17	GPATCH8	137	1000	42452644	42600957	51.89722713	0.537462537	rs62081255	0.082
1839	17	GPR142	30	1000	72343644	72388739	3.023282043	0.921078921	rs11650943	0.55
1840	19	GP6	330	1.00E+05	55505074	55569632	706.5968904	0.004899951	rs8110718	0.0012
1841	19	GPATCH1	226	1000	33551785	33641318	18.23002603	0.966033966	rs117825266	0.26
1842	19	GPR108	16	1000	6709924	6757633	14.43341016	0.242757243	rs2305806	0.1
1843	1	GOLPH3L	185	1000	150598700	150689672	245.6521339	0.15984016	rs111252514	0.072
1844	1	GOLT1A	59	1000	204147287	204203220	42.13276541	0.33966034	rs12098036	0.039
1845	1	GPA33	203	1000	167002081	167079868	225.1089336	0.082917083	rs3753914	0.046
1846	1	GPATCH2	291	1000	217583833	217824409	132.5178442	0.601398601	rs17046619	0.0018
1847	1	GPATCH3	53	1000	27196978	27246962	42.30833754	0.305694306	rs12756289	0.18
1848	1	GPATCH4	107	1000	156544099	156591279	19.66746755	0.785214785	rs11800049	0.34
1849	1	GPN2	51	1000	27185872	27236869	35.48260199	0.334665335	rs11555809	0.21
1850	1	GPR137B	175	1000	236285831	236392209	79.87822402	0.537462537	rs1476399	0.045
1851	1	GPR157	126	1000	9144475	9209229	131.2361398	0.177822178	rs6668142	0.067
1852	20	GPCPD1	242	1000	5505079	5611672	134.9184076	0.456543457	rs151020887	0.14
1853	22	GP1BB	10	1000	19691065	19732297	18.50451308	0.087912088	rs13055214	0.085
1855	2	GPAT2	25	1000	96667693	96720727	3.543444157	0.86013986	rs77153520	0.27
1856	2	GPATCH11	78	1000	37291593	37346387	9.95677206	0.926073926	rs4670655	0.26
1857	2	GPBAR1	77	10000	219105737	219148582	231.5762139	0.01969803	rs1079204	0.013
1858	2	GPC1	156	1000	241355114	241427495	34.06395146	0.889110889	rs10194112	0.22
1859	2	GPR155	141	1000	175276299	175371816	33.01861543	0.802197802	rs4972658	0.14
1860	2	GPR17	100	1000	128383438	128430213	80.53971373	0.246753247	rs114370893	0.065
1861	3	GOLGB1	218	1000	121362045	121488614	282.1063066	0.076923077	rs36142735	0.022
1862	3	GOLIM4	131	1000	167707653	167833417	185.5613275	0.14985015	rs9815357	0.0051
1863	3	GP5	8	1000	194095549	194139995	5.947628761	0.283716284	rs57138567	0.23
1864	3	GPD1L	259	1000	32128002	32230207	143.4810086	0.435564436	rs80323692	0.028
1865	3	GPR128	210	1000	100308432	100434323	210.6469133	0.187812188	rs7629392	0.083
1866	3	GPR149	236	1000	154035460	154167504	163.2641484	0.34965035	rs189382262	0.08
1867	3	GPR15	65	1.00E+05	98230742	98271994	158.5196673	0.00203998	rs2306065	0.0068
1868	3	GPR156	240	1000	119864327	119983142	149.1363015	0.388611389	rs56148233	0.14
1869	3	GPR160	151	10000	169735734	169823183	363.6119124	0.04049595	rs4955705	0.0078
1870	4	GPR125	322	10000	22368996	22537677	438.8176347	0.057894211	rs16872656	0.0053
1871	5	GOLPH3	128	1000	32104823	32194425	160.9944404	0.117882118	rs161524	0.086
1872	5	GPR150	26	1000	94935979	94977284	35.65122668	0.112887113	rs17211585	0.034
1873	5	GPR151	34	1000	145874416	145915676	44.6105782	0.171828172	rs10057310	0.12
1874	6	GOPC	152	10000	117861432	117943705	285.3249238	0.03869613	rs10782188	0.022
1875	6	GPLD1	537	1000	24406061	24509850	639.1439299	0.06993007	rs192684352	0.0038
1876	6	GPR111	308	1000	47604325	47685533	115.5669157	0.529470529	rs111434790	0.0025
1877	6	GPR115	246	1000	47646288	47709757	100.1995147	0.527472527	rs111434790	0.0025
1878	6	GPR126	130	1000	142603055	142787403	58.53967459	0.528471528	rs12213409	0.26
1879	7	GPC2	63	1000	99747228	99794990	53.01491858	0.230769231	rs7457787	0.068
1880	7	GPNMB	43	1000	23266315	23334729	6.250412319	0.785214785	rs463155	0.17
1881	7	GPR141	93	1000	37759995	37800913	35.36090797	0.685314685	rs2709115	0.21
1882	8	GPAA1	44	1000	145117523	145161119	30.80804222	0.340659341	rs7833848	0.29
1883	8	GPIHBP1	95	1000	144275067	144319044	57.16187658	0.395604396	rs7460853	0.061
1884	8	GPR124	47	1000	37634400	37721504	62.43606187	0.087912088	rs7010546	0.03
1885	10	GPR26	127	10000	125405870	125476913	196.4919394	0.03129687	rs10794556	0.022
1886	10	GRID1	1322	1000	87339311	88146250	1129.629921	0.116883117	rs17105871	0.0071
1887	10	GRID1-AS1	139	1000	87317487	87386972	73.62595448	0.471528472	rs41513344	0.037
1888	10	GRK5	484	1000	120947196	121235131	376.2852803	0.187812188	rs506657	0.039
1889	11	GPR83	237	1000	94090476	94154585	176.394225	0.293706294	rs138334697	0.026
1890	12	GPR182	48	1000	57368354	57410469	78.25023223	0.118881119	rs2279743	0.04
1891	12	GPR19	117	1000	12793994	12869121	124.3439068	0.115884116	rs10492236	0.023
1892	12	GPR84	36	1000	54736228	54778270	45.30322438	0.166833167	rs2244933	0.088
1893	12	GPRC5A	55	1000	13023955	13086600	26.34165604	0.527472527	rs7488715	0.21
1894	12	GPRC5D	61	1000	13073708	13123318	34.74901668	0.436563437	rs4556640	0.21
1895	12	GRIN2B	1058	10000	13694409	14153022	1094.142237	0.03689631	rs2268118	0.0024
1896	12	GRIP1	958	1000	66721210	67092925	967.3816112	0.073926074	rs10506491	0.012
1897	13	GPR18	57	1000	99886966	99930682	45.45545391	0.22977023	rs35086120	0.072
1898	13	GPR180	63	10000	95234103	95306899	134.6405501	0.065293471	rs6492717	0.071
1899	13	GPR183	92	1000	99926788	99979749	81.75359149	0.173826174	rs34166694	0.075
1900	13	GRK1	85	1000	114301596	114458637	58.96776676	0.356643357	rs187053890	0.13
1901	14	GPR33	48	1000	31932149	31977151	28.12631019	0.41958042	rs141264283	0.11
1902	14	GPR65	146	1000	88451467	88501155	61.49395926	0.576423576	rs75144772	0.033
1903	14	GPX2	129	1000	65385869	65429623	67.15556575	0.481518482	rs11540872	0.2
1904	15	GRAMD2	68	1000	72432146	72510136	34.25404428	0.517482517	rs2305705	0.23
1905	15	GREM1	124	10000	32990204	33046870	196.2804797	0.02819718	rs12594235	0.0053
1906	16	GPR97	69	1000	57682156	57743290	37.53467909	0.473526474	rs2290177	0.051
1907	16	GPRC5B	126	1000	19850292	19916151	138.4895478	0.130869131	rs62032739	0.042
1908	17	GPS1	18	1000	79989762	80035346	13.18416882	0.354645355	rs4606789	0.23
1909	17	GPS2	41	1.00E+05	7195977	7238658	163.666876	0.004449956	rs4796302	0.0075
1910	18	GREB1L	202	1000	18802202	19122791	264.9146915	0.140859141	rs1443354	0.03
1911	19	GPR32	4	1000	51253720	51294989	7.251962791	0.134865135	rs10412862	0.12
1912	19	GPR4	50	1000	46073022	46125466	50.90058268	0.174825175	rs2334253	0.092
1913	19	GRAMD1A	81	1000	35471245	35537373	18.52629361	0.731268731	rs12610239	0.26
1914	19	GRIK5	14	1000	42482467	42589957	2.892079781	0.605394605	rs74259557	0.6
1915	19	GRIN2D	73	10000	48878131	48968188	159.6715186	0.01379862	rs1799273	0.0074
1916	19	GRIN3B	45	1000	980436	1029723	4.845761736	0.881118881	rs2240149	0.51
1917	1	GPR25	112	1000	200822082	200863306	91.1257905	0.208791209	rs6661044	0.059
1918	1	GPR37L1	54	1000	202072028	202118634	45.2302609	0.236763237	rs10920336	0.097
1919	1	GPR52	67	1000	174397211	174438683	12.40045327	0.851148851	rs142337431	0.21
1920	1	GPR61	58	1000	110062493	110108455	27.04427435	0.512487512	rs7553095	0.15
1921	1	GPR88	92	1000	100983727	101027583	63.18376628	0.35964036	rs11166469	0.11
1922	1	GPSM2	45	1000	109399602	109493044	40.30611475	0.255744256	rs338467	0.13
1923	1	GPX7	72	1000	53048042	53094723	36.1970893	0.485514486	rs4926920	0.14
1924	1	GREM2	136	1000	240632872	240795462	151.2155879	0.084915085	rs12129547	0.0086
1925	1	GRIK3	239	1000	37241127	37519844	152.0613937	0.390609391	rs2133910	0.073
1928	22	GRAMD4	318	1000	47002657	47095688	286.0330095	0.184815185	rs138475	0.024
1930	2	GPR39	327	1000	133154146	133424169	125.8348053	0.674325674	rs10928394	0.11
1931	2	GPR45	49	1000	105838199	105879924	21.73538798	0.562437562	rs10170234	0.23
1932	2	GPR55	56	1000	231752042	231809941	48.40569829	0.281718282	rs7573034	0.052
1933	2	GPR75	111	1000	54060049	54107170	46.28977938	0.591408591	rs805378	0.22
1935	2	GRB14	86	1000	165329322	165498360	36.05504605	0.564435564	rs13015816	0.077
1936	2	GRHL1	298	1.00E+05	10071791	10162412	660.1509539	0.010429896	rs113577745	0.0058
1937	3	GPR171	83	1000	150895618	150940988	78.12978982	0.208791209	rs114034004	0.08
1938	3	GPR27	45	1000	71783200	71824328	57.50131814	0.172827173	rs1447912	0.12
1939	3	GPR87	118	1000	150991875	151054636	114.829999	0.184815185	rs73157974	0.05
1940	3	GPX1	49	1000	49374608	49415791	79.64761488	0.091908092	rs62259939	0.045
1941	3	GRIP2	140	1000	14510618	14601850	27.64644543	0.904095904	rs2341985	0.054
1942	3	GRK7	76	1000	141477042	141555892	16.07157765	0.765234765	rs7630272	0.27
1943	4	GPRIN3	167	1000	90145428	90249161	75.98427345	0.568431568	rs754750	0.11
1944	4	GRID2	2095	10000	93205549	94715706	2468.623663	0.04829517	rs35704593	0.0013
1945	4	GRK4	270	1000	2945342	3062474	222.9668474	0.275724276	rs150784391	0.11
1946	5	GPR98	1026	1000	89834616	90480033	863.2894085	0.132867133	rs7733024	0.01
1947	5	GPRIN1	59	1000	176002802	176057131	23.00500279	0.622377622	rs1565149	0.24
1948	5	GPX3	103	1000	150379998	150428554	16.74833234	0.951048951	rs7727250	0.36
1949	5	GPX8	99	1000	54435983	54483129	47.76759728	0.531468531	rs1021580	0.21
1950	6	GPR31	16	1000	167550359	167591319	6.554242251	0.486513487	rs17860854	0.22
1951	6	GPR6	47	1000	110279458	110321923	67.16230614	0.107892108	rs28385604	0.06
1952	6	GPR63	245	10000	97221997	97305353	376.6997236	0.050194981	rs116951072	0.00018
1953	6	GPRC6A	139	1000	117093247	117170220	137.3282226	0.157842158	rs77286673	0.046
1954	6	GPX5	28	1000	28473788	28522728	25.55985198	0.263736264	rs114575918	0.26
1955	6	GPX6	33	1000	28451072	28503570	30.23742268	0.276723277	rs72844220	0.19
1956	6	GRIK2	1187	10000	101826860	102537958	1236.0498	0.04819518	rs6930522	0.014
1957	7	GPR22	68	10000	107090501	107136125	171.9171182	0.01829817	rs1015411	0.014
1958	7	GPR37	101	1.00E+05	124365654	124426079	257.4429904	0.002919971	rs2267707	0.00066
1959	8	GPR20	60	1000	142346586	142397365	50.48595094	0.254745255	rs10156294	0.046
1960	8	GPT	18	1000	145709464	145752555	2.519473969	0.693306693	rs7003836	0.53
1961	8	GRHL2	311	1000	102484667	102701952	119.7952197	0.673326673	rs62519115	0.2
1962	8	GRINA	49	1000	145044225	145087583	112.7858029	0.070929071	rs11775434	0.061
1963	9	GRHPR	35	1000	37402706	37456986	7.441777103	0.824175824	rs61745128	0.098
1964	9	GRIN1	3	1000	140013608	140083214	5.639576811	0.094905095	rs10283845	0.079
1965	9	GRIN3A	662	1000	104311633	104520862	593.759279	0.1998002	rs10512282	0.02
1966	10	CTBP2	266	1000	126656417	126869624	269.6058473	0.103896104	rs3781440	0.046
1967	10	CTNNA3	5478	1000	67652275	69475949	3931.717812	0.194805195	rs4369299	0.011
1968	10	CUL2	229	1000	35277478	35399570	35.16211546	0.798201798	rs11591847	0.25
1969	10	CXCL12	116	1000	44845600	44900545	77.95537552	0.348651349	rs12412586	0.09
1970	11	CTSC	242	10000	88006759	88090941	351.9466678	0.03239676	rs580808	0.022
1971	13	CUL4A	101	1000	113842506	113939392	192.0138521	0.112887113	rs9549706	0.084
1972	14	CTAGE5	285	1000	39714475	39840397	355.2854104	0.093906094	rs8014123	0.062
1973	17	CTDNEP1	30	1000	7126905	7175259	2.078997526	0.887112887	rs222836	0.43
1974	17	CUEDC1	34	1000	55918603	56052684	47.32939088	0.143856144	rs2685505	0.08
1975	17	CXCL16	24	10000	4616823	4663223	42.38146397	0.03969603	rs1131456	0.068
1976	18	CTDP1	327	10000	77419800	77534510	460.7007551	0.077192281	rs12458462	0.013
1977	19	CTC-360P9.3	76	1000	32496767	32559805	35.8539211	0.486513487	rs8102897	0.12
1978	20	CTCFL	173	1000	56051020	56120708	184.2104016	0.086913087	rs58921127	0.0054
1979	21	CXADR	70	10000	18865223	18985897	146.0307726	0.01179882	rs2849888	0.039
1980	2	CTDSP1	27	1000	219243060	219290664	6.696024927	0.719280719	rs2004349	0.37
1981	2	CTNNA2	1936	1.00E+05	79720059	80895988	2492.345253	0.003369966	rs686290	0.0012
1982	2	CUL3	356	1000	225314866	225470114	333.0774767	0.204795205	rs11695098	0.023
1983	2	CXCR2	59	10000	218970012	219021976	185.0783022	0.03389661	rs10932749	0.025
1984	3	CX3CR1	76	1000	39284984	39343226	55.91528539	0.315684316	rs11129820	0.057
1985	4	CWH43	113	1000	48968264	49084095	56.60844425	0.433566434	rs149100927	0.17
1986	5	CTNNA1	253	1000	138069084	138290723	88.0427039	0.512487512	rs3105786	0.29
1987	5	CTNND2	1278	10000	10951953	11924155	1169.988291	0.055394461	rs35726239	0.00093
1988	5	CTXN3	49	1000	126964712	127014322	1.706020136	0.95004995	rs6897432	0.39
1989	7	CTAGE4_1	27	1000	143860547	143903173	31.18714787	0.202797203	rs1406760	0.17
1990	7	CUX1	708	1.00E+05	101439183	101947250	1695.886678	0.001059989	rs420437	0.0018
1991	8	CTHRC1	189	1000	104363742	104415232	161.8957227	0.275724276	rs146203658	0.04
1992	9	CTSV	44	1000	99771958	99821925	77.41949341	0.131868132	rs16919034	0.057
1993	10	GUCY2GP	188	1000	114047935	114136353	121.3205512	0.350649351	rs12763672	0.03
1995	11	GSTP1	106	1000	67331065	67374124	40.24015427	0.573426573	rs56031100	0.052
1996	11	GTF2H1	154	1000	18323815	18408590	62.68526059	0.625374625	rs12287183	0.14
1997	11	GUCY1A2	878	1000	106524737	106909171	864.1121877	0.092907093	rs67609203	0.02
1998	11	GUCY2EP	195	1000	76371209	76452833	114.57537	0.412587413	rs55893744	0.038
1999	12	GTF2H3	122	1000	124098285	124167151	21.1406646	0.752247752	rs10773019	0.14
2000	12	GTSF1	68	1000	54829735	54887386	55.28334551	0.31968032	rs7963677	0.021
2001	12	GUCY2C	84	1000	14745567	14869519	58.21131149	0.346653347	rs7976313	0.14
2003	13	GSX1	46	1000	28346779	28388089	62.33029708	0.077922078	rs9581911	0.044
2004	13	GTF2F2	184	1000	45674630	45878239	3.366297587	0.987012987	rs2025418	0.58
2005	13	GTF3A	171	1000	27978680	28029846	86.97514222	0.48951049	rs142594232	0.23
2006	13	GUCY1B2	127	1000	51548646	51660293	94.40902712	0.275724276	rs913470	0.065
2007	14	GSC	33	1000	95214559	95256499	27.99262318	0.241758242	rs17827153	0.14
2008	15	GTF2A2	132	1000	59910260	59969737	11.16444819	0.852147852	rs6151580	0.44
2009	16	GTF3C1	93	1000	27451933	27581251	40.48781649	0.507492507	rs12444135	0.11
2010	17	GRN	13	1000	42402490	42450470	2.870602346	0.715284715	rs117432945	0.16
2011	17	GSDMA	172	1000	38099225	38154019	73.16909252	0.545454545	rs56946324	0.12
2012	17	GSG2	4	1000	3607196	3649992	2.4384491	0.356643357	rs184335	0.32
2013	17	GUCY2D	12	1000	7885987	7943658	7.413338412	0.34965035	rs4383207	0.34
2014	18	GRP	126	1000	56867399	56918002	63.46140415	0.483516484	rs12956506	0.081
2015	18	GTSCR1	35	1000	68277754	68338093	17.04036653	0.474525475	rs79895194	0.11
2016	19	GRWD1	29	10000	48929029	48977164	140.13028	0.0089991	rs1799273	0.0074
2017	19	GSK3A	33	1000	42714337	42766736	0.233556663	0.997002997	rs78304176	0.86
2018	19	GTF2F1	15	1000	6359579	6413291	3.265752785	0.64035964	rs4807085	0.25
2019	1	GS1-122H1.2	392	10000	182153079	182303196	601.5554653	0.04679532	rs12146116	0.035
2020	1	GS1-204I12.1	282	10000	185507511	185617620	570.2316711	0.04329567	rs6424996	0.016
2021	1	GS1-279B7.1	29	1000	185272978	185324171	3.033022025	0.875124875	rs11585493	0.18
2022	1	GSTM1	9	1000	110210417	110256367	15.09756173	0.076923077	rs1292098	0.016
2023	1	GSTM3	47	1000	110256553	110303660	46.85703792	0.197802198	rs12034749	0.021
2024	1	GSTM5	45	1000	110234863	110280890	60.54976585	0.114885115	rs1292098	0.016
2025	1	GTF2B	169	10000	89298320	89377301	386.0051364	0.02749725	rs56085127	0.012
2026	1	GUCA2A	76	1000	42608361	42650395	20.06170183	0.8001998	rs80206942	0.21
2027	1	GUCA2B	72	1000	42599091	42641495	18.90177804	0.808191808	rs80206942	0.21
2028	20	GSS	89	1000	33496235	33563601	30.63515907	0.633366633	rs4911448	0.081
2029	20	GTSF1L	21	1000	42334800	42375642	13.86935733	0.351648352	rs285172	0.074
2030	22	GSC2	59	1000	19116503	19157796	49.73691003	0.222777223	rs712961	0.012
2031	22	GSTTP1	17	1000	24320594	24367258	12.13173279	0.335664336	rs7291499	0.3
2032	22	GSTTP2	13	1000	24365937	24421899	20.9384122	0.102897103	rs6004040	0.097
2033	22	GTPBP1	95	1000	39081806	39149592	156.1542849	0.091908092	rs2235229	0.029
2034	22	GTSE1	97	1000	46672637	46746707	13.82240458	0.719280719	rs6008545	0.54
2035	22	GTSE1-AS1	71	1000	46671039	46712557	11.37999191	0.693306693	rs6008545	0.54
2036	2	GTF2A1L	278	1000	48824918	48926751	282.6733388	0.151848152	rs6715381	0.026
2037	2	GTF3C2	27	1000	27528715	27599901	6.380535374	0.615384615	rs11684134	0.41
2038	2	GTF3C2-AS1	15	1000	27538408	27580670	3.614759743	0.651348651	rs11684134	0.41
2040	3	GRM2	13	1000	51721080	51772625	14.07906487	0.235764236	rs4687775	0.14
2041	3	GSK3B	320	1000	119520801	119833264	100.0301089	0.704295704	rs4687891	0.058
2042	3	GTF2E1	44	1000	120441557	120521916	3.630397354	0.865134865	rs388747	0.46
2043	3	GTPBP8	49	1000	112689799	112740221	56.68278454	0.181818182	rs62263759	0.064
2044	3	GUCA1C	245	1000	108606641	108692677	319.9241682	0.073926074	rs73198637	0.0052
2045	4	GRXCR1	486	10000	42875282	43052675	659.7513058	0.03369663	rs73240013	0.019
2046	4	GSX2	15	1000	54946247	54988122	0.988816225	0.905094905	rs6850083	0.72
2047	4	GUCY1B3	104	1000	156660124	156748794	42.95157153	0.632367632	rs4525927	0.13
2048	4	GUF1	149	1000	44660432	44722697	63.15534944	0.52047952	rs1138684	0.052
2049	5	GRM6	119	1000	178385329	178442124	102.6521848	0.190809191	rs11738123	0.024
2050	5	GRPEL2	49	1000	148704976	148754146	7.674983527	0.818181818	rs352343	0.3
2051	5	GRXCR2	43	1000	145219295	145272531	14.04436043	0.694305694	rs7703926	0.2
2052	6	GSTA1	32	1000	52636177	52688664	1.704235167	0.826173826	rs11752938	0.62
2053	6	GSTA2	3	1000	52594884	52648361	2.881722776	0.216783217	rs2748991	0.23
2054	6	GSTA3	108	1000	52741438	52794496	17.87357905	0.842157842	rs597169	0.37
2055	6	GSTA4	169	1000	52822745	52880178	98.27821019	0.441558442	rs3798804	0.07
2056	6	GSTA5	24	1000	52676540	52730893	7.252254406	0.557442557	rs4538706	0.46
2057	6	GSTA7P	13	1000	52584260	52629957	16.30145555	0.110889111	rs4715309	0.096
2058	6	GSTM2P1	59	1000	111347621	111388757	19.9802274	0.69030969	rs79300162	0.21
2059	6	GTF2H5	100	1000	158569378	158640376	149.4378449	0.102897103	rs599345	0.0021
2060	6	GTF3C6	176	1000	111259762	111309091	36.48491715	0.705294705	rs9487562	0.16
2061	6	GUCA1A	33	1000	42103143	42167794	19.42909491	0.405594406	rs9471799	0.22
2062	6	GUCA1B	15	1000	42131021	42182694	17.23331164	0.232767233	rs9471799	0.22
2063	7	GRM3	360	1000	86253229	86514192	190.6494521	0.48951049	rs1527762	0.053
2064	7	GS1-18A18.1	135	1000	54604662	54659419	39.36370259	0.751248751	rs964823	0.15
2065	7	GS1-259H13.2	7	1000	99175901	99228456	4.542831193	0.365634366	rs138387849	0.13
2066	7	GSAP	398	1.00E+05	76920067	77065717	1039.65917	0.004799952	rs74691789	0.0036
2067	7	GSTK1	5	1000	142940521	142986222	6.052445804	0.207792208	rs17164171	0.082
2068	7	GTF2IRD1	97	1000	73848119	74036920	34.71306768	0.652347652	rs11980365	0.21
2069	7	GTF2IRD1P1	170	1000	66254979	66329813	207.3161142	0.148851149	rs112062434	0.1
2070	7	GTPBP10	236	1000	89955978	90040769	100.7257896	0.568431568	rs10274675	0.055
2071	7	GUSBP10	18	1000	57213376	57267863	8.741096979	0.408591409	rs7777174	0.35
2072	8	GSDMC	214	10000	130740441	130819134	322.1009188	0.04859514	rs7822056	0.021
2073	8	GSR	141	1000	30515579	30605486	167.6765584	0.147852148	rs2161849	0.0031
2074	8	GTF2E2	184	1000	30416030	30535738	134.5515106	0.291708292	rs2979494	0.12
2076	9	GTF3C4	118	10000	135525727	135585470	252.5395234	0.051494851	rs377090	0.061
2077	9	GTF3C5	101	1000	135886061	135953890	42.43394159	0.594405594	rs638931	0.26
2078	10	H2AFY2	202	1000	71792356	71892040	206.722449	0.101898102	rs7899363	0.035
2079	11	GVINP1	171	10000	6714380	6763110	333.7161505	0.009999	rs56183632	0.01
2080	11	GYLTL1B	8	1000	45923195	45970647	5.577987527	0.368631369	rs10742773	0.33
2081	11	H19	98	1000	1996405	2039065	91.06632854	0.240759241	rs217225	0.043
2082	11	H2AFX	56	1000	118944584	118986177	71.23426438	0.137862138	rs2509049	0.088
2083	11	HARBI1	26	1000	46604855	46658777	25.58003248	0.218781219	rs61884262	0.21
2084	11	HBB	129	1000	5226695	5268301	80.55552602	0.350649351	rs7936823	0.065
2085	11	HBBP1	98	1000	5243184	5284822	114.8694168	0.120879121	rs7936823	0.065
[truncated: 19,748 more rows]
