# Supplementary material for: Genome-wide gene-based analyses of weight loss interventions identify a potential role for NKX6.3 in metabolism
Source: Nat Commun. 2019 Feb 1;10:540. doi: 10.1038/s41467-019-08492-8 (PMC6358625; doi:10.1038/s41467-019-08492-8)
Supplement: Supplementary file 6 — Supplementary Data 2 [file 41467_2019_8492_MOESM6_ESM.csv › Diogenes_genebased.csv]

	Chr	Gene	nSNPs	nSims	Start	Stop	Test	Pvalue	TopSNP	TopSNP.pvalue
1	10	ABLIM1	555	1000	116170868	116464414	369.8710515	0.314685315	rs12771331	0.019
2	10	ACBD5	423	1000	27464142	27551068	306.1844137	0.317682318	rs12356360	0.048
3	10	ACSL5	142	1000	114113915	114208138	151.8688919	0.158841159	rs2094266	0.077
4	10	ACTA2	175	10000	90674830	90771147	310.0653133	0.01939806	rs1159120	0.0008
5	10	ADAM12	994	1.00E+05	127680953	128097127	1365.591072	0.006189938	rs4962328	0.0025
6	10	ADD3	22	1000	111745725	111915323	27.55192105	0.178821179	rs4130278	0.037
8	11	ABCG4	27	1000	118999749	119053374	4.464211787	0.717282717	rs55797357	0.43
9	11	ACCS	69	1000	44067728	44125569	22.81586977	0.72027972	rs10769015	0.23
10	11	ACP2	5	10000	47240852	47290457	10.07699142	0.051394861	rs11988	0.097
11	11	ACTN3	102	1000	66293865	66350800	27.24287298	0.733266733	rs186957191	0.26
12	12	A2ML1	130	1000	8955149	9049381	68.22567674	0.511488511	rs6487457	0.052
13	12	ABCB9	21	1000	123385497	123471056	7.057029519	0.632367632	rs7296418	0.38
14	12	ABCC9	267	1000	21930323	22109628	188.8438824	0.284715285	rs11046202	0.014
15	12	ACTR6	53	10000	100573864	100638202	128.7348745	0.04989501	rs10860566	0.0047
16	12	ACVR1B	32	1000	52325450	52410863	6.487775331	0.697302697	rs61914027	0.31
17	12	ACVRL1	69	1.00E+05	52281201	52337145	218.1074936	0.001619984	rs60319374	0.00052
18	12	ADCY6	38	1000	49139974	49202820	46.42754099	0.146853147	rs55638074	0.087
19	13	ABCC4	1003	1000	95652082	95973687	777.6542919	0.16983017	rs1764409	0.0063
20	14	ACIN1	76	1000	23507773	23584823	51.96511628	0.346653347	rs4982729	0.11
21	14	ACOT2	14	1000	74014323	74062362	6.745671298	0.438561439	rs10143135	0.2
22	15	AAGAB	134	1000	67473012	67567536	4.35103422	0.983016983	rs10152595	0.52
23	15	ADAL	30	1000	43602553	43666753	4.649116418	0.671328671	rs62019442	0.42
24	15	ADAMTS7P1_1	33	1000	82565620	82646915	22.21153587	0.367632368	rs11630197	0.19
25	16	ABCC11	218	10000	48180821	48289088	656.3063189	0.02879712	rs58409512	0.021
26	16	ABCC6	95	1000	16223421	16337328	84.72083678	0.180819181	rs4781732	0.05
27	16	ACSF3	307	1000	89140216	89242254	162.934042	0.472527473	rs58188939	0.15
28	16	ACSM3	96	1000	20755311	20828479	95.67446807	0.242757243	rs10852248	0.062
29	16	ADCY7	92	1000	50280450	50372045	43.11648203	0.534465534	rs3760013	0.16
30	17	AANAT	70	1000	74429432	74486199	49.6383484	0.326673327	rs12940823	0.14
31	17	AATK	148	1000	79071095	79159872	35.49430592	0.907092907	rs142302803	0.24
33	17	ABCA5	152	1000	67220575	67343323	107.5278166	0.327672328	rs540839	0.067
34	17	ABCC3	66	1000	48692217	48789063	25.50937849	0.681318681	rs12451302	0.2
35	17	ABR	172	1000	886757	1110616	125.1659605	0.273726274	rs2262150	0.047
36	17	ACACA	141	1000	35421926	35786902	79.03195118	0.43956044	rs1266184	0.075
37	17	ACADVL	21	1000	7100443	7148586	27.63687279	0.166833167	rs35224044	0.15
38	17	ACBD4	58	1000	43189966	43241543	25.27833244	0.572427572	rs8064386	0.21
39	17	ACE	59	1000	61534421	61595741	20.57841994	0.566433566	rs1800764	0.11
40	17	ACSF2	93	1000	48483518	48572206	103.3610065	0.171828172	rs2125903	0.072
41	18	ADCYAP1	90	1000	884943	932173	36.88512376	0.594405594	rs74257670	0.032
42	19	ACP5	65	1000	11665474	11709801	15.73337993	0.775224775	rs12972855	0.39
43	19	ADAMTS10	25	1000	8625123	8695620	14.4311726	0.416583417	rs4804314	0.17
44	19	ADCK4	117	1000	41177433	41242790	72.62148301	0.37962038	rs34633896	0.078
45	1	ABCD3	106	1000	94863932	95004219	105.660677	0.163836164	rs2147794	0.11
46	1	ABL2	360	1000	179048461	179218819	417.6912669	0.133866134	rs113411890	0.0094
47	1	ACKR1	48	1000	159153802	159196290	43.70490873	0.230769231	rs72711380	0.027
48	1	ACOT11	151	1000	54993806	55120417	138.1941322	0.181818182	rs11206392	0.05
49	1	ACOT7	36	1000	6304331	6473826	8.379327366	0.608391608	rs60285258	0.51
50	1	ADAM15	11	10000	155003747	155055252	26.55024856	0.04589541	rs35902694	0.028
51	1	ADAMTSL4	60	1000	150501844	150553412	54.42773527	0.181818182	rs11204665	0.042
53	1	ADAR	108	1000	154534533	154620456	71.97004082	0.34965035	rs55873271	0.038
54	1	ADIPOR1	125	1000	202889952	202947700	89.71569067	0.323676324	rs72752786	0.081
55	20	ABHD12	22	1000	25255378	25391618	11.0512232	0.471528472	rs12481725	0.16
56	20	ACSS1	88	1000	24966865	25058818	40.43254961	0.538461538	rs114654660	0.16
57	20	ACSS2	109	1000	33442765	33535769	44.47846274	0.511488511	rs6119543	0.36
58	21	ABCC13	394	1000	15626119	15693692	264.6633262	0.303696304	rs35032235	0.022
59	21	ABCG1	293	10000	43599798	43737354	357.7404891	0.04779522	rs1541290	0.0076
60	2	ABCA12	261	10000	215776265	216023151	452.8858524	0.02039796	rs12468887	0.02
61	2	ABI2	130	1000	204172961	204316896	189.4606009	0.095904096	rs2044947	0.063
62	2	ACP1	85	1000	244868	298282	73.5157658	0.226773227	rs12714405	0.066
63	2	ACTR3	277	1000	114627510	114739129	210.0074817	0.275724276	rs13023671	0.071
64	2	ACVR1	30	1000	158572957	158752374	2.210530746	0.86013986	rs7605386	0.44
65	2	ACVR1C	58	1000	158363278	158505399	27.49430175	0.53046953	rs4254465	0.18
66	2	ACVR2A	118	1.00E+05	148582085	148708396	402.4689177	0.007739923	rs10497024	0.01
67	2	ADD2	456	1000	70869215	71015375	552.5532424	0.073926074	rs112758780	0.015
68	3	ABCC5	328	1000	183617723	183755727	179.245155	0.474525475	rs191490162	0.059
70	3	ACPP	110	1000	132016210	132107146	92.01337221	0.263736264	rs11708107	0.16
71	3	ADCY5	294	1000	122981142	123187392	319.8504486	0.145854146	rs17295401	0.034
72	4	AADAT	82	1000	170961372	171031538	22.00017574	0.723276723	rs12644048	0.25
73	4	AASDH	262	1000	57184450	57273674	220.4696223	0.230769231	rs75596357	0.044
74	4	ABCG2	334	1000	88991415	89172474	209.9346754	0.351648352	rs115232777	0.024
75	4	ACSL1	141	1.00E+05	185656748	185767268	357.3095641	0.005699943	rs12645247	0.001
76	4	ADAD1	122	1000	123280120	123370947	117.0092632	0.204795205	rs144585202	0.062
77	4	ADD1	157	1000	2825583	2951802	99.6760453	0.35964036	rs231394	0.059
78	4	ADH6	55	1000	100103794	100160403	76.06681721	0.083916084	rs10008281	0.019
79	4	ADH7	69	1000	100313417	100376667	52.26270672	0.290709291	rs2851296	0.047
80	5	ACSL6	149	10000	131265666	131367761	292.8900238	0.03389661	rs3763114	0.014
81	5	ADAMTS2	283	1000	178517851	178792431	261.6137054	0.108891109	rs3892886	0.0018
82	6	ABCC10	53	1000	43375291	43438163	73.34408284	0.127872128	rs62402409	0.027
83	6	ABHD16A	19	1.00E+05	31634725	31691137	65.28965079	0.001829982	rs114217246	0.0011
84	6	ADAT2	126	1000	143723968	143791841	110.9019422	0.24975025	rs9496624	0.1
85	7	ABCB5	422	1000	20635244	20816637	333.4986531	0.262737263	rs2106563	0.011
86	7	ABCF2	110	1000	150884922	150944460	59.6329762	0.43956044	rs3823589	0.077
87	7	ABHD11	34	10000	73130424	73173190	66.70856184	0.065793421	rs12539962	0.05
88	7	ACHE	37	1000	100467614	100513592	71.42213164	0.084915085	rs12705093	0.032
89	7	ACTR3C	68	1000	149924300	150040758	12.92571226	0.662337662	rs3735167	0.4
90	7	ADAM22	245	1000	87543565	87852204	149.2465876	0.380619381	rs10228892	0.045
91	7	ADCY1	229	1000	45593738	45782714	173.0201502	0.260739261	rs11767059	0.044
92	8	ADAM18	182	1000	39422086	39607583	54.65912383	0.757242757	rs12114080	0.26
93	8	ADAM28	221	1000	24131579	24232726	115.6482657	0.443556444	rs6990848	0.15
94	9	ABCA2	79	1000	139881685	139943374	112.9328865	0.104895105	rs10781534	0.013
95	9	ABHD17B	37	1000	74457367	74546148	2.194100176	0.844155844	rs1524381	0.35
96	9	ABL1	331	1000	133569267	133783062	172.8159971	0.447552448	rs2855179	0.071
97	9	ADAMTS13	82	1000	136259458	136344525	77.8102373	0.202797203	rs671410	0.093
98	9	ADAMTSL2	31	1000	136377285	136460641	46.64142476	0.111888112	rs3025303	0.056
99	10	CNNM2	423	1000	104658074	104858344	522.8343447	0.127872128	rs4917995	0.027
100	11	CNTN5	4177	1.00E+05	98871705	100249616	4654.39491	0.005389946	rs140121599	0.00042
101	11	COLCA2	86	1000	111149270	111199460	91.82637387	0.195804196	rs10891256	0.044
102	11	COPB1	121	1000	14459048	14541441	52.82587188	0.513486513	rs10832268	0.14
103	11	CORO1B	32	1000	67185517	67231292	5.547734381	0.724275724	rs35876769	0.36
104	12	CLEC12A	304	10000	10083914	10158194	522.7894202	0.01679832	rs7132948	0.0028
105	12	CLEC12B	135	1.00E+05	10143230	10191399	290.2769661	0.007849922	rs7132948	0.0028
106	12	CLEC7A	60	1000	10249375	10302868	23.94654103	0.583416583	rs2401611	0.12
107	12	CLECL1	239	1000	9848455	9905895	251.1084738	0.136863137	rs4763299	0.039
108	12	CLLU1	101	1000	92795306	92844778	52.65058368	0.44955045	rs77665877	0.091
109	12	CMKLR1	124	1000	108661820	108753094	52.36056308	0.651348651	rs61934534	0.18
110	12	CNOT2	397	1000	70616773	70768773	292.3921339	0.291708292	rs117200781	0.036
111	12	CNTN1	1074	1.00E+05	41066243	41486213	1916.24385	0.003849962	rs1899827	0.0011
112	12	COPS7A	91	1000	6813149	6861041	28.54065134	0.652347652	rs11064342	0.33
113	12	CORO1C	145	1000	109018884	109145326	76.80283732	0.456543457	rs150363868	0.21
114	13	CLYBL	648	1000	100238917	100581713	506.1214408	0.185814186	rs113872704	0.042
115	13	CLYBL-AS1	105	1000	100357923	100401255	86.4688151	0.207792208	rs4511391	0.064
117	13	COG6	423	1000	40209763	40385802	188.8839274	0.542457542	rs77395392	0.018
118	13	COMMD6	158	1000	76079349	76143575	187.7544532	0.141858142	rs74523073	0.014
119	14	COQ6	154	10000	74396636	74449813	346.9085051	0.02139786	rs72627137	0.00047
120	15	CLK3	48	1000	74880712	74942542	35.07166559	0.350649351	rs76091141	0.2
121	15	COMMD4	34	1000	75608336	75654268	2.365668114	0.909090909	rs8030014	0.54
122	15	CORO2B	236	1000	68851307	69040144	120.939927	0.483516484	rs11631765	0.043
124	16	CLEC16A	630	1000	11018344	11296046	132.1653278	0.925074925	rs12922908	0.19
125	16	CLEC18A	32	1000	69964607	70018250	26.16000762	0.32967033	rs12932286	0.27
126	16	CLEC3A	333	10000	78036442	78086001	725.9894938	0.01379862	rs77894541	0.0066
127	16	CLN3	27	1000	28457973	28523623	1.929530828	0.838161838	rs181206	0.44
128	16	CLUAP1	48	1000	3530944	3609051	57.63058665	0.184815185	rs3859150	0.029
129	16	CMIP	559	1000	81458774	81765367	474.414693	0.115884116	rs2927332	0.014
130	16	CMTM1	92	1000	66580293	66633038	12.09529366	0.832167832	rs35097605	0.15
131	16	CMTM3	70	1000	66617934	66667795	8.527080165	0.926073926	rs35097605	0.15
132	16	CMTR2	142	1000	71296202	71343509	93.3723755	0.343656344	rs3096371	0.068
133	16	CNGB1	192	1000	57896243	58025020	66.81765797	0.783216783	rs11866902	0.11
134	16	CNOT1	343	1000	58533849	58683790	85.72819575	0.777222777	rs73562305	0.14
135	16	CNTNAP4	966	1000	76291175	76613135	1109.848211	0.082917083	rs28559642	0.017
136	16	COQ7	8	1000	19058916	19111417	9.831904859	0.185814186	rs8053779	0.092
137	17	CLDN7	34	1000	7143221	7186512	43.85861901	0.206793207	rs222849	0.096
138	17	COPS3	195	1000	17129937	17204617	117.0888162	0.442557443	rs7224172	0.079
139	17	COX11	166	1000	53009258	53066064	76.70543987	0.495504496	rs72628374	0.15
140	18	CLUL1	70	1000	576997	670293	37.96817092	0.506493506	rs1051527	0.19
141	18	CNDP2	100	1000	72143499	72210689	122.352533	0.147852148	rs1365250	0.038
142	19	CLIP3	65	1000	36485561	36543797	34.87833606	0.442557443	rs10414877	0.21
143	19	CLPTM1	148	1000	45437841	45516604	70.36265881	0.523476523	rs204912	0.12
144	1	CMPK1	139	10000	47779468	47864511	333.1578259	0.04059594	rs12046294	0.015
145	1	CNIH4	33	1000	224524512	224587153	12.98220236	0.537462537	rs4654032	0.4
146	1	CNKSR1	144	1000	26483980	26536375	35.61116521	0.846153846	rs3748855	0.12
147	1	CNN3	202	1000	95342504	95412779	162.1355303	0.200799201	rs3860362	0.034
148	1	CNST	348	1000	246709638	246851884	291.6865913	0.194805195	rs72764608	0.021
149	1	COA6	83	1000	234489213	234539795	45.41898338	0.465534466	rs114190063	0.21
150	21	CLDN14	305	1000	37812919	37968867	110.6342878	0.669330669	rs170182	0.083
151	21	COL18A1	355	1000	46805096	46953634	274.903059	0.248751249	rs2230687	0.04
152	21	COL18A1-AS1	59	1000	46819630	46864985	63.29483409	0.233766234	rs2015673	0.064
154	21	COL6A2	98	1000	47498032	47572763	37.32426568	0.601398601	rs73382414	0.091
155	22	COMT	207	1000	19909262	19977498	130.1610189	0.368631369	rs2240713	0.042
156	2	CLEC4F	193	1000	71015775	71067732	278.2814305	0.068931069	rs2075225	0.032
157	2	CLHC1	221	1000	55379686	55479699	91.61741087	0.591408591	rs12989854	0.093
158	2	CLIP4	212	1000	29300541	29426679	167.1177168	0.234765235	rs2879454	0.071
159	2	CLK1	52	1000	201697731	201749467	21.57979458	0.598401598	rs11688943	0.14
160	2	CMPK2	6	10000	6960683	7026766	17.54782551	0.02449755	rs10929456	0.014
161	2	CNRIP1	96	1000	68491302	68567183	51.54546637	0.481518482	rs62143871	0.14
162	2	COBLL1	498	1000	165516694	165718678	438.2787602	0.202797203	rs1007164	0.012
163	2	COL6A3	259	10000	238212654	238342850	430.9118882	0.02249775	rs67210443	0.0034
164	2	COLEC11	123	1000	3622421	3712234	64.74856505	0.485514486	rs12616631	0.13
165	2	COPS7B	95	10000	232626380	232693964	232.449775	0.03419658	rs56272010	0.016
166	3	CLDN11	35	10000	170116652	170172479	105.2460675	0.02139786	rs62293499	0.017
167	3	CLDN18	111	1000	137697657	137772494	10.45344561	0.934065934	rs145268582	0.25
168	3	CLRN1	130	1000	150623949	150710786	163.0106604	0.094905095	rs62282743	0.034
170	3	CMSS1	406	10000	99516677	99917476	746.9760263	0.04319568	rs80277094	0.002
171	3	CNOT10	132	1000	32706636	32835367	24.32463063	0.878121878	rs138623310	0.18
172	3	COLQ	264	1000	15471639	15583258	137.6317879	0.508491508	rs9846247	0.06
173	3	CP	159	1000	148860196	148959832	162.9199713	0.155844156	rs11711029	0.049
174	4	CLOCK	275	1000	56274067	56433076	213.3084952	0.322677323	rs62303715	0.07
175	4	CNGA1	339	1000	47917993	48034961	320.1438009	0.21978022	rs2581494	0.08
176	4	COL25A1	842	1000	109711876	110243799	696.6609504	0.17982018	rs10050066	0.0031
177	4	CORIN	555	1.00E+05	47576014	47860123	1231.964226	0.009269907	rs2351784	0.0073
178	5	COL4A3BP	252	1000	74646927	74827806	229.6156702	0.224775225	rs148333068	0.031
179	6	CLIC1	42	1.00E+05	31678357	31725095	145.2370355	0.003669963	rs114217246	0.0011
180	6	CLIC5	463	1000	45846189	46068085	480.807888	0.078921079	rs3777622	0.0098
181	6	CMAHP	301	10000	25061294	25158620	539.2230345	0.04739526	rs303024	0.014
182	6	CNR1	73	1000	88829584	88895767	71.72367953	0.190809191	rs6454677	0.041
183	6	COL11A2	48	1000	33110468	33180245	31.2140872	0.380619381	rs2855502	0.17
184	6	COL9A1	362	1000	70905742	71032786	372.971053	0.122877123	rs658805	0.019
185	7	CLDN15	94	1000	100855372	100902101	53.08310769	0.424575425	rs35550811	0.22
186	7	CNOT4	193	1000	135026546	135214875	114.6240745	0.388611389	rs2696879	0.088
187	7	COA1	344	1000	43650750	43789140	353.2183089	0.193806194	rs2690388	0.0063
188	7	COBL	511	1000	51063908	51404515	170.5443456	0.767232767	rs12674398	0.0041
189	7	COG5	613	1000	106822188	107224959	209.4613694	0.635364635	rs10248340	0.12
190	7	COPG2	192	10000	130126079	130373598	458.1851406	0.02669733	rs3807139	0.0016
191	8	CLU	114	1000	27434433	27492328	67.95655523	0.421578422	rs10503814	0.074
192	8	COMMD5	48	1000	146055550	146098963	52.78893012	0.240759241	rs1209865	0.18
193	9	CNTFR	153	10000	34531429	34610138	239.474809	0.04749525	rs56208137	0.0045
195	9	CORO2A	235	1000	100863256	100974956	262.8819267	0.084915085	rs10985359	0.006
196	10	DNAJB12	16	1000	74072587	74134907	1.999876871	0.704295704	rs10400019	0.68
197	10	DNAJC1	290	1000	22025476	22312650	134.4812008	0.532467532	rs10828285	0.097
198	10	DNMBP	459	10000	101615333	101789676	995.8552263	0.01489851	rs147543875	0.0004
199	10	DNMBP-AS1	160	1000	101666965	101738755	246.4359766	0.07992008	rs56384589	0.001
200	10	DNTT	171	1000	98044084	98118321	149.0962364	0.268731269	rs72811058	0.067
201	10	DOCK1	1297	1.00E+05	128573977	129270781	1781.941894	0.006169938	rs7908697	0.0055
202	10	DPCD	79	1000	103328088	103389410	93.74959588	0.185814186	rs3127258	0.12
203	11	DNAJB13	149	1000	73641363	73701332	60.95023258	0.631368631	rs11602906	0.088
204	11	DNAJC24	109	10000	31371376	31474382	198.0887459	0.050394961	rs485265	0.019
205	11	DNAJC4	63	10000	63977752	64021753	129.529344	0.01869813	rs11549690	0.0081
206	11	DOC2GP	61	1000	67360994	67403135	15.20509871	0.653346653	rs72934504	0.15
207	11	DPAGT1	63	1000	118947212	118992785	50.43684948	0.273726274	rs2855068	0.077
208	11	DPF2	13	1000	65081224	65140451	4.060191182	0.553446553	rs620427	0.48
209	12	DNAJC14	10	1000	56194743	56243420	23.86133349	0.090909091	rs11834264	0.062
210	12	DNAJC22	8	1000	49721040	49765685	11.02608968	0.161838162	rs74784091	0.12
211	12	DNM1L	319	1000	32812133	32918584	143.1999773	0.485514486	rs146726566	0.18
212	13	DNAJC15	218	1000	43577361	43703306	49.18464802	0.756243756	rs189248507	0.1
213	13	DNAJC3	146	1000	96309392	96467243	30.76376396	0.909090909	rs77442531	0.1
216	14	DNAL1	165	1000	74091577	74190431	151.8973917	0.254745255	rs10138390	0.042
217	15	DNAJC17	112	1000	41040066	41119676	47.97024179	0.534465534	rs59956401	0.17
218	15	DNM1P35	101	1000	76000010	76052418	126.0360654	0.171828172	rs2405895	0.082
219	15	DNM1P41	3	1000	85025805	85070249	2.453595155	0.24975025	rs143057502	0.17
220	15	DNM1P46	170	1000	100310360	100367132	79.67134964	0.546453546	rs148418867	0.039
221	16	DNAJA2	27	1000	46969273	47027625	0.893222978	0.938061938	rs56354199	0.5
222	16	DNAJA3	87	1000	4455805	4526775	36.53209529	0.484515485	rs7206782	0.2
223	16	DNASE1	22	1000	3682939	3728096	3.175853736	0.841158841	rs8047251	0.47
224	16	DNASE1L2	43	1000	2266467	2308712	7.967598717	0.856143856	rs11645942	0.51
225	16	DOK4	87	10000	57485869	57540385	132.6134188	0.03679632	rs13334329	0.029
226	16	DPEP2	34	10000	68001292	68053421	69.88338844	0.077492251	rs56303487	0.035
227	16	DPEP3	19	10000	67989565	68034452	49.68977953	0.03629637	rs56303487	0.035
228	17	DNAI2	86	10000	72250385	72331023	125.4790162	0.058694131	rs7501831	0.0034
229	17	DPH1	74	1000	1913430	1966725	90.99099609	0.120879121	rs2273981	0.031
230	18	DOK6	1074	10000	67048283	67536322	1075.769684	0.03639636	rs80089611	0.0033
231	19	DNAJB1	76	1000	14605581	14649201	14.50362935	0.829170829	rs34943740	0.23
232	19	DNASE2	50	1000	12966024	13012335	4.401953289	0.959040959	rs8012	0.29
233	19	DNM2	275	10000	10808728	10962586	571.2649975	0.01839816	rs10410775	0.007
234	19	DNMT1	140	1000	10224021	10325755	189.6349537	0.100899101	rs55971927	0.086
235	19	DOCK6	148	1000	11289968	11393168	62.10978554	0.582417582	rs7254114	0.096
236	19	DOT1L	208	1000	2144147	2252577	119.6641474	0.416583417	rs72985453	0.089
237	1	DNAJA1P5	130	1000	102317566	102380299	90.07056128	0.307692308	rs12134654	0.059
238	1	DNAJB4	96	1000	78450635	78502995	145.7339971	0.068931069	rs72685370	0.0065
239	1	DNAJC11	181	1000	6674227	6781966	118.3663502	0.353646354	rs139019930	0.031
240	1	DNAJC16	244	1000	15833307	15918228	302.3264023	0.140859141	rs72645808	0.049
241	1	DNAJC8	8	1000	28506789	28579542	0.015408051	0.978021978	rs507238	0.95
242	1	DNALI1	98	1000	38002519	38052458	44.92909485	0.548451548	rs12117262	0.19
243	1	DNM3OS	78	1000	172086018	172133975	101.9658268	0.117882118	rs495590	0.013
244	1	DNTTIP2	164	1000	94315013	94364762	161.7979867	0.205794206	rs78621521	0.013
245	1	DPH2	42	1000	44415652	44459043	41.03675624	0.241758242	rs2428953	0.13
246	20	DNAJC5	43	1000	62506454	62587384	21.95647571	0.474525475	rs117208336	0.17
247	20	DNTTIP1	147	1000	44400575	44460066	110.1695282	0.314685315	rs567348	0.16
248	20	DOK5	168	1000	53072265	53287710	172.1965502	0.153846154	rs2870336	0.021
249	21	DNMT3L	123	1000	45646221	45702099	83.13921438	0.297702298	rs3737435	0.051
250	21	DONSON	33	1000	34929858	34981014	17.32771251	0.473526474	rs1046312	0.078
251	21	DOPEY2	478	1000	37516838	37686572	237.447282	0.569430569	rs73202226	0.088
252	22	DNAL4	31	1000	39154512	39210161	6.583974443	0.761238761	rs7290009	0.12
253	2	DNAJB3	122	1000	234631395	234672661	180.4973066	0.090909091	rs17862878	0.035
254	2	DNAJC10	76	1000	183560767	183664750	16.98096377	0.608391608	rs34296268	0.37
255	2	DNAJC27	118	1000	25146504	25214963	53.88160527	0.557442557	rs6749526	0.21
256	2	DNAJC27-AS1	211	1000	25174980	25282563	176.6757876	0.310689311	rs35998476	0.13
257	2	DNAJC5G	22	1000	27478288	27524296	6.54589568	0.551448551	rs11126936	0.35
258	2	DNER	599	10000	230202344	230599286	825.2373859	0.01509849	rs10194205	0.016
259	2	DNPEP	32	1000	220218179	220272662	17.61912372	0.421578422	rs4603753	0.19
260	3	DNAJB11	65	1000	186268464	186323589	12.66142623	0.728271728	rs2176810	0.26
261	3	DNAJB8	60	1000	128161274	128206091	54.54847705	0.225774226	rs1573858	0.062
262	3	DNAJB8-AS1	68	1000	128162436	128211160	68.82725492	0.13986014	rs7611275	0.025
263	3	DNAJC13	45	1000	132116552	132277876	13.96238952	0.648351648	rs11915405	0.46
264	3	DNASE1L3	150	10000	58158352	58216730	231.4853836	0.03049695	rs12494813	0.014
265	3	DOCK3	928	1000	50692671	51441629	775.0454032	0.291708292	rs11921930	0.013
266	5	DNAJC18	38	1000	138725891	138795214	19.55590702	0.440559441	rs10900864	0.3
267	5	DNAJC21	108	10000	34909697	34979069	164.2031753	0.058094191	rs153009	0.068
268	5	DND1	54	1000	140030380	140073171	30.1836115	0.421578422	rs1864254	0.21
269	5	DOCK2	828	1000	169044250	169530386	607.8265135	0.208791209	rs6859561	0.015
270	6	DNAH8	980	1000	38663116	39018574	848.5254919	0.150849151	rs1678726	0.015
271	6	DNPH1	60	1000	43173366	43217211	24.03393538	0.572427572	rs9689577	0.21
272	6	DOPEY1	155	1000	83757384	83898190	92.890783	0.427572428	rs16880443	0.031
273	7	DNAJB9	104	1000	108190188	108235294	47.42561735	0.511488511	rs40941	0.19
274	7	DNAJC2	28	1000	102932920	103005320	5.186834602	0.683316683	rs3948710	0.33
275	7	DNAJC30	109	1000	73075247	73117781	152.6435733	0.158841159	rs10479665	0.051
276	7	DOCK4	393	1000	111346163	111866462	383.8355074	0.097902098	rs73717921	0.028
277	7	DOCK4-AS1	2	1000	111428560	111481835	0.306234648	0.587412587	rs757032	0.58
278	8	DNAJC5B	239	1000	66913790	67032755	53.46938874	0.866133866	rs118067463	0.11
279	8	DOCK5	279	1000	25022286	25290619	285.1365317	0.136863137	rs11990372	0.019
280	8	DOK2	81	10000	21746383	21791205	210.5019633	0.01189881	rs11135701	0.011
281	9	DNAI1	153	1000	34438749	34540987	165.1633123	0.13986014	rs10972139	0.0018
282	9	DNAJA1	205	1000	33005208	33059062	311.6077957	0.132867133	rs4879656	0.057
285	9	DNLZ	74	1000	139236351	139278263	10.81263598	0.909090909	rs76313736	0.3
286	9	DNM1	73	1000	130945633	131037527	36.19329412	0.517482517	rs118173492	0.073
287	9	DOLK	36	1000	131687808	131730012	1.129956189	0.879120879	rs7855915	0.71
288	9	DOLPP1	38	1000	131823382	131872717	23.74982719	0.374625375	rs10988209	0.17
289	10	DPYSL4	95	1.00E+05	133980413	134039280	387.0372894	0.005239948	rs11146249	0.00015
290	10	DRGX	125	10000	50554160	50624062	234.8181219	0.02529747	rs10857477	0.0017
291	10	DUPD1	43	1000	76777593	76838272	31.31981935	0.331668332	rs35292899	0.022
292	11	DPP3	99	1000	66227483	66297130	17.6584435	0.777222777	rs2444846	0.32
293	11	DRAP1	36	1000	65666727	65709048	10.96421565	0.618381618	rs185479409	0.22
294	11	DRD2	175	1.00E+05	113260316	113366001	541.552435	0.003339967	rs4611239	1.20E-05
295	11	DRD4	104	1000	617304	660705	116.9565914	0.133866134	rs61876663	0.031
296	11	DSCAML1	868	1000	117278488	117687976	606.8962809	0.23976024	rs608811	0.014
297	11	DTX4	151	1000	58919811	58996060	171.3423893	0.134865135	rs6591507	0.055
298	12	DPPA3	85	1000	7844088	7890152	40.16267252	0.531468531	rs4883433	0.17
299	12	DPY19L2	428	1000	63932692	64082354	95.61512675	0.863136863	rs12304805	0.15
300	12	DRAM1	320	10000	102251104	102337401	571.3638054	0.0239976	rs2373558	0.00062
301	12	DSTNP2	74	1000	6973845	7014950	115.7193989	0.146853147	rs12302749	0.069
302	12	DTX1	152	1000	113475661	113555833	211.9584197	0.114885115	rs2701620	0.027
303	12	DTX3	52	1000	57978404	58023587	25.49790184	0.515484515	rs11613457	0.15
304	12	DUSP16	202	1000	12606215	12735448	92.87404517	0.537462537	rs61913549	0.077
305	14	DTD2	82	10000	31895242	31946680	179.4998133	0.058794121	rs41496248	0.021
307	15	DTWD1	78	1000	49893225	49957333	60.32684403	0.298701299	rs12050624	0.13
308	15	DUOX1	19	1000	45402191	45477776	19.16880608	0.228771229	rs1706804	0.16
309	15	DUOX2	2	1000	45364851	45426359	0.007716716	0.925074925	rs1648281	0.93
310	15	DUOXA2	2	1000	45386522	45430301	0.007716716	0.918081918	rs1648281	0.93
311	16	DUS2	75	1000	68036846	68133226	143.9708132	0.11988012	rs1985437	0.01
312	17	DRG2	94	1000	17971180	18031299	14.16538928	0.818181818	rs11654240	0.27
313	17	DUS1L	18	1000	79995747	80043697	13.29157208	0.308691309	rs9902502	0.23
314	17	DUSP14	112	1000	35829950	35893588	42.95210448	0.579420579	rs118189301	0.11
315	18	DSC1	188	10000	28689213	28762819	341.170333	0.053894611	rs9948648	0.0065
316	18	DSC2	71	1000	28625941	28702388	30.28711286	0.578421578	rs7235088	0.14
317	18	DSC3	158	1000	28549330	28642781	192.8618773	0.108891109	rs2640847	0.02
318	18	DSEL	78	10000	65153818	65203967	176.707772	0.0149985	rs11151368	0.0068
319	18	DSG1	262	1000	28878051	28957393	93.2074815	0.627372627	rs11081693	0.11
320	18	DSG2	194	1000	29058026	29148814	65.63606337	0.716283716	rs7239522	0.24
321	18	DSG3	171	10000	29007731	29078665	339.8548549	0.03639636	rs116314667	0.00085
322	18	DSG4	121	1000	28936739	29013880	147.4916071	0.154845155	rs9941406	0.028
323	19	DPP9	66	1000	4655243	4743855	20.61077713	0.672327672	rs2006231	0.064
324	19	DPRX	8	10000	54115309	54160263	27.57553329	0.02709729	rs113331685	0.023
325	19	DUS3L	24	1000	5765152	5811249	23.92549053	0.271728272	rs8111850	0.16
326	1	DPH5	73	10000	101435179	101511362	146.8226559	0.069293071	rs34653057	0.05
327	1	DPT	241	1000	168644694	168718442	260.4587997	0.097902098	rs11808391	0.019
330	1	DR1	55	1000	93791477	93848148	1.698823912	0.967032967	rs10874774	0.69
331	1	DRAM2	118	1000	111639953	111702838	78.82084876	0.360639361	rs2798083	0.19
332	1	DRAXIN	34	1000	11731780	11800336	17.80631021	0.4995005	rs7414943	0.23
333	1	DSTYK	221	1000	205091630	205200727	139.7167126	0.354645355	rs12078075	0.019
334	1	DTL	276	1000	212188894	212298348	215.4500731	0.276723277	rs12044043	0.025
335	1	DUSP12	87	1000	161699580	161746952	86.11651336	0.170829171	rs34963459	0.039
336	20	DPH3P1	35	1000	61455917	61497543	4.774137069	0.699300699	rs4809262	0.34
337	20	DPM1	23	1000	49531404	49595060	3.249305484	0.76023976	rs6096214	0.37
338	20	DSTN	76	10000	17530598	17608652	169.0414292	0.04529547	rs4814626	0.017
339	20	DTD1	734	1000	18548555	18764560	296.0254607	0.665334665	rs117219621	0.044
340	21	DSCAM	1735	1000	41364342	42239039	1176.221533	0.261738262	rs2837619	0.012
342	21	DSCAM-IT1	144	1000	41970432	42022693	88.91723375	0.373626374	rs2898418	0.14
343	21	DSCR10	109	1000	39558249	39600738	44.31750492	0.528471528	rs12106416	0.12
344	21	DSCR3	129	10000	38575725	38659833	279.8838021	0.00959904	rs2835684	0.016
345	21	DSCR4	133	1000	39406312	39513454	40.38242056	0.75024975	rs71316617	0.16
346	21	DSCR8	101	1000	39473544	39548605	17.63262063	0.822177822	rs2836170	0.16
347	21	DSCR9	86	1000	38560803	38614037	133.7556153	0.093906094	rs8129813	0.027
348	22	DRG1	124	1000	31775538	31850172	61.94833389	0.503496503	rs111846990	0.1
349	22	DRICH1	46	1000	23930638	23994508	68.47239867	0.104895105	rs12166440	0.1
350	22	DUSP18	92	1000	31038038	31083872	32.71398128	0.73026973	rs1807691	0.066
352	2	DPP4	89	1000	162828754	162951052	110.3252827	0.10989011	rs4316948	0.0072
353	2	DPY30	66	1000	32228971	32284844	15.09943632	0.763236763	rs138393332	0.081
354	2	DRC1	11	1000	26604783	26699579	5.452389127	0.506493506	rs73920271	0.3
355	2	DUSP11	29	1000	73969324	74027284	16.45274224	0.381618382	rs2567598	0.16
356	2	DUSP19	108	1000	183923286	183984722	150.335966	0.100899101	rs2705733	0.033
357	2	DUSP2	29	1.00E+05	96788907	96831179	122.1540232	0.006809932	rs2917662	0.0048
358	3	DPH3	121	1000	16278567	16326496	73.45349841	0.404595405	rs56354061	0.15
359	3	DPPA2	130	1000	108992634	109055364	89.85406807	0.343656344	rs7651465	0.053
360	3	DPPA2P3	110	10000	193690882	193732027	182.3996802	0.04209579	rs9876517	0.0043
361	3	DPPA4	118	1000	109024987	109076419	89.44957238	0.264735265	rs7651465	0.053
362	3	DTX3L	154	1000	122263184	122314049	63.016774	0.616383616	rs1354007	0.1
363	4	DSPP	71	1000	88509680	88558025	45.75674269	0.323676324	rs62315986	0.071
364	5	DRD1	80	1000	174847674	174891163	36.38856146	0.57042957	rs142247856	0.27
365	5	DROSHA	375	1000	31380601	31552282	384.8058512	0.125874126	rs56759022	0.012
366	5	DTWD2	114	1000	118152568	118344240	176.7525023	0.082917083	rs28640997	0.046
367	5	DUSP1	113	1000	172175092	172218203	76.3428304	0.316683317	rs322378	0.033
368	6	DSP	176	1000	7521869	7606946	81.71323679	0.57042957	rs2064217	0.099
369	7	DPY19L1	274	1000	34948492	35097653	386.0405741	0.147852148	rs328893	0.0029
370	7	DPY19L1P1	468	1000	32600552	32778780	416.1110606	0.270729271	rs6945238	0.043
371	7	DPY19L2P1	47	1000	35100898	35245774	49.54625756	0.230769231	rs329546	0.063
372	7	DPY19L2P3	93	1000	29704769	29747859	80.44216119	0.253746254	rs180904590	0.023
373	7	DPY19L2P4	95	1000	89728713	89774914	116.3170564	0.148851149	rs148065030	0.044
374	7	DTX2P1-UPK3BP1-PMS2P11	4	1000	76590138	76673076	1.231997054	0.522477522	rs7803074	0.44
375	7	DUS4L	72	1000	107184401	107238968	19.62876474	0.689310689	rs146419509	0.16
376	8	DPY19L4	322	1000	95712102	95826076	178.5185692	0.435564436	rs114098156	0.098
377	8	DPYS	197	1000	105371651	105499277	84.87808182	0.628371628	rs2959024	0.18
378	8	DSCC1	230	1000	120826180	120888170	187.8063821	0.273726274	rs10110216	0.057
379	9	DPH7	38	1000	140429360	140493387	7.688801538	0.643356643	rs1776773	0.4
380	9	DPP7	15	1000	139984991	140029195	7.513158914	0.440559441	rs10747049	0.39
381	10	DUSP5	67	1000	112237624	112291302	21.78387565	0.648351648	rs74235394	0.19
382	10	DYDC1	180	1000	82075860	82136514	251.627458	0.08991009	rs114240672	0.036
383	10	EBF3	79	1000	131613495	131782091	65.01996809	0.250749251	rs11815777	0.018
384	10	EBLN1	54	1000	22477742	22518912	27.97277331	0.414585415	rs12767139	0.13
385	10	EDRF1	42	10000	127388083	127472712	83.50911002	0.060093991	rs11244644	0.04
386	11	DUSP8	156	1000	1555280	1613150	217.3268337	0.122877123	rs10836120	0.048
387	11	DYNC2H1	1633	10000	102960159	103370591	3066.657541	0.02019798	rs1384075	0.00052
388	11	EED	126	1000	85935805	86009785	53.39547569	0.556443556	rs2291812	0.076
389	11	EEF1G	34	1000	62307072	62361460	20.48551278	0.372627373	rs71490392	0.26
390	12	DUSP6	35	1000	89721601	89766636	26.8942891	0.304695305	rs10744	0.29
392	12	DYRK2	84	1000	68022511	68076444	107.1516275	0.103896104	rs61917308	0.026
393	12	E2F7	150	1000	77395025	77479360	48.58831521	0.798201798	rs2242384	0.14
394	12	EEA1	296	1000	93146284	93343107	435.828268	0.108891109	rs57601828	0.042
395	13	DZIP1	104	1000	96210455	96316960	117.1997978	0.084915085	rs4476035	0.038
396	13	EBPL	179	1000	50214811	50285623	129.0100187	0.280719281	rs9568296	0.021
398	13	EEF1DP3	286	1000	32400919	32553721	172.7345155	0.391608392	rs79279247	0.079
399	14	DYNC1H1	141	1000	102410864	102537135	90.38584138	0.388611389	rs2273435	0.022
400	14	EAPP	148	1.00E+05	34965134	35028943	453.0860329	0.002089979	rs34612047	0.002
401	14	ECRP	41	1.00E+05	21367499	21408335	213.138078	0.005719943	rs8007067	0.0064
402	14	EDDM3A	210	1000	21194098	21236539	138.8711018	0.342657343	rs2093362	0.019
403	14	EDDM3B	233	10000	21216585	21259107	282.7183596	0.066493351	rs79214935	0.0078
405	15	EDC3	54	1000	74902898	75008386	43.22667294	0.328671329	rs111225867	0.21
406	16	DYNC1LI2	113	1000	66734798	66805525	11.91930474	0.895104895	rs146550789	0.35
407	16	DYNLRB2	89	1000	80554853	80604541	6.681053989	0.942057942	rs966670	0.52
408	16	E2F4	35	1000	67206067	67252821	7.337475919	0.685314685	rs3730393	0.048
409	16	E4F1	58	1000	2253488	2305743	18.50136402	0.647352647	rs27425	0.25
410	16	EARS2	173	10000	23513333	23588696	343.8515654	0.051794821	rs112568758	0.027
411	16	ECI1	51	1000	2269872	2321602	8.752781102	0.858141858	rs11645942	0.51
412	16	EDC4	41	10000	67886925	67938417	155.8222375	0.00969903	rs11553287	0.013
413	16	EEF2K	26	1000	22197591	22320066	25.09559164	0.251748252	rs13313556	0.15
414	17	DUSP3	93	1000	41823488	41876368	73.80972677	0.31968032	rs2074143	0.18
415	17	DVL2	25	1000	7108660	7157863	32.0390664	0.197802198	rs35224044	0.15
416	17	DYNLL2	18	1000	56140779	56187618	1.099136003	0.933066933	rs10132	0.69
417	18	DYM	969	1000	46550171	47007079	612.7902611	0.380619381	rs9946152	0.072
418	18	DYNAP	92	1000	52238389	52286724	59.02624871	0.394605395	rs2864756	0.047
419	19	DUXA	89	1000	57643093	57698856	35.49253943	0.644355644	rs76943613	0.26
420	19	DYRK1B	110	10000	40295989	40344841	170.0218716	0.053494651	rs113086616	0.027
421	19	EBI3	93	1000	4209539	4257524	77.43961344	0.27972028	rs10402917	0.093
422	19	ECH1	2	10000	39286061	39342497	6.038143369	0.01419858	rs8108748	0.014
423	19	EEF2	9	1000	3956053	4005461	3.046601736	0.593406593	rs62131472	0.45
424	1	DUSP23	17	1000	159730758	159772333	9.045375518	0.418581419	rs4630124	0.07
425	1	DUSP27	151	10000	167044086	167118402	351.4430119	0.01079892	rs1041236	0.0014
426	1	DUSP5P1	45	1000	228760656	228808159	18.86596813	0.577422577	rs12040713	0.19
427	1	DYRK3	89	1000	206788880	206842542	103.6799289	0.107892108	rs12407425	0.029
428	1	E2F2	4	1000	23812919	23877712	5.126939294	0.158841159	rs760607	0.12
429	1	ECM1	90	1000	150460486	150506265	72.02669093	0.264735265	rs12129037	0.085
430	1	EDEM3	143	1000	184639624	184744041	57.29106581	0.592407592	rs112185285	0.16
431	1	EDN2	104	1000	41924445	41970344	64.54821422	0.390609391	rs11572377	0.035
432	1	EFCAB14	39	1000	47120830	47204736	13.24532244	0.526473526	rs8851	0.35
434	20	DYNLRB1	51	1000	33084188	33148762	24.27980407	0.450549451	rs2424993	0.31
435	20	DZANK1	329	1000	18344010	18467829	278.1251665	0.224775225	rs6111961	0.028
436	20	E2F1	36	1000	32243291	32294210	26.58387921	0.290709291	rs2626533	0.13
437	20	EBF4	127	1000	2653523	2760754	73.4047141	0.43956044	rs1810636	0.033
438	20	EDEM2	176	1000	33683159	33755161	156.7065612	0.278721279	rs6058192	0.061
439	20	EDN3	8	1000	57855498	57921047	3.555232565	0.481518482	rs2268689	0.2
440	20	EEF1A2	30	1000	62099364	62150668	25.65767952	0.310689311	rs3787116	0.057
441	2	DUSP28	28	1000	241479470	241523431	8.19619479	0.722277722	rs34344571	0.37
442	2	DYTN	321	1000	207496344	207603120	238.3952913	0.258741259	rs3845808	0.027
443	2	E2F6	14	1000	11564500	11626303	15.187245	0.198801199	rs7600698	0.12
444	2	ECEL1	66	10000	233324536	233372569	175.9109378	0.009999	rs2573214	0.018
445	2	ECEL1P2	42	1000	233230459	233271754	25.6542847	0.430569431	rs2741303	0.19
446	2	EDAR	61	1000	109490926	109625828	53.931688	0.283716284	rs748225	0.19
447	2	EEF1B2	90	10000	207004317	207047653	196.2949818	0.04779522	rs13018754	0.012
448	3	DUSP7	41	1000	52062936	52110461	9.045373353	0.774225774	rs4687801	0.32
449	3	DVL3	85	1000	183853283	183911314	36.04731667	0.567432567	rs1976700	0.21
450	3	DYNC1LI1	90	10000	32547462	32632366	166.5421596	0.03089691	rs7641277	0.035
451	3	DZIP3	157	10000	108288336	108433693	230.3282184	0.067893211	rs10933952	0.032
452	3	EAF1	114	1000	15449063	15504120	120.814585	0.185814186	rs13323290	0.057
453	3	EAF2	220	1000	121534033	121625373	27.99562639	0.926073926	rs11717089	0.27
454	3	EBLN2	87	1000	73090809	73132471	19.85442992	0.754245754	rs6549498	0.36
455	3	ECT2	179	1000	172448474	172559264	80.03745469	0.516483516	rs4894587	0.12
456	3	EEFSEC	405	1000	127852312	128147489	237.6790599	0.423576424	rs2659685	0.06
457	3	EFCAB12	46	1000	129100163	129167494	13.45455194	0.525474525	rs73865443	0.49
458	4	EDNRA	96	1000	148382068	148486106	95.41600952	0.211788212	rs28599487	0.11
459	5	EBF1	656	1000	158102922	158546788	532.826287	0.176823177	rs1544754	0.034
460	5	ECSCR	28	1000	138764244	138862320	10.89497466	0.586413586	rs10875554	0.3
461	5	EDIL3	690	1000	83216413	83700685	519.9056161	0.221778222	rs4304064	0.014
462	6	DXO	50	10000	31917587	31960032	77.71971017	0.04619538	rs114212579	0.028
463	6	DYNLT1	110	1000	159037506	159085818	24.34432864	0.802197802	rs36092159	0.19
464	6	ECT2L	381	1000	139097247	139245207	354.3515204	0.093906094	rs62440908	0.0098
465	6	EDN1	30	1000	12270528	12317427	7.624215392	0.693306693	rs9471438	0.16
466	6	EEF1A1	67	1000	74205472	74250755	21.54973934	0.635364635	rs3806981	0.31
468	7	EEPD1	488	1000	36172835	36361152	412.7320735	0.140859141	rs2241141	0.012
469	7	EFCAB10	88	1000	105185579	105241976	27.41809	0.705294705	rs11766216	0.23
470	8	DUSP26	79	1000	33428853	33477439	117.7071926	0.106893107	rs138274953	0.083
471	8	EBF2	357	1000	25679245	25922640	170.3537749	0.56043956	rs17239945	0.12
472	10	EIF3A	110	1000	120774540	120860334	167.9191851	0.112887113	rs4259754	0.068
473	10	EIF4EBP2	113	1000	72143860	72208374	91.70790212	0.252747253	rs3750766	0.074
474	10	EIF5AL1	5	1000	81252356	81296192	0.409558795	0.863136863	rs1250754	0.66
475	11	EFCAB4A	23	1000	808259	851991	19.46013694	0.257742258	rs76574419	0.081
476	11	EFEMP2	69	1000	65613911	65660405	9.417462139	0.884115884	rs141784747	0.25
477	11	EHBP1L1	52	1000	65323508	65380116	11.28999222	0.819180819	rs76984126	0.047
478	11	EI24	131	10000	125419282	125474584	263.2648122	0.02629737	rs150220913	0.02
479	11	EIF1AD	121	1000	65744015	65789637	46.84183208	0.617382617	rs1786171	0.16
480	11	EIF3F	30	1000	7988866	8037719	14.95460147	0.503496503	rs4551756	0.15
481	11	EIF3M	158	1000	32585312	32644037	164.2897477	0.148851149	rs78294936	0.024
482	12	EID3	66	1000	104677509	104718982	34.71240498	0.462537463	rs4564401	0.12
483	12	EIF2B1	102	1000	124085569	124138323	42.54258341	0.57042957	rs116921533	0.041
484	12	EIF4B	71	1000	53380061	53455993	79.81540908	0.255744256	rs144682449	0.11
485	12	ELK3	137	1000	96568206	96681606	146.487574	0.095904096	rs2268504	0.0079
486	13	EFNB2	47	1000	107122078	107207388	17.00206737	0.653346653	rs8000078	0.13
487	14	EFS	37	1000	23805608	23854842	38.04609749	0.197802198	rs35182223	0.011
488	14	EGLN3	90	1000	34373420	34440284	17.67860844	0.852147852	rs1680680	0.3
489	14	EIF2B2	39	1000	75449611	75496294	46.88442902	0.22977023	rs12882111	0.14
490	14	EIF2S1	3	1000	67807033	67873233	4.355918318	0.144855145	rs112383025	0.14
491	15	EFTUD1	387	1000	82402560	82575104	288.4219996	0.267732268	rs72749575	0.076
492	15	EFTUD1P1	128	1000	84728938	84815353	119.0743133	0.168831169	rs112939772	0.028
493	15	EHD4	65	1000	42171638	42284755	21.86215843	0.69030969	rs4923919	0.058
494	15	EID1	54	1000	49150289	49192380	22.0550333	0.583416583	rs79112176	0.22
495	15	EIF2AK4	236	1000	40206324	40347797	137.5566644	0.413586414	rs7162965	0.044
496	15	EIF3J	28	1000	44809265	44875001	0.734029761	0.91008991	rs2556566	0.8
498	17	EFNB3	25	1000	7588519	7634693	26.21348569	0.186813187	rs1544724	0.077
499	17	EIF1	22	1000	39825126	39867898	14.66636996	0.341658342	rs34074411	0.24
500	17	EIF4A1	83	1000	7456023	7502324	88.97833854	0.114885115	rs11078697	0.0026
501	17	EIF4A3	176	1000	78089012	78140982	177.9627645	0.12987013	rs117136018	0.0084
502	17	ELAC2	231	1000	12874928	12941381	294.5811403	0.136863137	rs733890	0.032
504	18	ELAC1	53	1000	48474386	48534490	13.36317384	0.66033966	rs2851741	0.22
505	19	EHD2	127	1000	48196600	48266391	62.22040599	0.494505495	rs11879049	0.11
506	19	EID2	89	1000	40009446	40050838	79.71312583	0.227772228	rs7246072	0.064
507	19	EID2B	85	1000	40001629	40043494	81.61398342	0.171828172	rs10414692	0.051
508	19	EIF3G	40	1000	10205689	10250599	42.75900812	0.156843157	rs10414537	0.097
509	19	EIF3K	86	1000	39089721	39147595	75.62305119	0.234765235	rs41274338	0.024
510	19	ELANE	3	1000	832290	876246	0.581439887	0.592407592	rs111969541	0.54
511	19	ELAVL1	141	1000	8003456	8090529	121.9628219	0.274725275	rs12974828	0.13
512	19	ELAVL3	13	1000	11542142	11611803	0.729135394	0.792207792	rs112999652	0.74
514	1	EFCAB7	165	1000	63969012	64058364	89.688626	0.495504496	rs12032184	0.11
515	1	EFHD2	32	10000	15716390	15776839	75.92580087	0.02609739	rs2092323	0.026
516	1	EFNA1	44	1000	155080348	155127386	43.71751515	0.211788212	rs7546746	0.12
517	1	EFNA3	31	1000	155031347	155080014	63.23395158	0.077922078	rs35902694	0.028
518	1	EFNA4	14	10000	155016212	155062029	33.25665513	0.062393761	rs35902694	0.028
519	1	EGLN1	291	1000	231479496	231580790	262.5052379	0.282717283	rs203742	0.047
520	1	EIF2D	118	1000	206744973	206805904	114.9318985	0.150849151	rs2336943	0.016
521	1	EIF3I	32	1000	32667970	32717205	25.72129757	0.324675325	rs3903683	0.26
522	1	ELF3	69	1000	201959689	202006315	63.3455685	0.203796204	rs6667090	0.023
523	20	EIF2S2	51	1000	32656114	32720085	69.60956174	0.172827173	rs4911403	0.065
524	22	EFCAB6	832	1000	43904623	44228217	765.0649676	0.144855145	rs5764204	0.0075
525	22	EFCAB6-AS1	144	1000	43892133	43952485	142.3961862	0.148851149	rs5764204	0.0075
526	22	EIF3D	87	1000	36886896	36945277	78.81183328	0.228771229	rs5756214	0.043
527	22	EIF3L	48	1000	38225378	38304789	17.82801382	0.55044955	rs5756830	0.24
528	2	EFEMP1	9	1000	56073096	56171298	14.4510573	0.150849151	rs12617071	0.13
529	2	EFR3B	256	1000	25244972	25402004	199.6171425	0.236763237	rs6545951	0.03
530	2	EGR4	15	1000	73498056	73540829	6.335843385	0.470529471	rs12478942	0.29
531	2	EHD3	70	1000	31436879	31511260	39.25983337	0.467532468	rs2344	0.029
532	2	EIF2AK3	107	1000	88836258	88947094	89.58991202	0.250749251	rs10167879	0.13
533	2	EIF5B	192	1000	99933833	100036728	109.6445131	0.431568432	rs78908017	0.058
534	3	EFCC1	44	1000	128700471	128779585	34.13357718	0.283716284	rs56133909	0.1
535	3	EFHB	228	1000	19900965	19995706	324.3606923	0.068931069	rs62279123	0.025
536	3	EGFEM1P	316	1000	167947309	168568374	210.8207581	0.358641359	rs11709261	0.097
537	3	EHHADH	137	1000	184888411	184991886	90.57642432	0.342657343	rs7614622	0.018
538	3	EHHADH-AS1	124	1000	184860688	184929743	100.891167	0.258741259	rs7614622	0.018
539	3	EIF1B	67	1000	40331172	40373915	12.64079348	0.721278721	rs59126743	0.39
540	3	EIF1B-AS1	353	1000	40194637	40371189	232.5982472	0.353646354	rs11129867	0.025
541	3	EIF2A	181	1000	150244573	150323803	63.05635396	0.659340659	rs13068389	0.058
542	3	EIF2B5	76	1000	183832809	183883099	33.68018476	0.576423576	rs6788053	0.26
543	3	EIF4A2	37	1000	186481360	186527685	68.26777289	0.072927073	rs62294445	0.043
544	3	EIF5A2	93	1000	170586203	170646426	142.8906038	0.101898102	rs2422132	0.045
545	4	EGF	228	1000	110814039	110954118	122.5354445	0.422577423	rs17320841	0.088
547	5	EFCAB9	90	1000	171601175	171650458	50.56411958	0.450549451	rs71607597	0.088
548	5	EFNA5	466	1000	106692589	107026596	397.1360787	0.112887113	rs17160301	0.0081
550	5	EGR1	61	1000	137781180	137825004	13.31023977	0.765234765	rs9327812	0.29
551	5	EIF4E1B	39	10000	176037682	176093642	84.4628526	0.057394261	rs4868684	0.013
552	5	EIF4EBP3	23	1000	139907250	139949163	20.01381009	0.261738262	rs10463297	0.16
555	7	EIF4H	35	1000	73568705	73631429	3.174439893	0.85014985	rs223013	0.38
556	8	EFR3A	298	1000	132896355	133045886	294.3097511	0.166833167	rs10100214	0.0034
557	8	EIF3E	239	1000	109193971	109280959	60.45504617	0.716283716	rs381039	0.18
558	8	EIF3H	128	1000	117637054	117788062	116.6872686	0.24975025	rs143082134	0.095
560	10	ELOVL3	49	1000	103966034	104009344	14.17104233	0.737262737	rs72845640	0.092
561	10	EMX2	92	10000	119281955	119329057	194.1061308	0.0329967	rs12356275	0.011
562	10	EMX2OS	188	10000	119223803	119324579	315.2300795	0.03049695	rs10886084	0.0095
563	10	ENO4	40	1000	118589022	118662112	40.16532474	0.192807193	rs1681752	0.063
565	10	ENTPD7	145	1000	101399262	101491002	152.196626	0.225774226	rs77988445	0.0012
566	11	ELMOD1	209	1000	107441816	107557505	242.4535816	0.093906094	rs11212284	0.018
567	11	ELP4	300	1000	31511275	31826073	543.0723381	0.077922078	rs10835804	0.023
568	11	EML3	38	1000	62349690	62400237	19.81406634	0.406593407	rs12794886	0.18
569	11	ENDOD1	176	10000	94802973	94885815	289.211908	0.02709729	rs503612	0.0067
570	12	EMG1	9	1000	7059943	7105165	8.524287564	0.27972028	rs58788584	0.26
571	12	EMP1	113	10000	13329601	13389708	159.7963153	0.04839516	rs7315725	0.0072
572	12	ENDOU	141	1000	48083517	48139355	88.78075553	0.373626374	rs1234820	0.041
573	12	ENO2	56	1000	7003613	7052859	72.05094114	0.208791209	rs2071419	0.05
574	12	EP400	59	1000	132414464	132585011	18.17856036	0.534465534	rs77071556	0.41
576	14	EMC9	28	1000	24588173	24630797	19.59268584	0.374625375	rs17101392	0.12
577	14	EML1	296	1000	100239744	100428395	304.4675903	0.126873127	rs4900449	0.048
578	14	EML5	314	10000	89061173	89279096	507.4657841	0.04579542	rs61982736	0.018
579	14	ENTPD5	302	1.00E+06	74413180	74506026	997.7203062	0.000757999	rs118139038	0.00077
580	15	ELL3	46	10000	44044797	44089502	130.1159653	0.02749725	rs12908467	0.033
581	15	EMC4	147	10000	34497197	34542366	364.7534522	0.01429857	rs10851955	0.011
582	15	EMC7	56	1000	34356223	34414053	24.28656645	0.536463536	rs627167	0.25
583	16	ELMO3	32	1000	67213027	67257927	6.943430027	0.667332667	rs3730393	0.048
584	16	EMC8	64	1000	85792230	85853148	58.31887187	0.278721279	rs9931892	0.12
585	16	EME2	89	1000	1803228	1846239	17.74073088	0.83016983	rs17559	0.39
586	16	EMP2	128	10000	10602278	10694539	211.1836758	0.03569643	rs1138755	0.011
587	16	ENKD1	14	10000	67676849	67720628	45.46866348	0.04469553	rs74026418	0.038
588	17	EMC6	70	1000	3552016	3592963	34.85369266	0.482517483	rs188784744	0.11
589	17	EME1	26	1000	48430580	48478820	4.749375807	0.701298701	rs16949026	0.37
590	17	ENGASE	39	1000	77051018	77104685	14.29509222	0.574425574	rs4789867	0.18
591	17	ENO3	64	1000	4834383	4880426	35.76945624	0.448551449	rs16954309	0.19
592	17	ENPP7	45	1000	77684864	77736021	55.17650943	0.185814186	rs11653614	0.15
593	17	ENTHD2	76	1000	79182076	79232891	11.56893023	0.893106893	rs66779227	0.4
594	18	EMILIN2	27	1000	2827027	2934090	21.88440575	0.248751249	rs1790994	0.027
595	19	ELL	27	1000	18533472	18652937	2.152504954	0.767232767	rs74701207	0.42
596	19	ELOF1	17	1000	11643857	11690051	6.168568266	0.603396603	rs1549169	0.39
597	19	ELSPBP1	166	1000	48477907	48548410	65.9366378	0.606393606	rs1171099	0.23
598	19	EMC10	78	1000	50959733	51006783	84.70861546	0.146853147	rs2249107	0.035
599	19	EMP3	117	1000	48808628	48853810	19.58890232	0.931068931	rs76390522	0.31
600	19	EMR1	152	1000	6867559	6960464	33.75241775	0.756243756	rs1493879	0.092
601	19	EMR3	239	1000	14709928	14805730	251.569742	0.108891109	rs11878224	0.04
602	19	EMR4P	176	1000	6932510	7010857	74.28593198	0.557442557	rs252579	0.053
603	1	ELTD1	628	1000	79335448	79492495	706.9376638	0.090909091	rs2035727	0.026
604	1	EMC1	223	1000	19522157	19598053	306.4566104	0.070929071	rs10158092	0.02
605	1	ENAH	384	10000	225654533	225860845	782.5276372	0.04289571	rs12032961	0.0038
607	20	ELMO2	49	1000	44974689	45055271	31.23634061	0.366633367	rs10211808	0.29
608	20	EMILIN3	63	1000	39968605	40015498	47.71229879	0.327672328	rs6102389	0.067
609	20	ENTPD6	52	1000	25156338	25227360	10.32486381	0.766233766	rs6115079	0.32
610	22	EMID1	117	1000	29581900	29675586	67.93989593	0.406593407	rs3765296	0.11
611	22	ENTHD1	47	1000	40119048	40309794	36.72059043	0.281718282	rs137964	0.096
612	22	EP300	133	1000	41468613	41596081	61.15036773	0.509490509	rs5751039	0.073
613	22	EP300-AS1	95	1000	41561218	41613505	33.43886046	0.556443556	rs2294976	0.3
614	2	ELMOD3	168	1000	85561842	85638875	173.9100519	0.168831169	rs999939	0.041
615	2	EMILIN1	27	1000	27281434	27329265	8.447175798	0.533466533	rs2304681	0.41
616	2	EML4	468	1000	42376489	42579688	275.2799898	0.382617383	rs72796544	0.035
617	2	EML6	782	1000	54932148	55219156	466.5551567	0.384615385	rs73934803	0.013
618	2	EMX1	4	1000	73124603	73182020	1.145471078	0.54045954	rs746212	0.53
619	2	EN1	79	1.00E+05	119579746	119625759	191.0558001	0.006079939	rs62159864	0.0058
620	2	EPAS1	149	1000	46504540	46633842	55.06372647	0.595404595	rs4245811	0.17
621	3	ELP6	40	1000	47517129	47575199	27.35719393	0.342657343	rs11713413	0.23
622	3	EMC3	80	1000	9985635	10048522	73.83171019	0.292707293	rs13075308	0.15
623	3	EMC3-AS1	98	1000	10008576	10068687	96.98506904	0.238761239	rs13075308	0.15
625	3	EOGT	166	1000	69004362	69083045	132.4841607	0.245754246	rs9837899	0.082
626	3	EOMES	44	1000	27737439	27784206	27.40808816	0.370629371	rs9853007	0.091
627	4	ELMOD2	126	1000	141425311	141494924	78.40055453	0.371628372	rs116038346	0.11
628	4	EMCN	296	1000	101296497	101459250	331.2266062	0.125874126	rs992834	0.046
629	4	ENOPH1	82	1000	83331632	83402328	107.0895458	0.097902098	rs12643391	0.062
630	4	ENPEP	141	10000	111377228	111504493	235.8731686	0.03419658	rs1879055	0.0082
631	4	ENPP6	265	1000	184989858	185159114	162.4714245	0.413586414	rs10034135	0.025
632	5	ELL2	142	1000	95200801	95317775	85.58660482	0.382617383	rs154451	0.16
633	5	ELOVL7	264	1000	60027615	60160101	287.7779354	0.126873127	rs76035001	0.037
634	5	EMB	151	1000	49672030	49757234	38.40069291	0.728271728	rs145791714	0.25
635	5	ENC1	90	1000	73903230	73957249	96.41569235	0.211788212	rs6893789	0.066
636	5	EPB41L4A	699	1000	111478314	111775010	533.6670759	0.226773227	rs13436884	0.0058
637	5	EPB41L4A-AS1	117	1000	111476222	111518198	61.608051	0.456543457	rs79791236	0.17
638	5	EPB41L4A-AS2	26	1000	111735279	111776677	21.21262245	0.282717283	rs10061487	0.2
639	6	ELOVL2	36	1000	10960992	11064624	51.89345565	0.123876124	rs72653721	0.036
641	6	ELOVL4	168	1000	80604528	80677315	102.5640192	0.383616384	rs11758557	0.046
642	6	ENPP1	217	1000	132109155	132236295	135.1685716	0.396603397	rs9375830	0.0094
643	6	ENPP3	97	1000	131938441	132088550	45.33330928	0.576423576	rs67914728	0.14
644	6	ENPP4	155	1000	46077700	46134436	94.24075937	0.392607393	rs138842612	0.016
645	6	ENPP5	112	1000	46106918	46158747	65.67551469	0.432567433	rs62400863	0.017
647	7	ELN	66	1000	73422118	73504236	17.35875732	0.736263736	rs36010170	0.35
648	7	EN2	30	1000	155230823	155277526	12.14298019	0.582417582	rs10224330	0.2
649	8	EMC2	221	1000	109435852	109519136	48.58430218	0.766233766	rs2097126	0.26
650	8	ENTPD4	158	10000	23266664	23335244	322.7255717	0.01439856	rs6557674	0.0056
651	8	ENY2	99	1000	110326551	110378189	54.94013652	0.414585415	rs146009216	0.044
652	9	ENDOG	35	1000	131560778	131604955	0.443527127	0.941058941	rs186601729	0.77
653	9	ENHO	60	1000	34501039	34543037	72.17434114	0.100899101	rs10972139	0.0018
654	9	ENTPD2	53	10000	139922550	139968503	110.0555317	0.059694031	rs10781534	0.013
655	10	ERCC6	249	1000	50642525	50767169	155.5467237	0.371628372	rs7906303	0.12
657	11	EPS8L2	76	1000	686119	747727	75.74092609	0.157842158	rs112648305	0.0082
658	11	ESAM	21	1000	124603018	124652223	8.197151062	0.545454545	rs1939214	0.34
659	12	EPS8	31	1000	15753074	15962510	8.481810703	0.653346653	rs7132454	0.23
660	12	EPYC	206	1000	91337455	91418803	70.54164903	0.615384615	rs145897232	0.16
661	12	ERC1	595	1.00E+05	1080403	1625099	2303.577019	0.003819962	rs10082785	0.0031
662	12	ERGIC2	176	10000	29473578	29554143	276.568332	0.03689631	rs6487818	0.0077
663	12	ERP27	136	1000	15046975	15111463	13.62596505	0.916083916	rs79374068	0.28
664	12	ERP29	48	1000	112431151	112481024	7.434510896	0.775224775	rs7980579	0.49
665	12	ESPL1	55	1000	53642082	53707427	9.107218545	0.818181818	rs17125266	0.44
666	12	ESYT1	17	10000	56501985	56558460	39.09864876	0.072392761	rs11171745	0.05
668	13	EPSTI1	311	1000	43440523	43586407	169.2948966	0.43956044	rs145553182	0.025
669	13	ERCC5	133	1000	103478190	103548351	95.96090532	0.294705295	rs1140184	0.027
670	13	ERICH6B	178	1000	46095431	46209874	194.3758928	0.120879121	rs1969885	0.012
671	13	ESD	81	1000	47325390	47391367	16.97270454	0.808191808	rs57666288	0.37
672	14	ERH	116	1000	69826839	69885021	21.99549474	0.895104895	rs12588551	0.19
673	14	ERO1L	116	1000	53088604	53182419	80.96528392	0.342657343	rs12888882	0.13
674	14	ESRRB	329	1000	76817689	76988180	240.7623964	0.25974026	rs36092586	0.031
675	15	EPB42	30	1000	43469425	43533323	26.5370254	0.287712288	rs540587	0.2
676	15	ETFA	232	1000	76488628	76623810	240.5926339	0.203796204	rs55794488	0.065
677	16	ERCC4	95	1000	13994013	14066205	71.91574192	0.324675325	rs1799797	0.13
678	16	ERN2	64	1000	23681625	23744821	98.55099303	0.098901099	rs111540152	0.056
679	16	ERVK13-1	48	1000	2688389	2743440	113.9165947	0.083916084	rs11639562	0.066
680	16	ESRP2	64	10000	68242449	68290136	137.4085562	0.069693031	rs117571960	0.013
681	17	EPN3	33	10000	48590047	48641111	100.2917378	0.04479552	rs1460213	0.026
682	17	EPX	39	10000	56250088	56302535	89.2610903	0.04949505	rs3785494	0.0049
683	17	ERAL1	39	1000	27162042	27208072	15.53085899	0.548451548	rs188659309	0.17
684	17	ERN1	12	1000	62100389	62227502	2.957357061	0.743256743	rs11079526	0.34
685	18	EPG5	272	1000	43407573	43567305	283.2354733	0.145854146	rs500899	0.038
686	18	ESCO1	89	1000	19089261	19200693	51.71960387	0.476523477	rs9946892	0.21
687	19	EPOR	15	1000	11467880	11515018	2.806985784	0.648351648	rs398056	0.6
688	19	ERF	41	1000	42731716	42779309	37.66994878	0.26973027	rs113028115	0.23
689	19	ERICH4	24	1000	41929062	41970670	2.950395085	0.706293706	rs17318596	0.55
690	19	ERVV-2	36	10000	53527990	53574380	85.607022	0.066993301	rs1650979	0.031
691	19	ETHE1	129	1000	43990870	44051396	53.01590261	0.584415584	rs117998908	0.087
692	1	EPHA2	48	1000	16430831	16502582	30.34956193	0.413586414	rs4661357	0.17
693	1	EPHB2	146	1000	23017330	23261823	176.1017158	0.107892108	rs7514453	0.0083
694	1	EPHX4	140	1000	92475532	92549093	46.46515168	0.678321678	rs58972325	0.19
695	1	EPRS	309	1000	220121941	220240000	156.9188758	0.505494505	rs10495143	0.024
696	1	EPS8L3	34	1000	110272701	110326644	7.339162683	0.8001998	rs6673666	0.22
697	1	ERI3	184	1000	44666741	44840939	73.51935102	0.598401598	rs111380090	0.25
699	1	ERICH3	163	1000	75013794	75159422	239.0058797	0.077922078	rs7541513	0.026
700	1	ERO1LB	328	1000	236358421	236465339	196.8749497	0.414585415	rs74577448	0.024
701	1	ERRFI1	53	1000	8051778	8106393	48.11055336	0.276723277	rs111875777	0.06
702	1	ESPNP	5	1000	16997712	17066652	0.583692537	0.704295704	rs2610598	0.7
703	1	ETNK2	40	1000	204080189	204141307	40.87731704	0.182817183	rs6676670	0.087
704	20	EPPIN	164	1000	44149264	44196065	71.79189861	0.509490509	rs6065834	0.099
706	20	ERGIC3	97	1000	34109777	34165405	64.25297758	0.398601399	rs115799334	0.17
707	2	EPC2	260	1000	149382559	149565136	328.4694441	0.184815185	rs16829278	0.057
708	2	EPCAM	91	1000	47576286	47634167	97.25274054	0.184815185	rs7558107	0.037
709	2	EPHA4	369	1000	222262746	222457010	382.4880327	0.0999001	rs74763254	0.0039
710	2	EPT1	49	1000	26548953	26638759	38.24614619	0.33966034	rs73920264	0.15
711	2	ERBB4	2308	1000	212220441	213423352	1893.684983	0.117882118	rs1521662	0.0086
712	2	ERCC3	139	1000	127994865	128071752	101.8596873	0.284715285	rs4150403	0.014
713	2	ERLEC1	168	1000	53994067	54065956	198.2026199	0.117882118	rs2272249	0.052
714	2	ESPNL	125	1000	238988950	239061928	90.59193292	0.301698302	rs11897736	0.083
715	2	ETAA1	132	1000	67604441	67657533	214.4210228	0.092907093	rs4428006	0.064
716	3	EPHB1	793	1000	134494098	134999307	598.8340066	0.174825175	rs56342381	0.0078
717	3	EPHB3	102	1000	184259586	184320196	60.02872429	0.441558442	rs11719912	0.055
718	3	ERC2	2137	1000	55522335	56522391	2031.824081	0.068931069	rs150692209	0.011
719	3	ERC2-IT1	27	1000	55671242	55713497	35.84853937	0.14985015	rs815466	0.019
720	3	ERICH6	140	1000	150357674	150441742	70.09517451	0.522477522	rs4680107	0.035
721	3	ESRG	83	1000	54646150	54693884	20.68154318	0.794205794	rs838017	0.3
722	3	ESYT3	64	1000	138133414	138217256	41.46522927	0.406593407	rs1625751	0.23
723	4	EPGN	60	1000	75154186	75202520	13.44233192	0.82017982	rs28376036	0.19
724	4	EREG	191	1000	75210859	75274477	179.2861091	0.232767233	rs6819218	0.037
725	4	ERVMER34-1	65	1000	53589683	53637807	68.07857735	0.218781219	rs10005620	0.021
726	5	ERAP2	303	1000	96191643	96275406	117.4014538	0.59040959	rs6556941	0.072
727	5	ERBB2IP	109	1000	65202381	65396851	234.7188937	0.076923077	rs251322	0.016
728	5	ERGIC1	240	1.00E+05	172241222	172399688	542.158498	0.001129989	rs487684	0.0013
729	5	ESM1	117	1000	54253694	54301414	74.15052208	0.356643357	rs7714681	0.015
730	6	EPM2A	288	1000	145926439	146076991	166.1364381	0.437562438	rs143786567	0.19
731	6	ERMARD	147	1000	170131717	170201680	198.304299	0.132867133	rs3823467	0.035
732	6	ERVFRD-1	140	1000	11082721	11132071	72.47142009	0.493506494	rs4711180	0.042
733	7	EPHA1	40	1000	143068204	143125985	20.16643898	0.503496503	rs56402156	0.12
734	7	EPHA1-AS1	291	1000	143084905	143240540	173.2961343	0.391608392	rs1014070	0.06
735	7	EPHB4	54	1.00E+06	100380186	100445143	253.2709917	0.000697999	rs314354	0.002
736	7	EPO	56	10000	100298422	100341323	142.5129876	0.02079792	rs492430	0.0069
737	7	ERV3-1	152	1000	64430732	64487124	72.85267027	0.556443556	rs4607487	0.2
738	7	ESYT2	399	10000	158503688	158642319	772.7592014	0.060393961	rs13232821	0.015
739	8	EPPK1	2	1000	144919491	144972632	0.678800714	0.404595405	rs7461417	0.41
740	8	ERICH5	115	1000	99056749	99125838	95.06715572	0.177822178	rs2045801	0.073
741	8	ESCO2	258	10000	27612057	27682424	630.250995	0.03339666	rs4538827	0.012
742	8	ESRP1	286	1000	95633363	95739694	108.2702591	0.577422577	rs2052715	0.094
743	9	EQTN	163	1000	27264653	27317137	102.9726223	0.374625375	rs7038427	0.11
744	9	ERP44	175	1000	102721462	102881330	232.1313391	0.123876124	rs1055187	0.035
745	10	EXOSC1	62	1000	99175665	99225768	33.08236702	0.481518482	rs11189230	0.15
746	11	EXPH5	197	1000	108356157	108484374	194.8495216	0.137862138	rs111990611	0.025
747	11	F2	33	1000	46720742	46781056	49.26510278	0.18981019	rs11038985	0.13
748	11	FADD	69	1.00E+05	70029268	70073508	199.292135	0.002499975	rs11607654	0.0055
749	11	FADS1	36	1000	61547096	61604529	7.201031832	0.732267732	rs695867	0.31
750	11	FADS3	11	1000	61620994	61679017	5.702225091	0.421578422	rs174479	0.11
751	11	FAM111B	55	1000	58854657	58914888	40.23985091	0.326673327	rs10896926	0.22
752	12	ETV6	208	1000	11782787	12068325	155.4219325	0.238761239	rs7312834	0.0068
753	12	FAIM2	107	10000	50240678	50317760	222.3483743	0.02929707	rs376401	0.00047
754	12	FAM101A	48	1000	124753709	124820570	65.55730261	0.0999001	rs11057559	0.071
756	13	EXOSC8	31	10000	37554677	37603751	70.99986172	0.050394961	rs1127446	0.012
757	13	F10	36	1000	113757112	113823843	26.00464344	0.346653347	rs2146750	0.16
758	13	F7	34	1000	113740101	113794995	12.9435696	0.624375624	rs9805157	0.29
759	14	EVL	252	1000	100511750	100630573	175.2943392	0.322677323	rs4905936	0.047
760	14	EXOC3L4	47	1000	103546480	103596894	22.30029393	0.526473526	rs10130370	0.23
761	15	EXD1	288	1000	41454930	41542955	110.5383205	0.605394605	rs60534282	0.19
762	15	FAH	155	10000	80425232	80498924	262.4617265	0.02979702	rs28561542	0.0074
763	15	FAM103A1	72	1000	83634954	83679809	20.33515144	0.778221778	rs34426565	0.23
764	16	EXOC3L1	33	1000	67198281	67244107	7.217301897	0.674325674	rs3730393	0.048
765	16	EXOSC6	6	1000	70264133	70305833	1.442556863	0.632367632	rs35268611	0.43
766	16	FA2H	250	1000	74726855	74828729	153.5522474	0.348651349	rs2240249	0.024
767	17	EVI2A	47	1000	29623427	29668767	40.88738381	0.253746254	rs1129506	0.22
768	17	EVI2B	50	1000	29610787	29661130	42.92948387	0.250749251	rs1129506	0.22
769	17	EVPL	26	1000	73982926	74043507	38.73832014	0.094905095	rs2290252	0.057
770	17	EVPLL	16	1000	18261078	18312960	3.311730456	0.753246753	rs669340	0.35
771	17	EZH1	42	1000	40832292	40917071	18.42459489	0.44955045	rs72826970	0.1
772	17	FADS6	62	1000	72853441	72909909	21.78723498	0.63036963	rs2460858	0.34
773	17	FAM101B	4	1000	269770	315731	2.345774521	0.420579421	rs6565724	0.3
774	19	ETV2	47	1000	36112646	36155773	41.44510035	0.238761239	rs12986089	0.037
775	19	EXOC3L2	94	1000	45695878	45757469	50.66923541	0.455544456	rs10415983	0.17
776	19	EXOSC5	82	1000	41872275	41923256	8.923999264	0.788211788	rs11668924	0.59
777	19	F2RL3	63	1000	16979825	17022830	15.19028782	0.827172827	rs773857	0.28
778	1	ETV3L	161	10000	157041834	157089600	291.3214007	0.03939606	rs112832589	0.023
779	1	EVI5	567	1000	92954252	93277961	361.8654077	0.370629371	rs4622073	0.15
780	1	EXO5	128	1000	40954432	41002214	51.40239502	0.615384615	rs1001400	0.21
781	1	EXOC8	44	1000	231448481	231493578	20.24344082	0.458541459	rs203742	0.047
782	1	EXOSC10	98	1000	11106675	11179938	17.26801217	0.641358641	rs12122254	0.38
783	1	EXTL1	69	1000	26328270	26382954	15.74193526	0.745254745	rs2369433	0.38
784	1	EXTL2	52	10000	101317927	101380735	98.55400454	0.03829617	rs10218565	0.014
785	1	F11R	135	1000	160945000	161011133	61.46536406	0.488511489	rs6701822	0.18
786	1	F13B	60	1000	196988320	197056397	2.221800483	0.947052947	rs184941583	0.23
787	1	F3	52	1000	94974731	95027413	27.45481821	0.443556444	rs77888949	0.11
788	1	F5	228	1000	169461191	169575769	65.88436837	0.738261738	rs1988608	0.14
789	1	FAAH	96	1000	46839938	46899520	45.89739597	0.504495504	rs11576941	0.13
790	1	FABP3	117	1000	31818099	31865923	66.37900994	0.446553447	rs12401792	0.12
791	1	FAF1	504	10000	50886934	51445936	1409.611192	0.01459854	rs1846522	0.0096
792	1	FAM102B	136	1000	109082970	109201949	189.0170672	0.170829171	rs1353725	0.066
793	1	FAM110D	89	1000	26465510	26509119	26.53659812	0.731268731	rs3748855	0.12
794	20	EYA2	553	1.00E+05	45503262	45837492	1157.797414	0.001829982	rs75089240	0.0061
795	21	EVA1C	324	1000	33764744	33907710	190.6096743	0.3996004	rs141360372	0.12
796	22	FAM109B	75	1000	42450254	42495442	113.2115406	0.130869131	rs133376	0.019
797	2	EVX2	3	1000	176924834	176968690	0.042574874	0.943056943	rs12474551	0.87
798	2	EXOC6B	222	1000	72386443	73073177	109.6208859	0.474525475	rs35190321	0.17
799	2	FABP1	94	10000	88402507	88447650	138.8452973	0.0369963	rs151101538	0.0084
800	2	FAHD2A	12	1000	96048447	96098879	7.838601543	0.326673327	rs114887607	0.036
801	2	FAHD2CP	37	10000	96656298	96708884	83.52655375	0.04439556	rs2969473	0.037
802	2	FAM110C	9	1000	18813	66588	1.051276603	0.812187812	rs13423995	0.44
803	3	ETV5	44	1000	185744105	185846901	46.45924757	0.202797203	rs6780296	0.035
804	3	EXOG	117	1000	38517762	38587796	151.5747816	0.153846154	rs62241772	0.033
805	4	ETNPPL	19	10000	109643201	109704235	42.00974937	0.02919708	rs13130027	0.0055
806	4	EXOC1	178	1.00E+05	56699815	56791244	406.6647367	0.004389956	rs7675490	0.0098
807	4	EXOSC9	81	1000	122702471	122758176	44.7865885	0.447552448	rs6815050	0.16
808	4	F11	160	1000	187167117	187230835	129.7802989	0.222777223	rs79593728	0.066
809	4	F11-AS1	484	1000	187187251	187442212	361.2114068	0.216783217	rs67902527	0.041
810	4	FABP2	216	10000	120218404	120263316	782.693663	0.00889911	rs10518301	0.00095
811	4	FAM114A1	298	1000	38849353	38967365	324.5077637	0.153846154	rs10155189	0.022
812	5	F12	16	1000	176809138	176856577	7.893342175	0.463536464	rs35610898	0.39
813	5	F2R	173	1000	75991867	76051595	55.79645504	0.719280719	rs62363041	0.17
814	5	F2RL1	106	1000	76094832	76151140	48.92626319	0.482517483	rs2460506	0.14
815	5	FAF2	163	1000	175855355	175957075	126.9799198	0.305694306	rs11737992	0.055
816	5	FAM105A	56	1000	14561890	14636287	3.029977791	0.962037962	rs152717	0.6
817	5	FAM114A2	176	1000	153351268	153438497	256.3737953	0.131868132	rs10038905	0.023
818	6	EXOC2	549	1000	465137	713141	486.4521716	0.18981019	rs62390390	0.0018
819	6	EYA4	797	1000	133542494	133873258	762.0465836	0.105894106	rs505227	0.018
820	6	EYA4-AS1	453	1000	133803389	134230144	459.1396515	0.11988012	rs73003666	0.018
822	6	F13A1	321	1000	6124310	6340924	251.4380217	0.223776224	rs4960182	0.0058
823	6	FABP7	48	1000	123080645	123125218	47.36662307	0.167832168	rs1564900	0.038
824	7	EVX1	27	1000	27262163	27306192	4.626042088	0.657342657	rs111361525	0.59
825	8	EXOSC4	47	1000	145113521	145155551	3.485378364	0.834165834	rs7820500	0.67
826	8	EXT1	515	10000	118791601	119144058	588.5059383	0.066293371	rs4876392	0.0089
827	8	EXTL3	65	1000	28538989	28631207	15.24447026	0.697302697	rs2237813	0.13
828	8	FABP12	36	10000	82417280	82463550	107.9700889	0.01919808	rs399359	0.0033
829	8	FABP4	31	1000	82370731	82415473	6.465489482	0.598401598	rs111395051	0.53
830	8	FABP5	13	1000	82172717	82217012	0.948058873	0.809190809	rs201950	0.69
831	8	FABP9	17	1000	82350617	82393758	4.523591149	0.537462537	rs72684436	0.47
832	8	FAM110B	173	1000	58887112	59082277	56.57641389	0.723276723	rs72662423	0.12
833	9	EXOSC2	85	1000	133549146	133600281	35.73862155	0.59040959	rs10901272	0.16
834	9	EXOSC3	82	1000	37759710	37805089	20.49549048	0.705294705	rs10115653	0.27
835	10	FAM133CP	8	1000	60454774	60497293	0.886298515	0.705294705	rs7087466	0.59
836	10	FAM170B	183	1000	50319200	50362065	146.615433	0.262737263	rs78777127	0.095
837	10	FAM170B-AS1	269	1000	50309883	50379592	214.4448456	0.260739261	rs2725200	0.038
838	10	FAM171A1	431	1000	15233643	15433058	502.6236381	0.077922078	rs10906861	0.0015
839	10	FAM175B	105	1.00E+06	126470353	126545239	453.871073	0.000721999	rs12049652	0.00011
840	10	FAM188A	7	1000	15800174	15922519	13.853498	0.091908092	rs10904631	0.079
841	11	FAM118B	193	1000	126061618	126152879	88.09919867	0.547452547	rs10893487	0.064
842	11	FAM160A2	46	10000	6212563	6275941	91.27095162	0.052594741	rs4758399	0.017
843	11	FAM168A	73	1000	73091522	73329234	37.02540129	0.451548452	rs11235765	0.08
844	11	FAM180B	35	1000	47588229	47630746	44.4498915	0.082917083	rs35624992	0.15
845	11	FAM181B	86	1000	82423045	82464906	33.99263512	0.579420579	rs57143150	0.13
846	12	FAM186A	83	1000	50701094	50810405	140.9059901	0.132867133	rs12582180	0.066
847	13	FAM124A	58	10000	51776469	51878377	78.54877045	0.067893211	rs4942979	0.0084
848	13	FAM155A	1481	1000	107800878	108539460	623.3556687	0.811188811	rs11842729	0.043
849	13	FAM155A-IT1	98	1000	108419708	108507806	31.09097963	0.76023976	rs16971331	0.096
850	14	FAM161B	171	1.00E+05	74379694	74437117	516.8975005	0.004249958	rs113954406	0.00047
851	14	FAM179B	82	1000	45411415	45563634	24.24805973	0.591408591	rs117107185	0.32
853	15	FAM154B	111	1000	82535151	82597267	64.90688334	0.382617383	rs11630197	0.19
854	15	FAM169B	111	1000	98960390	99077611	48.28962357	0.543456543	rs7174987	0.18
855	15	FAM174B	160	1000	93140678	93219031	163.8373013	0.132867133	rs74029143	0.0084
856	15	FAM189A1	797	1000	29392454	29882927	364.6500596	0.592407592	rs517190	0.018
857	16	FAM192A	84	1000	57166377	57239976	30.13075727	0.652347652	rs933716	0.26
858	17	FAM117A	35	1000	47767686	47861518	30.98375642	0.24975025	rs7225566	0.093
859	17	FAM134C	98	1000	40711525	40781445	26.21167466	0.668331668	rs76189032	0.047
860	17	FAM171A2	21	1000	42411100	42461235	8.783679203	0.516483516	rs3785817	0.24
861	19	FAM187B	147	1000	35695703	35739628	66.26902582	0.584415584	rs12986103	0.17
862	1	FAM129A	287	1000	184740158	184963718	318.113253	0.148851149	rs234684	0.033
863	1	FAM131C	73	10000	16364263	16420127	176.5428962	0.03729627	rs71631761	0.023
864	1	FAM132A	76	1000	1157825	1202102	26.6680014	0.53046953	rs7536568	0.22
865	1	FAM151A	85	1000	55054849	55109200	62.74482216	0.320679321	rs11206392	0.05
866	1	FAM159A	70	1000	53079065	53142737	50.00798614	0.341658342	rs6588432	0.035
867	1	FAM163A	245	1000	179692297	179805333	120.385669	0.511488511	rs4448483	0.07
868	1	FAM167B	15	1000	32692817	32734461	11.08025015	0.30969031	rs9700148	0.26
869	1	FAM183A	136	1000	43593593	43642067	72.54041801	0.465534466	rs117385928	0.12
870	1	FAM189B	59	1000	155196995	155245274	23.06422839	0.503496503	rs4971071	0.032
871	2	FAM117B	164	1000	203479900	203654480	148.1991946	0.205794206	rs11675462	0.045
872	2	FAM124B	228	1.00E+05	225223414	225286711	822.4606539	0.002529975	rs13419263	0.0013
873	2	FAM126B	137	1000	201818440	201956392	109.9170273	0.295704296	rs116619764	0.069
874	2	FAM132B	97	1000	239047648	239097532	67.517956	0.310689311	rs11677230	0.09
875	2	FAM134A	3	1000	220022938	220070197	0.628917153	0.559440559	rs13029731	0.57
876	2	FAM136A	75	1000	70503107	70549220	47.47777341	0.414585415	rs11896765	0.11
877	2	FAM150B	85	1000	259560	308308	72.3589181	0.233766234	rs12714405	0.066
878	2	FAM161A	133	1000	62031982	62101278	41.44506662	0.735264735	rs11125895	0.19
879	2	FAM168B	76	1000	131785448	131871004	17.53189344	0.626373626	rs12617943	0.16
880	2	FAM171B	175	1000	187538788	187648512	96.5764103	0.40959041	rs11682267	0.18
881	2	FAM179A	362	1000	29184163	29295096	325.6500707	0.171828172	rs12465721	0.04
882	3	FAM162A	132	1000	122083022	122148961	131.1462023	0.166833167	rs6806852	0.049
883	3	FAM172BP	107	1000	101217710	101262731	85.37401544	0.282717283	rs4580527	0.15
885	4	FAM160A1	521	10000	152310397	152604784	1083.207833	0.0419958	rs2840130	0.023
886	4	FAM175A	64	1000	84362093	84426290	13.84592182	0.704295704	rs28653564	0.36
887	4	FAM184B	310	1000	17613708	17803135	100.7943721	0.555444555	rs75854758	0.14
888	4	FAM193A	292	1.00E+05	2607158	2754302	750.5874219	0.004939951	rs3733223	0.0032
889	5	FAM13B	202	1000	137253641	137388802	149.0418902	0.314685315	rs78978159	0.036
890	5	FAM151B	105	1000	79763799	79858382	35.20353405	0.685314685	rs249012	0.24
891	5	FAM153B	15	1000	175470711	175561801	27.57212245	0.125874126	rs11134961	0.078
892	5	FAM153C	19	1000	177413966	177496088	23.41220314	0.143856144	rs4610479	0.081
893	5	FAM159B	25	1000	63966134	64034017	1.798062472	0.822177822	rs1159692	0.5
894	5	FAM170A	187	1000	118945253	118991517	201.4647049	0.155844156	rs721676	0.0025
895	5	FAM172A	468	1000	92933430	93467404	73.91775302	0.889110889	rs114300717	0.22
896	5	FAM173B	18	1000	10205619	10270021	10.67001406	0.415584416	rs11739364	0.34
897	5	FAM174A	127	1000	99851123	99942440	181.4574891	0.140859141	rs173553	0.08
898	6	FAM162B	119	1000	117053359	117106886	126.6571532	0.121878122	rs654128	0.015
899	7	FAM126A	295	1000	22960877	23073770	197.6782295	0.328671329	rs138897515	0.075
900	7	FAM133DP	72	1000	92170367	92239696	40.57071682	0.424575425	rs28492852	0.2
901	7	FAM180A	144	1000	135394345	135453594	91.06074878	0.358641359	rs73160740	0.041
902	7	FAM183B	70	1000	38704945	38746689	55.17835075	0.250749251	rs11984273	0.066
903	7	FAM185A	34	1000	102369398	102469672	26.63926903	0.328671329	rs187142998	0.022
904	7	FAM188B	324	1000	30791032	30952002	438.3374321	0.082917083	rs74432030	0.0046
906	8	FAM135B	808	10000	139122265	139529065	910.7639579	0.03219678	rs7816994	0.0092
907	8	FAM150A	124	10000	53426596	53498021	196.6644728	0.0349965	rs114842201	0.042
908	8	FAM160B2	64	1000	21926713	21981891	3.882962368	0.985014985	rs11135859	0.44
909	8	FAM183CP	101	1000	29759028	29831123	35.19133777	0.624375624	rs78408892	0.23
910	9	FAM120AOS	122	1000	96188781	96235874	58.12899463	0.55044955	rs1331589	0.23
911	9	FAM122A	103	1.00E+05	71374963	71418609	209.2633199	0.008929911	rs72717927	0.01
912	9	FAM163B	51	1000	136423536	136465368	62.29388474	0.127872128	rs3025303	0.056
913	9	FAM166B	59	1000	35541826	35583896	20.79653573	0.652347652	rs4879907	0.18
914	10	FAM196A	95	10000	128913689	129014422	249.6451923	0.058694131	rs7908697	0.0055
915	10	FAM204A	57	1000	120048571	120121839	24.22269837	0.585414585	rs1857268	0.19
916	10	FAM21C	30	1000	46202647	46308412	22.14149399	0.322677323	rs113797454	0.26
917	10	FAM24A	46	1000	124650216	124692627	77.65146251	0.104895105	rs10794579	0.04
918	10	FAM24B	45	1000	124588609	124659157	56.0464549	0.142857143	rs149727327	0.071
920	10	FAM25A	14	1000	88760045	88804487	18.99173171	0.145854146	rs7477476	0.021
921	10	FAM35A	107	10000	88834952	88971222	325.4612078	0.01439856	rs11202370	0.026
922	10	FAM45A	152	1000	120843610	120917223	152.583546	0.220779221	rs10886380	0.081
923	10	FAM45B_10	152	1000	120843628	120917376	152.583546	0.217782218	rs10886380	0.081
924	10	FAM53B	326	1.00E+06	126287862	126452930	856.7134213	0.000697999	rs7079225	0.00024
925	12	FAM19A2	1300	1000	62082028	62606620	730.6310151	0.443556444	rs75744823	0.029
926	12	FAM216A	57	1000	110886231	110948192	23.94367788	0.523476523	rs117173376	0.11
927	12	FAM222A	91	1000	110132186	110228312	50.87099311	0.417582418	rs825008	0.095
928	12	FAM222A-AS1	87	1000	110152013	110231292	39.77582847	0.54045954	rs1861813	0.11
929	12	FAM66C	64	1000	8312804	8373596	51.84920745	0.292707293	rs4619218	0.16
930	13	FAM216B	110	10000	43335685	43385685	272.317474	0.01319868	rs1323608	0.0053
931	15	FAM219B	47	1000	75172327	75219462	25.91775372	0.418581419	rs7495033	0.2
932	15	FAM227B	786	1000	49600591	49933118	460.8752381	0.395604396	rs112191908	0.093
933	15	FAM63B	181	1000	59043392	59169734	245.0751876	0.102897103	rs28696981	0.024
934	16	FAM195A	95	10000	671848	718474	297.6013212	0.02329767	rs2076142	0.012
935	16	FAM57B	54	1000	30015747	30062186	7.330486167	0.797202797	rs77070948	0.38
936	17	FAM215A	53	1000	41974575	42015355	16.12336075	0.621378621	rs1662745	0.3
937	17	FAM27L	93	1000	21805369	21846499	146.5119174	0.116883117	rs116928215	0.017
938	17	FAM57A	120	1000	615846	666075	73.88456137	0.361638362	rs114580713	0.15
939	17	FAM64A	116	10000	6327734	6374385	170.7943541	0.02839716	rs11650007	0.0049
940	18	FAM210A	206	1000	13643345	13746591	284.6574273	0.06993007	rs9959402	0.061
941	19	FAM32A	82	1000	16276234	16322857	78.46100131	0.241758242	rs2242143	0.074
942	1	FAM19A3	51	1000	113243188	113289856	34.73162525	0.34965035	rs4307566	0.21
943	1	FAM20B	254	10000	178975073	179065702	331.4119478	0.057394261	rs16853621	0.028
945	1	FAM43B	167	1000	20858931	20901513	120.6846525	0.28971029	rs56255103	0.012
946	1	FAM46C	160	1000	118128603	118191011	179.041367	0.168831169	rs319509	0.0093
947	20	FAM209A	27	1000	55079784	55121208	6.282010389	0.764235764	rs2870747	0.49
948	20	FAM209B	38	1000	55088301	55131574	9.297601637	0.716283716	rs6123604	0.3
949	20	FAM210B	25	1000	54913982	54963718	32.26161576	0.186813187	rs6014704	0.14
950	21	FAM207A	117	1000	46339954	46416888	9.75072987	0.932067932	rs139615493	0.35
951	21	FAM3B	7	1000	42668660	42749654	3.679431983	0.424575425	rs424513	0.14
952	22	FAM227A	232	10000	38954124	39072634	886.5298132	0.01369863	rs11089893	0.00069
953	2	FAM228A	135	1000	24377971	24434567	112.5064767	0.294705295	rs113606642	0.0059
954	2	FAM49A	108	1000	16710729	16867134	155.7953236	0.120879121	rs13034084	0.027
955	3	FAM198A	222	1000	43000758	43119207	47.92052956	0.864135864	rs7610687	0.16
956	3	FAM19A4	619	1000	68760914	69001761	324.880301	0.458541459	rs6770678	0.03
957	3	FAM212A	36	1000	49820686	49862463	57.36765723	0.091908092	rs78804971	0.021
958	3	FAM3D	198	1000	58599669	58672561	107.7891681	0.448551449	rs11130668	0.065
959	3	FAM43A	116	1000	194386621	194429766	69.19923286	0.410589411	rs9682850	0.079
960	4	FAM200B	106	1000	15663351	15712070	46.00646001	0.572427572	rs79256345	0.23
961	4	FAM218A	83	1000	165858099	165900273	55.82160312	0.33966034	rs4359860	0.18
963	5	FAM193B	12	1000	176926789	177001548	9.868216205	0.290709291	rs435473	0.11
964	5	FAM196B	130	1000	169270718	169427744	96.94235346	0.243756244	rs1363576	0.019
965	6	FAM217A	128	1000	4048592	4099457	54.36787839	0.565434565	rs13196680	0.18
966	6	FAM229B	107	1000	112388673	112443993	9.107630448	0.87012987	rs11153340	0.47
967	6	FAM26D	158	1000	116830175	116900031	143.2312577	0.225774226	rs56372692	0.037
968	6	FAM26E	132	1000	116812807	116859709	89.44089545	0.336663337	rs1570065	0.11
969	6	FAM26F	100	1000	116762532	116804934	36.03061038	0.679320679	rs75673025	0.085
970	6	FAM46A	65	1000	82435446	82482428	46.53471165	0.356643357	rs194607	0.027
971	6	FAM50B	83	1000	3829631	3871551	48.05226928	0.434565435	rs3196512	0.18
972	7	FAM200A	12	1000	99123922	99169757	18.24181778	0.13986014	rs17161761	0.14
973	7	FAM221A	166	10000	23699748	23762269	217.8750399	0.057394261	rs722293	0.025
974	7	FAM3C	15	1000	120968904	121056422	0.344636721	0.921078921	rs55963900	0.78
975	9	FAM201A	35	10000	38601084	38643277	98.66206932	0.04989501	rs10758510	0.0037
976	9	FAM205A	32	1000	34703049	34749535	2.611646073	0.814185814	rs2492361	0.59
977	9	FAM205B	94	1000	34810263	34858583	117.2632881	0.184815185	rs277563	0.16
978	9	FAM206A	122	1000	111676672	111723237	22.8532353	0.884115884	rs2583074	0.44
979	9	FAM214B	33	1000	35084117	35135893	27.18153442	0.302697303	rs10972307	0.14
980	9	FAM219A	192	1000	34378181	34478568	174.9084934	0.184815185	rs80230153	0.0018
981	9	FAM221B	70	10000	35797013	35848744	160.4010451	0.0229977	rs13294295	0.019
982	9	FAM225A	53	1000	115855175	115902126	49.22277871	0.233766234	rs62576104	0.071
983	9	FAM225B	43	1000	115847002	115893957	38.01239136	0.267732268	rs7031790	0.09
984	10	FANK1	288	1.00E+05	127565107	127718161	890.7532837	0.005739943	rs10901470	0.0016
985	10	FANK1-AS1	134	10000	127640756	127681842	416.8479648	0.01449855	rs11244729	0.0046
986	10	FAS	181	1.00E+05	90730287	90795542	510.3182491	0.002159978	rs1159120	0.0008
987	10	FAS-AS1	115	1.00E+05	90731180	90772732	296.1597578	0.007549925	rs1159120	0.0008
988	11	FAM76B	5	1000	95482105	95542954	2.134395298	0.508491508	rs1255148	0.36
989	11	FAM89B	34	1000	65319819	65361669	6.514876589	0.821178821	rs12789028	0.2
990	11	FAM99A	124	1000	1666828	1709086	64.44295759	0.471528472	rs11038276	0.13
991	11	FAM99B	28	1000	1684499	1726859	27.03367515	0.275724276	rs4752746	0.08
992	11	FANCF	44	1000	22624078	22667387	50.11255533	0.193806194	rs12285465	0.11
993	11	FAR1	176	1000	13670205	13773893	105.6009488	0.410589411	rs149332641	0.049
994	11	FAT3	767	1000	92065261	92649635	321.6312175	0.629370629	rs76423812	0.0094
995	11	FAU	42	1000	64868098	64909672	36.09431547	0.258741259	rs72932837	0.053
996	12	FAM71C	78	1000	100021527	100063892	98.22450703	0.085914086	rs996408	0.033
997	12	FAM90A1	12	1000	8353855	8400214	7.802355404	0.335664336	rs6486894	0.28
998	14	FANCM	55	1000	45585135	45690093	28.80973498	0.47952048	rs10143794	0.29
999	15	FAM81A	266	10000	59710371	59835751	590.8490914	0.01339866	rs141842719	0.0058
1000	15	FAM96A	25	1000	64344757	64406207	0.814018762	0.948051948	rs332261	0.75
1001	15	FAM98B	138	10000	38726327	38799911	197.482942	0.070092991	rs1136973	0.0079
1002	15	FANCI	145	1000	89767193	89880362	93.23562622	0.354645355	rs62020311	0.26
1003	16	FAM92B	95	1000	85111964	85166114	75.37561627	0.208791209	rs9932884	0.029
1004	16	FAM96B	21	1000	66945957	66988326	5.633953188	0.703296703	rs8048423	0.29
1005	17	FAM83G	12	1000	18854380	18928060	1.666648655	0.702297702	rs2472717	0.51
1006	17	FASN	68	1.00E+05	80016213	80076106	293.0860971	0.002469975	rs6502053	0.0044
1007	18	FAM69C	110	1000	72082962	72144503	103.3885723	0.147852148	rs11151955	0.038
1008	19	FAM71E1	86	1000	50950044	51000003	101.8174775	0.14985015	rs2249107	0.035
1009	19	FAM71E2	13	1000	55846275	55894620	5.281084794	0.519480519	rs11669243	0.33
1010	19	FAM83E	56	1000	49083856	49136694	66.87707521	0.092907093	rs3094287	0.04
1011	19	FAM90A27P	41	1000	53765542	53807602	29.57632252	0.296703297	rs2914357	0.066
1012	19	FAM98C	38	1000	38873774	38919728	15.56164484	0.51048951	rs61742630	0.043
1013	19	FARSA	46	1000	13013283	13064558	9.194338841	0.765234765	rs2974753	0.18
1014	1	FAM71A	14	1000	212777788	212820120	2.129379003	0.884115884	rs3122711	0.48
1015	1	FAM73A	176	10000	78225308	78365225	246.3481226	0.057294271	rs115729770	0.0056
1016	1	FAM78B	249	1000	166019255	166155958	333.4056491	0.0999001	rs4418572	0.00084
1017	1	FAM89A	143	10000	231134703	231195995	166.5367747	0.063893611	rs34084953	0.025
1018	1	FASLG	60	1000	172608184	172656012	93.08496809	0.113886114	rs6700734	0.013
1019	20	FAM83C	23	1000	33853533	33900225	33.53645528	0.135864136	rs2425032	0.098
1020	20	FAM83C-AS1	17	1000	33853053	33893575	31.9209173	0.101898102	rs2425030	0.095
1021	20	FAM83D	102	1000	37534954	37601703	97.22893969	0.281718282	rs16987709	0.087
1022	20	FASTKD5	33	1000	3107164	3160532	35.9753329	0.152847153	rs6051617	0.051
1023	22	FAM83F	43	1000	40370952	40446043	13.59474458	0.637362637	rs1108047	0.3
1024	2	FAM84A	16	1000	14752809	14800168	6.869694913	0.426573427	rs139777890	0.26
1025	2	FAM98A	133	1000	33788728	33844362	90.12743034	0.331668332	rs10514775	0.12
1026	2	FANCL	224	10000	58366377	58488515	320.3704481	0.04739526	rs10445895	0.014
1027	2	FAR2P1	85	1000	130763571	130828704	64.93373761	0.31968032	rs896460	0.14
1028	2	FARSB	243	10000	223416161	223540827	418.2884492	0.02779722	rs4674677	0.016
1029	2	FASTKD1	223	1000	170366261	170450431	228.69455	0.154845155	rs6752958	0.024
1030	2	FASTKD2	181	1000	207610111	207680911	100.9034475	0.44955045	rs111394663	0.092
1031	4	FAM86EP	7	1000	3923668	3977148	10.46696258	0.154845155	rs4974765	0.14
1032	4	FAM92A1P2	128	1000	183938817	183981272	218.6195058	0.090909091	rs72691913	0.061
1033	4	FAT1	235	1.00E+05	187488936	187664987	461.5697406	0.006809932	rs66924313	0.00029
1034	4	FAT4	516	1000	126217566	126434087	475.0451987	0.123876124	rs7697927	0.011
1035	5	FAM71B	107	1000	156569343	156613279	30.9769691	0.717282717	rs13154029	0.32
1036	5	FAM81B	241	1000	94707047	94806144	123.1717487	0.493506494	rs253709	0.022
1037	5	FASTKD3	148	1000	7839271	7889150	142.3142144	0.127872128	rs162033	0.029
1038	5	FAT2	234	10000	150863652	150968505	527.0347254	0.0119988	rs1432645	0.02
1039	6	FAM83B	479	1000	54691568	54829897	467.9072725	0.133866134	rs79103352	0.0025
1040	6	FAM8A1	70	1000	17580517	17631950	32.72516896	0.542457542	rs1969832	0.33
1041	6	FANCE	60	1000	35400137	35454881	94.26513551	0.077922078	rs2076173	0.0038
1042	6	FARS2	987	10000	5241583	5791816	1061.81996	0.02879712	rs12203726	0.0011
1043	6	FAXC	327	10000	99700792	99817531	601.0634942	0.01629837	rs6924993	0.0012
1044	7	FASTK	88	10000	150753707	150797970	145.8869573	0.04789521	rs34403003	0.018
1046	8	FAM83H	2	1000	144786102	144835914	0.232060758	0.614385614	rs10100154	0.63
1047	8	FAM84B	30	1000	127544682	127590711	9.40539381	0.676323676	rs7839958	0.25
1048	8	FAM91A1	35	1000	124760881	124847690	31.58761084	0.275724276	rs6470186	0.23
1049	8	FAM92A1	71	1000	94692734	94761478	13.84056818	0.839160839	rs116853711	0.1
1050	9	FAM69B	113	1000	139587023	139639170	58.84532335	0.470529471	rs58189205	0.067
1051	9	FAM73B	22	1000	131779252	131854351	8.591652412	0.565434565	rs11537529	0.29
1052	9	FAM78A	6	1000	134113464	134171906	0.655345872	0.831168831	rs11244333	0.53
1053	9	FANCG	71	1000	35053834	35100013	66.68795607	0.223776224	rs145317122	0.1
1054	10	CPEB3	277	1000	93788396	94070875	153.3610949	0.425574426	rs12267769	0.06
1055	10	CREM	227	1000	35395768	35521886	14.44222019	0.928071928	rs117566261	0.02
1056	10	CRTAC1	210	1000	99604756	99810585	112.3215944	0.486513487	rs1867075	0.045
1057	11	CPT1A	97	1000	68502087	68629399	18.11337103	0.841158841	rs3019586	0.38
1058	11	CRY2	64	1000	45848668	45924799	86.0958837	0.137862138	rs877412	0.056
1059	11	CRYAB	39	1000	111759343	111803937	24.71310512	0.35964036	rs2850245	0.21
1060	11	CSTF3	246	1000	33086129	33203037	327.0566629	0.10989011	rs11032140	0.065
1062	12	CPM	245	1000	69224955	69377020	222.016679	0.163836164	rs3730631	0.046
1063	12	CSAD	10	1000	53531446	53594693	1.049861882	0.743256743	rs11170448	0.65
1064	12	CSRNP2	136	1000	51434987	51497454	91.75909861	0.343656344	rs7979705	0.068
1065	15	CPEB1	259	1000	83191950	83336767	270.3834757	0.151848152	rs9806591	0.013
1066	16	CRNDE	53	1000	54932776	54983101	12.29256378	0.62037962	rs11076060	0.081
1067	17	CPD	136	1000	28685941	28816675	53.51550487	0.541458541	rs191723757	0.055
1068	17	CSNK1D	4	1.00E+05	80180536	80251618	29.12986094	0.001939981	rs34774430	0.0018
1069	1	CRABP2	43	1.00E+05	156649399	156695608	115.4229265	0.006109939	rs11264531	0.0046
1070	1	CRB1	276	1000	197150591	197467585	144.3516467	0.467532468	rs76169311	0.043
1071	1	CREB3L4	29	1000	153920314	153966840	3.174851459	0.864135864	rs61805526	0.45
1072	1	CSF1	83	1000	110433232	110493616	33.59736695	0.613386613	rs333961	0.16
1073	1	CSMD2	931	1000	33959598	34651443	695.1944829	0.21978022	rs6425827	0.012
1074	1	CSRP1	14	1000	201432657	201496387	1.982053813	0.811188811	rs2038972	0.59
1075	20	CPNE1	151	1000	34193952	34272878	16.65427407	0.904095904	rs761825	0.36
1076	20	CRLS1	108	1000	5966738	6040697	29.86532641	0.735264735	rs236123	0.096
1077	20	CRNKL1	109	1000	19995004	20056690	118.8075531	0.15984016	rs12625475	0.081
1078	20	CSRP2BP	127	1000	18102867	18189031	79.09922121	0.351648352	rs140884950	0.048
1079	20	CST3	161	1000	23588533	23638685	307.1161139	0.086913087	rs2983644	0.013
1080	20	CSTF1	2	1000	54947426	54999582	0.988946481	0.307692308	rs1047972	0.32
1082	22	CPT1B	68	1000	50987289	51037096	38.70916005	0.425574426	rs131779	0.054
1083	22	CSNK1E	60	10000	38666696	38814527	102.3749612	0.03029697	rs62230168	0.016
1084	2	CPS1	405	10000	211322405	211563831	761.1798686	0.01809819	rs13013076	0.0029
1086	2	CSRNP3	400	1000	166306156	166565917	295.0028258	0.284715285	rs7600070	0.042
1087	3	CPNE4	1614	1.00E+05	131232403	131778450	2763.523364	0.003389966	rs35635071	0.0018
1088	3	CRELD1	6	1000	9955523	10007097	5.129574624	0.282717283	rs7641215	0.25
1089	3	CSPG5	55	1000	47583727	47641730	23.75972259	0.501498501	rs6780395	0.34
1090	5	CPLX2	215	10000	175203609	175331023	338.0756686	0.03569643	rs3899033	0.00039
1091	5	CREBRF	92	1000	172463354	172586291	143.6476083	0.08991009	rs10035633	0.034
1092	5	CSF1R	109	1000	149412853	149512935	103.6593025	0.187812188	rs13168505	0.066
1093	5	CSNK1A1	91	1000	148855456	148951115	76.36089056	0.262737263	rs113446544	0.15
1094	5	CSNK1G3	220	1000	122827792	122972738	99.11419413	0.519480519	rs115874142	0.06
1095	6	CRISP1	186	1000	49781978	49864809	236.3486406	0.135864136	rs113979133	0.048
1096	6	CRISP3	152	1000	49675091	49732168	141.9731305	0.190809191	rs112840264	0.037
1097	7	CPA5	212	1.00E+05	129964629	130028571	432.1278154	0.007449926	rs6467299	0.0083
1098	7	CPED1	443	1000	120608750	120957498	311.6413783	0.302697303	rs145650117	0.037
1099	7	CREB3L2	78	1000	137539724	137706847	48.51718765	0.401598402	rs11772216	0.055
1100	7	CREB5	859	10000	28318939	28885511	756.7501692	0.064393561	rs10229500	0.011
1101	7	CRHR2	55	1000	30671558	30759719	83.28154581	0.074925075	rs115643077	0.0052
1102	7	CROT	57	1.00E+06	86954950	87049112	389.908855	0.000139	rs10487804	0.0013
1103	8	CRISPLD1	269	1.00E+06	75876707	75966793	1036.671314	0.000845999	rs7827735	6.70E-06
1104	8	CSMD3	2547	10000	113215158	114469242	3021.265121	0.03289671	rs73328670	0.00074
1105	8	CSPP1	115	1000	67956602	68128849	70.76701895	0.384615385	rs139030646	0.3
1106	9	CRB2	120	1000	126098445	126162614	24.26588074	0.912087912	rs35454517	0.14
1107	10	FBXL15	57	1000	104159570	104202893	37.98330615	0.326673327	rs7896542	0.057
1108	10	FBXW4	122	1000	103350420	103474743	132.2076844	0.206793207	rs4919563	0.069
1109	11	FCHSD2	162	10000	72527789	72873143	254.6853874	0.0349965	rs4944823	0.03
1110	11	FDX1	182	1000	110280660	110355608	149.9020349	0.280719281	rs10789774	0.1
1111	11	FDXACB1	45	1000	111724779	111770181	36.37448275	0.282717283	rs12808264	0.049
1112	11	FEN1	21	1000	61540108	61584714	5.98755726	0.563436563	rs695867	0.31
1113	11	FERMT3	89	10000	63954151	64011363	172.2444352	0.029997	rs11549690	0.0081
1114	12	FBRSL1	367	10000	133047156	133181773	494.663457	0.03549645	rs6560886	0.0016
1115	12	FBXL14	11	1000	1655158	1723331	0.133287054	0.995004995	rs11061839	0.83
1116	12	FBXO21	191	1000	117561584	117648300	89.20440012	0.513486513	rs4766830	0.024
1117	12	FBXW8	202	1000	117328760	117488953	66.41297593	0.673326673	rs7297917	0.12
1118	13	FBXL3	30	1000	77559388	77621331	27.19516254	0.242757243	rs9565315	0.05
1119	14	FBLN5	282	10000	92315754	92434046	340.1514824	0.057894211	rs2267993	0.0028
1120	14	FBXO33	186	1000	39845576	39921704	48.04270081	0.813186813	rs117875427	0.073
1121	14	FCF1	58	1000	75159849	75223390	20.5199882	0.606393606	rs10143492	0.25
1122	15	FBN1	110	1000	48680502	48957985	111.5322771	0.263736264	rs7166445	0.072
1123	15	FBXL22	73	1000	63869551	63914620	27.30215008	0.608391608	rs11852815	0.22
1125	15	FEM1B	34	1000	68550140	68608203	2.793274271	0.775224775	rs11631719	0.52
1126	16	FBRS	2	1000	30655777	30702131	0.078019123	0.773226773	rs8051050	0.78
1127	16	FBXL16	6	1000	722499	775825	6.455175539	0.197802198	rs1128550	0.093
1129	16	FBXL8	8	1000	67173890	67218077	0.734179241	0.869130869	rs2233455	0.65
1130	17	FBF1	86	1000	73886617	73957119	133.0744171	0.111888112	rs12430	0.015
1131	17	FBXL20	300	1000	37388896	37577909	107.6555485	0.601398601	rs112198258	0.15
1132	17	FBXO39	90	1000	6659551	6710965	36.4178596	0.625374625	rs35682891	0.095
1133	17	FBXO47	61	1000	37072684	37143655	21.41249086	0.634365634	rs676107	0.16
1134	17	FBXW10	39	10000	18627325	18702662	78.96876569	0.03539646	rs4244595	0.028
1135	18	FECH	155	10000	55192072	55273969	205.2518273	0.02629737	rs317813	0.022
1136	19	FBL	133	1000	40305092	40357054	146.4004542	0.115884116	rs113086616	0.027
1137	19	FBN3	284	1000	8110286	8232385	265.4358543	0.10989011	rs74959615	0.015
1138	19	FBXL12	16	1000	9900942	9949731	9.334443085	0.390609391	rs2233678	0.13
1139	19	FBXO27	271	1000	39494662	39543198	245.5152366	0.261738262	rs10406222	0.068
1140	19	FBXO46	52	1000	46193886	46254151	38.45318349	0.270729271	rs184484143	0.06
1141	19	FBXW9	4	1000	12779729	12827455	2.779000351	0.364635365	rs722572	0.31
1142	19	FCGBP	112	1000	40333962	40460533	78.03919761	0.328671329	rs80323226	0.083
1143	19	FDX1L	83	10000	10400890	10446691	141.5293723	0.050894911	rs35929247	0.0069
1144	19	FEM1A	107	1000	4771727	4815571	52.88014289	0.496503497	rs1183676	0.11
1145	1	FBXO2	17	1000	11688417	11734888	1.140966314	0.947052947	rs3117067	0.71
1146	1	FBXO28	165	1000	224281788	224369749	241.0993938	0.130869131	rs61827700	0.049
1147	1	FBXO42	240	10000	16556558	16698948	578.5105784	0.04039596	rs112982587	0.0045
1148	1	FBXO6	16	1000	11704149	11754409	1.047647802	0.928071928	rs3117067	0.71
1149	1	FCAMR	59	1000	207111311	207163970	23.11419243	0.59040959	rs11119933	0.33
1150	1	FCER1A	113	1000	159239503	159298014	148.4266631	0.088911089	rs59012264	0.042
1151	1	FCER1G	46	1.00E+05	161165086	161209038	123.5822649	0.003079969	rs3924264	0.0094
1152	1	FCGR2A	45	1000	161455204	161509360	45.55518325	0.223776224	rs10494359	0.15
1153	1	FCGR2B	25	1000	161612904	161668444	15.40556209	0.407592408	rs4656328	0.11
1154	1	FCN3	9	1000	27675600	27721315	8.56706344	0.261738262	rs41291090	0.049
1155	1	FCRL1	74	1000	157744193	157809940	84.17818567	0.201798202	rs3811024	0.12
1156	1	FCRL2	59	1000	157695522	157766922	48.42888255	0.288711289	rs11810141	0.12
1157	1	FCRL3	123	1000	157627977	157690647	151.9909203	0.101898102	rs1113662	0.013
1158	1	FCRL4	169	1000	157523538	157587870	82.76576152	0.490509491	rs59424684	0.096
1159	1	FCRL5	100	1000	157463166	157542310	25.05808619	0.678321678	rs7520793	0.16
1160	1	FCRLA	84	1000	161656761	161704142	63.72978842	0.321678322	rs2333749	0.081
1161	20	FER1L4	150	1000	34126506	34215484	81.60106863	0.457542458	rs56402832	0.15
1162	20	FERMT1	123	1000	6035491	6124191	38.72824569	0.733266733	rs4815885	0.18
1163	22	FBXW4P1	133	1000	23584953	23627186	60.32286561	0.575424575	rs6519424	0.27
1164	2	FBLN7	155	10000	112875961	112965791	260.0294386	0.02369763	rs11123132	0.0036
1165	2	FBXO36	127	1000	230767206	230897825	161.5729033	0.091908092	rs475316	0.017
1166	2	FBXO41	53	1000	73461809	73516758	35.24751249	0.377622378	rs1469530	0.22
1167	2	FBXO48	22	1000	68669504	68714390	15.84692671	0.306693307	rs188531453	0.073
1168	2	FER1L5	39	1000	97288573	97390624	22.08864023	0.401598402	rs2139406	0.21
1169	3	FBXO40	164	1000	121292169	121369139	79.13679023	0.555444555	rs793975	0.0036
1170	3	FBXO45	31	1000	196275724	196335930	11.2930464	0.525474525	rs2014220	0.22
1171	3	FBXW12	88	1000	48393708	48456190	12.11956254	0.832167832	rs1459244	0.41
1172	3	FETUB	111	1000	186338148	186390797	37.47404257	0.695304695	rs4553969	0.19
1173	4	FBXL5	222	1000	15586006	15677035	86.28966152	0.622377622	rs77968068	0.23
1174	4	FBXO8	80	1000	175137809	175225402	100.8548502	0.120879121	rs2332836	0.078
1175	4	FDCSP	208	1000	71071787	71120968	214.3827006	0.221778222	rs17653880	0.012
1176	5	FAXDC2	69	1000	154178051	154250213	55.23241934	0.333666334	rs192441928	0.21
1177	5	FBLL1	130	1000	167936581	167977639	98.77812741	0.346653347	rs61327086	0.083
1178	5	FBN2	654	1000	127573600	127893735	166.2218892	0.899100899	rs72783099	0.028
1179	5	FBXL17	1066	10000	107174733	107737799	1440.165009	0.03779622	rs919769	0.0011
1180	5	FBXL21	216	1000	135246005	135297367	179.3987254	0.262737263	rs31538	0.078
1181	5	FBXO38	78	1000	147743497	147842399	8.753698115	0.757242757	rs1363705	0.58
1182	5	FBXW11	25	10000	171268555	171453877	58.1159393	0.03219678	rs6555976	0.0037
1183	5	FCHO2	229	1000	72231807	72406349	97.83998417	0.558441558	rs2548331	0.19
1184	5	FCHSD1	39	1000	140998868	141050986	23.8489152	0.401598402	rs7721299	0.064
1185	5	FEM1C	80	1000	114836607	114900591	93.12688776	0.12987013	rs256939	0.019
1186	5	FER	1442	1000	108063522	108543373	1388.106235	0.135864136	rs6861439	0.034
1187	6	FBXO30	64	1000	146099271	146155921	26.91661916	0.54045954	rs7450076	0.031
1188	7	FDPSP2	4	1000	76079336	76124317	2.322959762	0.401598402	rs1627895	0.35
1189	8	FBXL6	32	1000	145559087	145602183	2.965977043	0.883116883	rs13280387	0.38
1190	8	FBXO16	43	10000	28265925	28367835	85.34103686	0.02049795	rs3757884	0.02
1191	8	FBXO43	63	1000	101125587	101178099	44.70942612	0.306693307	rs16898015	0.21
1192	8	FER1L6	424	1000	124844226	125152302	431.8083479	0.141858142	rs117479856	0.0078
1193	8	FER1L6-AS1	76	1000	124976377	125073023	86.65287615	0.210789211	rs10087645	0.16
1194	8	FER1L6-AS2	282	10000	125038311	125203763	727.2709616	0.0339966	rs12114156	0.0032
1195	9	FBP2	306	10000	97300995	97376114	502.7105821	0.04429557	rs2993912	0.02
1196	9	FBXO10	217	1000	37490888	37596250	84.32037541	0.638361638	rs1854160	0.043
1197	9	FBXW2	71	1000	123499253	123575740	122.5703077	0.106893107	rs7024407	0.013
1198	9	FBXW5	70	1000	139814884	139859206	43.56506182	0.375624376	rs34635210	0.13
1199	9	FCN1	74	10000	137781430	137829806	137.8059145	0.03729627	rs4842189	0.024
1200	9	FCN2	118	1000	137752657	137799366	102.8325043	0.187812188	rs4842189	0.024
1201	10	FFAR4	75	1000	95306421	95369829	80.85341839	0.195804196	rs35431690	0.095
1202	10	FGFBP3	69	1000	93646344	93689258	47.51187119	0.327672328	rs60917390	0.048
1203	11	FGF19	18	1000	69493005	69539106	23.61416409	0.172827173	rs11263534	0.13
1204	11	FGF3	161	1000	69604735	69654192	170.4944198	0.172827173	rs58187256	0.028
1205	11	FGF4	40	10000	69567796	69610171	71.25907373	0.03609639	rs9735474	0.029
1206	11	FIBIN	121	1000	26995627	27038632	111.7727494	0.214785215	rs10835095	0.036
1207	11	FIBP	60	1000	65631210	65676010	10.81043629	0.831168831	rs141784747	0.25
1208	11	FJX1	46	10000	35619734	35662421	88.96516947	0.03859614	rs542265	0.034
1209	12	FGD4	493	1000	32635040	32818984	395.7907082	0.243756244	rs184248814	0.0039
1210	12	FGD6	410	1000	95450524	95631240	368.5360624	0.181818182	rs10859848	0.02
1211	12	FGF23	58	1000	4457392	4508894	44.23376986	0.282717283	rs7976596	0.063
1212	12	FGF6	113	1000	4523307	4574780	43.35522723	0.602397602	rs17183501	0.23
1213	12	FICD	29	1000	108889050	108933380	7.882282551	0.611388611	rs1006402	0.51
1214	12	FIGNL2	37	1000	52191675	52245701	9.819600626	0.694305694	rs60928084	0.38
1215	12	FKBP4	40	10000	2884107	2934587	195.4462167	0.01189881	rs6489402	0.0084
1216	12	FLJ12825	75	1000	54432037	54536018	35.9074934	0.518481518	rs7135283	0.16
1217	12	FLJ13224	26	1000	31457249	31498879	20.39015243	0.22977023	rs10843927	0.11
1220	13	FGF9	47	1000	22225214	22298640	33.32166039	0.315684316	rs682709	0.15
1221	13	FKSG29	92	1000	99983673	100024281	60.45509989	0.333666334	rs913464	0.068
1222	14	FITM1	34	1000	24580674	24622058	21.30349451	0.3996004	rs17101392	0.12
1223	14	FKBP3	39	1000	45564801	45623732	13.7211288	0.523476523	rs74578502	0.32
1224	14	FLJ22447	57	1000	62017257	62141431	18.96837014	0.673326673	rs17256303	0.27
1225	15	FGF7	265	1000	49695374	49799523	143.2669049	0.472527473	rs112191908	0.093
1226	15	FLJ10038	89	1000	50621134	50667076	123.2171759	0.08991009	rs34917130	0.083
1227	16	FHOD1	14	1000	67243291	67301425	7.380482609	0.453546454	rs147330708	0.045
1228	16	FLJ21408	66	1000	27259525	27321789	82.59439237	0.176823177	rs4547335	0.011
1229	16	FLJ30679	130	1000	86568925	86610905	30.82342665	0.849150849	rs1035550	0.22
1230	17	FGF11	8	1000	7322688	7368251	15.16295988	0.070929071	rs4151120	0.06
1231	17	FKBP10	111	1000	39948961	39999469	37.89334646	0.65034965	rs118092063	0.17
1232	18	FHOD3	774	1000	33857658	34380022	530.8238856	0.282717283	rs2047272	0.0019
1233	19	FFAR1	4	1000	35822444	35863367	5.141390308	0.171828172	rs10407974	0.1
1234	19	FFAR2	51	1000	35920616	35962669	27.58154068	0.451548452	rs7254596	0.1
1235	19	FFAR3	38	10000	35829487	35871389	80.91870708	0.01489851	rs12981944	0.016
1236	19	FGF21	7	1000	49239343	49281582	11.8601534	0.110889111	rs838140	0.073
1237	19	FGF22	13	1000	619925	663604	0.439533143	0.883116883	rs12610820	0.81
1238	19	FIZ1	50	10000	56082736	56130893	107.3152978	0.071092891	rs11668725	0.039
1239	19	FKBP1AP1	71	1000	58316666	58358830	123.8772083	0.074925075	rs2007552	0.021
1240	19	FKBP8	13	1.00E+05	18622567	18674383	70.65343346	0.005379946	rs8109364	0.0026
1241	19	FKRP	77	1000	47229302	47281832	21.42262591	0.726273726	rs60104266	0.21
1242	19	FLJ22184	66	10000	7913604	7959326	146.270628	0.01259874	rs3826742	0.015
1243	19	FLJ25758	16	1000	6984963	7026426	5.69699235	0.467532468	rs35252816	0.43
1244	19	FLJ26850	30	1000	50533936	50590052	14.49539331	0.46953047	rs11084000	0.21
1245	19	FLJ30403	39	1000	52075035	52117633	42.82600821	0.10989011	rs11672714	0.067
1246	1	FH	104	1000	241640856	241703085	69.030282	0.366633367	rs3014572	0.065
1247	1	FHAD1	268	1000	15553767	15744622	157.2771504	0.3996004	rs2092323	0.026
1248	1	FHL3	29	1.00E+05	38442441	38491187	94.06085769	0.007579924	rs10736424	0.022
1249	1	FLG	113	1000	152254650	152317679	14.92944002	0.722277722	rs3126055	0.3
1250	1	FLG2	51	1000	152301212	152352482	6.880760285	0.791208791	rs10788835	0.37
1252	1	FLJ23867	103	10000	180147143	180189859	264.1763958	0.02229777	rs11576641	0.0095
1253	1	FLJ27354	103	1000	90070407	90118453	200.8524335	0.076923077	rs10922677	0.023
1254	20	FITM2	84	1000	42915196	42959889	55.48993176	0.374625375	rs141029288	0.065
1256	20	FLJ16779	93	10000	61865329	61912967	190.4611086	0.02119788	rs1075557	0.011
1257	2	FEV	11	10000	219825808	219870379	39.22051255	0.02839716	rs432723	0.021
1258	2	FEZ2	204	1000	36759403	36845332	209.718137	0.191808192	rs13000354	0.015
1259	2	FIGLA	117	10000	70984441	71037775	214.0972823	0.03379662	rs112758780	0.015
1260	2	FIGN	147	1000	164444117	164612513	104.8554142	0.348651349	rs1460670	0.16
1261	2	FKBP1B	116	1000	24252583	24306550	39.05057498	0.7002997	rs115412970	0.0022
1262	2	FKBP7	37	1000	179308390	179363355	2.348861273	0.956043956	rs2288323	0.54
1263	3	FEZF2	7	1000	62335346	62379190	2.450043323	0.485514486	rs13097416	0.36
1264	3	FGD5	435	10000	14840468	14996072	716.0064636	0.02549745	rs7613427	0.003
1266	3	FGD5P1	47	1000	13954552	13998444	29.75388511	0.374625375	rs11128668	0.14
1267	3	FHIT	4020	1.00E+05	59715035	61257133	3934.465548	0.007339927	rs3845970	0.0066
1268	3	FLJ22763	122	1000	108835560	108888951	119.3531015	0.1998002	rs2673361	0.089
1269	4	FGB	96	1000	155464131	155513915	132.1541014	0.104895105	rs4508864	0.11
1270	4	FGF2	180	1000	123727862	123839390	166.9509106	0.227772228	rs72674947	0.06
1271	4	FGFBP1	54	1000	15917192	15960363	72.63407579	0.072927073	rs2531177	0.025
1272	4	FGFBP2	62	1000	15941862	15984859	38.77407667	0.348651349	rs35468980	0.12
1273	4	FHDC1	88	1000	153844134	153920848	37.68739781	0.607392607	rs925833	0.16
1274	4	FIP1L1	303	1000	54223819	54346103	333.1662965	0.171828172	rs145510342	0.095
1275	4	FLJ20021	40	1000	102248933	102290040	13.34657157	0.529470529	rs2866376	0.35
1276	5	FGF10	170	1000	44285096	44408784	105.5929943	0.362637363	rs10062585	0.033
1277	5	FGF10-AS1	79	1000	44368833	44434091	50.47479974	0.373626374	rs72748026	0.13
1278	5	FGF18	112	1.00E+05	170826666	170904630	334.3118905	0.002199978	rs62384001	0.00073
1279	5	FLJ16171	44	1000	174326084	174442734	18.69585596	0.594405594	rs6869560	0.21
1280	6	FGD2	114	1000	36953422	37016845	58.86768092	0.443556444	rs831510	0.092
1281	6	FGFR1OP	377	10000	167392804	167475906	801.4789679	0.04909509	rs2038580	0.016
1282	6	FHL5	234	1000	96990423	97084512	327.4786258	0.094905095	rs150175763	0.019
1283	6	FIG4	264	1000	109992423	110166634	185.4667686	0.295704296	rs9398218	0.088
1284	6	FKBPL	10	1000	32076483	32118067	15.53976313	0.121878122	rs145001532	0.12
1285	7	FEZF1	43	1000	121921447	121964565	7.421860522	0.911088911	rs73214169	0.41
1286	7	FEZF1-AS1	61	1000	121923711	121970131	10.94833417	0.894105894	rs17369598	0.41
1287	7	FGL2	51	1000	76802687	76849150	49.70746357	0.215784216	rs3095478	0.062
1288	7	FIGNL1	145	1000	50491826	50538088	125.3497103	0.240759241	rs182449959	0.047
1289	7	FIS1	84	1000	100862892	100908371	47.557665	0.451548452	rs35550811	0.22
1290	7	FKBP14	86	1000	30030198	30086417	26.16304583	0.715284715	rs112511488	0.068
1291	8	FGF17	10	1000	21880427	21926319	4.031764554	0.592407592	rs71513857	0.2
1292	9	FKBP15	311	1000	115907799	116003641	352.5693689	0.095904096	rs144878238	0.049
1293	9	FKTN	118	1000	108300410	108423399	120.7067066	0.154845155	rs1854124	0.0078
1294	10	FLJ37035	18	1000	127373858	127428062	22.31724643	0.188811189	rs11244626	0.17
1295	10	FLJ37201	133	10000	91431056	91477685	320.842065	0.01619838	rs11597847	0.0066
1296	11	FLJ42102	211	1000	71096791	71154400	189.6378173	0.222777223	rs10898144	0.021
1297	11	FLRT1	102	1000	63851361	63906645	123.9271146	0.118881119	rs71454591	0.039
1298	11	FNBP4	120	1000	47718068	47808993	102.5786919	0.244755245	rs11602961	0.16
1299	11	FOLH1	282	1000	49148186	49250222	382.7238222	0.097902098	rs4929895	0.0094
1300	11	FOLH1B	215	1000	89372464	89451886	176.8598007	0.28971029	rs185111662	0.031
1301	11	FOLR2	55	1000	71907818	71952994	84.2735046	0.115884116	rs12288631	0.054
1302	11	FOLR3	52	1000	71826770	71870934	5.668830874	0.899100899	rs112528665	0.65
1303	11	FOLR4	79	1000	94018802	94060858	50.5788477	0.378621379	rs519834	0.15
1304	11	FOSL1	53	1000	65639691	65687997	8.910622482	0.84015984	rs141784747	0.25
1305	12	FLJ37505	34	10000	128346161	128403184	110.7113378	0.03389661	rs2633460	0.04
1306	12	FLJ41278	210	1000	65257553	65391302	206.5079337	0.153846154	rs79524625	0.049
1307	12	FMNL3	90	1000	50011723	50121197	73.04983674	0.298701299	rs59811112	0.036
1308	13	FLT3	205	1000	28557410	28694729	285.4306228	0.106893107	rs4771203	0.0039
1310	14	FLJ31306	84	1000	58712082	58784855	47.49908594	0.413586414	rs45562837	0.099
1311	14	FLRT2	354	1000	85976487	86114270	286.1253615	0.195804196	rs1884006	0.014
1312	14	FNTB	160	1000	65433506	65549370	193.6955493	0.095904096	rs112379859	0.0076
1313	14	FOS	53	1000	75725480	75768937	62.3503679	0.133866134	rs61979204	0.075
1314	14	FOXA1	66	1000	38038756	38084325	30.98869424	0.494505495	rs75653602	0.079
1315	15	FOXB1	87	1.00E+05	60276420	60318142	176.3655905	0.007429926	rs7174491	0.023
1316	16	FLJ42627	28	1000	2668982	2716130	67.18106799	0.073926074	rs11639562	0.066
1317	16	FLYWCH2	176	1000	2913195	2969383	56.22221991	0.702297702	rs76370198	0.15
1318	16	FOPNL	249	1000	15939576	16002447	129.225463	0.490509491	rs3851705	0.26
1319	16	FOXC2	114	1000	86580856	86622537	60.9572157	0.483516484	rs57525774	0.06
1320	17	FLJ36000	95	1000	21884061	21933070	132.9712107	0.136863137	rs139071797	0.017
1321	17	FLJ40194	99	1000	47305604	47356027	24.31755199	0.822177822	rs28397663	0.21
1322	17	FLJ45079	73	1000	75855082	75900169	118.96115	0.10989011	rs62078489	0.025
1323	17	FLJ45513	32	1000	47903271	47946199	15.01453062	0.475524476	rs9898183	0.18
1324	17	FLOT2	25	1000	27186356	27244715	15.46059231	0.415584416	rs41280134	0.13
1325	17	FMNL1	50	1000	43279291	43344683	63.45591744	0.093906094	rs1023995	0.023
1326	17	FN3K	148	10000	80673451	80729073	257.3398322	0.02769723	rs2249888	0.022
1327	17	FN3KRP	154	1000	80654581	80705893	197.7095857	0.115884116	rs2249888	0.022
1328	17	FNDC8	14	1000	33428630	33477751	10.90102611	0.293706294	rs113905902	0.14
1329	18	FLJ44087	357	1000	42998148	43107001	456.1474517	0.077922078	rs1421186	0.013
1330	18	FLJ44313	8	1000	74187476	74230045	0.965272236	0.773226773	rs9945370	0.53
1331	19	FOSB	127	1000	45951252	45998437	40.46817502	0.767232767	rs12461621	0.1
1332	19	FOXA3	114	1000	46347517	46397055	98.99544904	0.236763237	rs111797781	0.049
1333	1	FLJ31662	81	1000	95920292	95964912	114.5579134	0.072927073	rs12066336	0.011
1334	1	FLJ37453	136	1000	16140709	16194642	191.5182719	0.08991009	rs7518529	0.039
1335	1	FLVCR1	404	1000	213011596	213092705	144.5355391	0.62037962	rs77889714	0.013
1336	1	FLVCR1-AS1	215	1000	213009945	213051480	80.82409787	0.651348651	rs77889714	0.013
1337	1	FMN2	973	1000	240235184	240658489	598.6292825	0.36963037	rs1418049	0.024
1338	1	FMO2	294	1000	171134387	171201822	332.5620986	0.153846154	rs12691471	0.032
1339	1	FMO3	211	10000	171040017	171106959	340.2212246	0.04659534	rs190685191	0.031
1340	1	FMO4	122	1000	171263485	171331223	116.2428337	0.232767233	rs72716213	0.058
1341	1	FMO6P	231	10000	171086878	171150702	375.8956554	0.03759624	rs67794719	0.031
1342	1	FMO9P	220	10000	166553152	166614473	402.4899059	0.02309769	rs7525114	0.0076
1343	1	FMOD	22	1000	203289748	203340557	8.140257537	0.468531469	rs3766914	0.32
1344	1	FNBP1L	69	1000	93893687	94040218	63.81402779	0.237762238	rs140711463	0.027
1345	1	FNDC7	58	1000	109235555	109305367	99.94942011	0.06993007	rs11102337	0.076
1346	1	FOXD2	73	1000	47881688	47926363	42.52632271	0.423576424	rs17103227	0.14
1348	20	FLJ33581	300	1000	24160402	24225224	76.52217971	0.713286713	rs1496401	0.12
1349	20	FLRT3	76	1000	14284638	14338313	16.95208162	0.831168831	rs204620	0.18
1350	22	FLJ41941	95	1000	18492150	18540734	74.46820715	0.301698302	rs461297	0.16
1351	2	FLJ31356	39	10000	28587275	28637539	73.24242981	0.03129687	rs925255	0.058
1352	2	FLJ33534	105	1000	11219976	11292302	29.54199953	0.8001998	rs2357993	0.19
1353	2	FLJ43879	126	1000	239820997	239867965	33.57617499	0.863136863	rs149322402	0.2
1354	2	FMNL2	809	1000	153171750	153526348	691.1044641	0.174825175	rs9917302	0.018
1355	2	FNDC4	33	1000	27694749	27738126	13.84742558	0.478521479	rs2288155	0.24
1356	2	FOSL2	40	10000	28595778	28657516	135.9098691	0.01839816	rs12995493	0.00082
1357	3	FLJ42393	32	1000	187876330	187918596	37.8639633	0.086913087	rs4686476	0.014
1358	3	FLJ46066	8	1000	182144757	182224150	1.924537388	0.645354645	rs138178187	0.39
1359	3	FLNB	153	10000	57974126	58177982	226.8056149	0.04849515	rs56188509	0.027
1360	4	FLJ38576	131	1000	187090185	187132644	163.5604853	0.114885115	rs4862655	0.037
1361	4	FNIP2	188	1000	159670181	159847954	365.9683751	0.081918082	rs146866082	0.037
1362	5	FLJ31104	46	1000	55270994	55319475	82.73320592	0.081918082	rs7715896	0.053
1363	5	FLJ32255	115	1000	42965500	43013435	141.2374973	0.152847153	rs309922	0.06
1364	5	FLJ33360	69	1000	6290553	6357405	60.98760017	0.195804196	rs6882934	0.029
1365	5	FNDC9	132	1000	156748606	156792729	202.1609324	0.117882118	rs11749220	0.046
1366	5	FNIP1	207	1000	130957406	131152756	175.3172811	0.282717283	rs12654983	0.034
1367	5	FOXD1	25	1000	72722084	72764352	7.555875295	0.681318681	rs2922716	0.38
1368	6	FLJ34503	155	1000	114205550	114262806	85.96873659	0.442557443	rs9320475	0.035
1369	6	FLJ38122	56	1000	170561561	170608554	44.85066438	0.21978022	rs3012436	0.12
1370	6	FLJ46906	123	1000	138992804	139038425	47.77358692	0.633366633	rs149162303	0.14
1371	6	FNDC1	366	1000	159570428	159713140	347.650357	0.196803197	rs449473	0.07
1372	6	FOXC1	4	10000	1590680	1634129	7.19984026	0.064593541	rs2569855	0.08
1373	7	FLJ40288	188	10000	132313552	132433528	325.677301	0.0229977	rs13224732	0.0028
1374	7	FLJ45974	606	1000	53703201	53899624	619.406431	0.112887113	rs1988158	0.013
1375	7	FLNC	51	1000	128450482	128519328	5.157683396	0.854145854	rs2291560	0.35
1376	8	FLJ39080	279	1000	75492100	75690587	177.9012128	0.347652348	rs1425777	0.1
1377	8	FLJ42969	28	1000	102044281	102108479	26.83547948	0.267732268	rs776258	0.18
1378	8	FLJ46284	73	10000	93705189	93818288	124.2800304	0.061993801	rs6997500	0.033
1379	8	FNTA	20	1000	42891441	42960932	41.45608884	0.082917083	rs57986156	0.073
1380	9	FNBP1	488	1000	132629465	132825473	236.653999	0.541458541	rs34653729	0.045
1381	9	FOCAD	846	1000	20638307	21015954	581.773531	0.302697303	rs147259840	0.0031
1382	9	FOXB2	36	1000	79614570	79655869	27.82056834	0.26973027	rs117941528	0.044
1383	10	FOXI2	167	1000	129515537	129559450	253.2842354	0.108891109	rs5002819	0.034
1384	10	FRA10AC1	217	1000	95407639	95482329	133.0648626	0.405594406	rs10882319	0.022
1385	10	FRAT1	139	1000	99059021	99101672	90.08014365	0.404595405	rs111923823	0.15
1386	10	FRAT2	108	1000	99072253	99114458	71.56676257	0.353646354	rs111923823	0.15
1387	10	FRG2B	34	1000	135418602	135460299	2.357869527	0.921078921	rs12412913	0.44
1388	11	FOXR1	105	1000	118822416	118871995	65.16696638	0.402597403	rs80126726	0.094
1389	11	FRMD8	30	1000	65134040	65200995	18.38134802	0.416583417	rs739389	0.13
1390	11	FSHB	82	1000	30232562	30276824	48.00459382	0.37962038	rs74485684	0.14
1391	11	FTH1	24	1000	61711756	61755132	21.71172324	0.238761239	rs7105652	0.047
1392	12	FOXJ2	56	1000	8165358	8228118	68.82979548	0.111888112	rs7842	0.085
1393	12	FOXM1	124	1000	2946846	3006321	248.861863	0.06993007	rs11611393	0.004
1394	12	FOXN4	97	1000	109695782	109767025	74.17286137	0.260739261	rs73190651	0.00065
1395	12	FRS2	291	1000	69844128	69993571	163.6645697	0.438561439	rs800647	0.1
1396	13	FOXO1	214	10000	41109800	41260734	575.259837	0.02729727	rs2755239	0.0021
1397	13	FREM2	371	1000	39241172	39481267	254.1738576	0.310689311	rs11147723	0.015
1398	13	FRY	557	1000	32585436	32890776	288.6629311	0.537462537	rs112618939	0.051
1399	13	FRY-AS1	14	1000	32578195	32625776	0.569993866	0.882117882	rs412226	0.76
1400	14	FOXG1	37	1.00E+06	29216277	29259483	137.5470315	0.000443	rs7154769	0.00053
1404	14	FSCB	198	1000	44953353	44996499	158.0055643	0.270729271	rs182895422	0.01
1405	15	FSD2	178	1000	83404116	83494822	144.3923933	0.212787213	rs144859299	0.021
1406	15	FSIP1	580	1000	39872231	40095039	337.1600003	0.41958042	rs8033957	0.0015
1407	16	FOXF1	106	1000	86524132	86568070	31.58283189	0.694305694	rs39536	0.031
1408	16	FOXL1	147	1000	86592114	86635304	205.4710839	0.078921079	rs16941577	0.033
1409	16	FTO	423	1000	53717874	54168379	330.9173614	0.242757243	rs9934504	0.0032
1410	16	FTO-IT1	25	1000	54053304	54094285	17.88884686	0.35964036	rs2006910	0.16
1411	17	FOXJ1	7	10000	74112414	74157380	23.96106629	0.01549845	rs2289605	0.0082
1412	17	FOXK2	349	1.00E+05	80457593	80582483	739.6235472	0.005059949	rs9898429	0.0012
1413	17	FOXN1	53	1000	26830958	26885175	20.58765652	0.574425574	rs570499	0.28
1414	17	FSCN2	34	1000	79475416	79524156	27.98393062	0.268731269	rs6565589	0.018
1415	17	FTSJ3	76	10000	61876792	61925031	219.0537589	0.02989701	rs11656575	0.0037
1416	19	FPR3	206	1000	52278410	52349334	186.7272755	0.215784216	rs4801895	0.008
1417	19	FSD1	75	1000	4284590	4343843	36.18492574	0.549450549	rs7408340	0.08
1418	19	FSTL3	65	10000	656388	703392	177.6773583	0.01089891	rs35752129	0.011
1419	19	FTL	13	1000	49448565	49490136	10.17202569	0.291708292	rs57693449	0.23
1421	1	FOXD3	17	1000	63768729	63810797	18.05127653	0.165834166	rs2235948	0.15
1422	1	FOXE3	63	1000	47861743	47903724	37.32496812	0.415584416	rs6679121	0.066
1423	1	FOXO6	161	1000	41807602	41869263	155.0633247	0.114885115	rs11209970	0.011
1424	1	FPGT	75	1000	74643895	74694386	34.5193442	0.465534466	rs12134868	0.31
1426	1	FRRS1	218	10000	100154258	100251349	529.3864964	0.056794321	rs61167048	0.006
1427	1	FUBP1	120	1000	78393590	78464777	175.1102144	0.081918082	rs114614710	0.0053
1428	20	FOXS1	5	1000	30412102	30453420	2.541645873	0.524475524	rs2377318	0.24
1429	20	FRG1B	4	1000	29591878	29654007	0.093696474	0.933066933	rs6057378	0.82
1430	2	FOXI3	69	1000	88727725	88772053	57.30942895	0.198801199	rs59201280	0.022
1431	2	FOXN2	240	1000	48521794	48626434	232.7892619	0.195804196	rs13003076	0.029
1432	2	FRZB	112	1000	183678004	183751498	96.34587125	0.25974026	rs73042116	0.064
1433	2	FSHR	779	1000	49169295	49401666	649.1541697	0.181818182	rs72822012	0.016
1434	2	FSIP2	239	1000	186583354	186718016	97.442627	0.538461538	rs10192219	0.18
1435	2	FTCDNL1	165	1000	200605258	200735896	109.8141498	0.327672328	rs72922377	0.048
1436	2	FTH1P3	28	1000	27595489	27636443	14.64144197	0.3996004	rs4665972	0.34
1437	3	FRMD4B	528	1000	69197933	69455455	392.2742817	0.263736264	rs34841224	0.027
1438	3	FSTL1	163	10000	120093060	120189918	396.833274	0.00889911	rs1716837	0.0063
1439	4	FREM3	228	1000	144478560	144641828	231.8190245	0.207792208	rs6842621	0.0096
1440	4	FRG1	51	1000	190841973	190904359	37.41834866	0.332667333	rs4145517	0.26
1441	4	FRYL	304	10000	48479379	48802316	862.9969234	0.01329867	rs6818615	0.0013
1442	4	FSTL5	1989	1000	162285043	163105186	978.1159841	0.592407592	rs138161388	0.0033
1443	4	FTLP10	114	1000	69028009	69098188	77.19512072	0.36963037	rs35891582	0.061
1444	5	FOXI1	134	1000	169512916	169556729	34.68714989	0.787212787	rs7725347	0.22
1445	5	FST	104	10000	52756263	52802304	159.2777182	0.03549645	rs4582227	0.0082
1446	5	FSTL4	750	1000	132512151	132968223	474.245096	0.346653347	rs111297668	0.028
1447	5	FTMT	35	1000	121167649	121208523	11.69297858	0.594405594	rs112784519	0.27
1448	6	FOXF2	23	1000	1370068	1415832	10.45173813	0.516483516	rs9378620	0.11
1449	6	FOXP4	61	1000	41494163	41590122	11.7021035	0.812187812	rs1028818	0.34
1450	6	FOXQ1	99	1000	1292674	1334993	42.71764462	0.602397602	rs1550201	0.15
1451	6	FRK	312	1000	116242692	116401921	393.4871407	0.0999001	rs12197053	0.012
1452	6	FRS3	58	1000	41717913	41767643	74.05637636	0.086913087	rs1342549	0.031
1453	7	FSCN3	25	1000	127213688	127261851	13.70278631	0.462537463	rs10232298	0.055
1454	8	FOXH1	26	1000	145679114	145721718	26.78329471	0.236763237	rs11777703	0.17
1455	8	FSBP	89	1000	95419939	95469180	100.6339272	0.182817183	rs60654408	0.013
1456	9	FOXE1	133	1000	100595536	100638997	151.4298157	0.191808192	rs10759960	0.06
1457	9	FRMPD1	322	1000	37631051	37766901	329.6903243	0.115884116	rs2381722	0.036
1458	9	FRRS1L	240	1000	111879580	111949571	70.25773631	0.849150849	rs115480276	0.14
1459	10	FUT11	11	1000	75512048	75555976	6.334234467	0.414585415	rs11000767	0.21
1460	10	FXYD4	57	10000	43847091	43891783	159.6195819	0.01059894	rs11238520	0.0053
1461	10	FZD8	42	1000	35907176	35950362	44.25056531	0.212787213	rs663700	0.17
1462	11	FUT4	71	1000	94257016	94303064	17.50168176	0.752247752	rs116974159	0.18
1464	11	FZD4	90	1000	86636716	86686440	134.0180801	0.08991009	rs55858715	3.90E-05
1465	11	GAL	42	1000	68431982	68478643	7.516761613	0.791208791	rs2513275	0.15
1466	11	GAL3ST3	84	1000	65788235	65836651	65.22237841	0.308691309	rs33988687	0.14
1467	11	GALNT18	990	1000	11272420	11663561	642.0482715	0.27972028	rs11820735	0.0099
1468	12	FZD10	54	1000	130627003	130670285	23.08769132	0.57042957	rs56326560	0.2
1469	12	FZD10-AS1	73	1000	130616137	130666223	37.66673354	0.482517483	rs11060726	0.16
1470	12	GABARAPL1	70	10000	10345488	10395724	124.1644921	0.0479952	rs59511495	0.049
1471	12	GALNT4	121	1000	89893189	89938583	33.73929156	0.667332667	rs12366934	0.32
1472	12	GALNT6	79	1000	51725832	51805200	72.06543293	0.18981019	rs4761961	0.008
1473	12	GALNT8	196	10000	4809751	4901892	365.5419209	0.02809719	rs17783505	0.0088
1476	14	G2E3	162	1000	31008328	31109046	86.97949048	0.484515485	rs8004335	0.16
1477	14	GALNT16	301	10000	69706680	69841190	319.1853819	0.062393761	rs8016064	0.0086
1478	15	GABARAPL3	138	10000	90869762	90912679	334.3519874	0.0429957	rs2589957	0.0023
1480	16	FUK	23	1000	70468497	70534177	10.38417045	0.452547453	rs11054	0.37
1481	16	FUS	15	1000	31171430	31226192	11.31648962	0.338661339	rs11864632	0.29
1482	16	GABARAPL2	38	1000	75580248	75631779	23.04291242	0.407592408	rs2472202	0.13
1483	16	GALNS	110	1000	88860141	88943374	129.7107057	0.165834166	rs12921479	0.0093
1484	17	FXR2	96	1000	7474547	7538215	106.7125414	0.11988012	rs11078698	0.027
1485	17	FZD2	72	1000	42614811	42658630	34.86275458	0.504495504	rs9890770	0.072
1486	17	G6PC	38	1000	41032813	41086450	30.86512067	0.305694306	rs692180	0.16
1487	17	G6PC3	7	10000	42128097	42173712	21.41002354	0.0219978	rs376816	0.016
1488	17	GAA	244	1000	78055354	78113679	270.8985027	0.127872128	rs117136018	0.0084
1489	17	GABARAP	23	1000	7123737	7165753	24.38081167	0.233766234	rs222836	0.18
1490	17	GALK1	11	1000	73734017	73781280	0.244998148	0.985014985	rs820386	0.71
1491	18	GALNT1	214	1000	33214532	33311798	285.7894179	0.132867133	rs7230395	0.039
1492	19	FUT1	7	1000	49231267	49278647	11.8601534	0.110889111	rs838140	0.073
1493	19	FUT2	43	1000	49179227	49229191	38.37591855	0.281718282	rs60686256	0.082
1494	19	FUT3	24	1000	5822898	5871485	21.91700104	0.231768232	rs10402728	0.067
1495	19	FUT5	11	1000	5845836	5890551	22.51524139	0.082917083	rs1674154	0.071
1496	19	FUT6	26	1000	5810636	5859742	22.99497299	0.23976024	rs10402728	0.067
1497	19	FUZ	65	1000	50290123	50336567	86.33287459	0.096903097	rs7251251	0.029
1498	19	FXYD7	66	10000	35614153	35665205	187.7716596	0.01029897	rs1048690	0.015
1499	19	GADD45B	18	1000	2456122	2498257	31.54382994	0.121878122	rs8106066	0.089
1500	19	GADD45GIP1	19	1000	13044969	13088068	9.432231106	0.48951049	rs2965216	0.17
1501	1	FUCA1	36	10000	24151571	24214859	91.64526749	0.058694131	rs11803575	0.03
1502	1	G0S2	19	1000	209828669	209869735	1.713263595	0.879120879	rs35689564	0.37
1503	1	GABPB2	77	1000	151023079	151111007	39.4626974	0.422577423	rs12039522	0.23
1504	1	GADD45A	99	1000	68130859	68174021	144.099398	0.084915085	rs11209142	0.012
1505	22	GAB4	83	1000	17422826	17509112	123.6175359	0.078921079	rs5746953	0.073
1506	22	GAL3ST1	61	1000	30930623	30980876	29.24695276	0.532467532	rs5997677	0.018
1507	2	FUNDC2P2	41	1000	84497805	84539324	8.657192672	0.653346653	rs713374	0.48
1508	2	FZD5	7	1000	208607309	208654143	1.366096584	0.602397602	rs3731568	0.56
1509	2	FZD7	87	1000	202879309	202923160	43.6766868	0.493506494	rs11680601	0.085
1510	2	G6PC2	20	1000	169737749	169786510	2.075311527	0.924075924	rs17540154	0.65
1511	2	GAL3ST2	25	1.00E+06	242696239	242763702	235.4338083	0.000229	rs34189210	0.00022
1512	2	GALM	204	1000	38873051	38981909	82.61324442	0.668331668	rs73933116	0.062
1513	2	GALNT3	100	1000	166584312	166670803	71.29300137	0.31968032	rs112816927	0.029
1514	2	GALNT5	45	1000	158094339	158187913	31.41438451	0.342657343	rs2289941	0.042
1515	3	FXR1	174	10000	180610233	180720539	476.3563543	0.01609839	rs13095562	0.018
1516	3	FYCO1	280	10000	45939390	46057316	658.8515095	0.01029897	rs4234452	0.0018
1517	3	GABRR3	122	1000	97685526	97774148	6.333350826	0.995004995	rs4857304	0.23
1518	3	GADL1	497	1000	30747691	30956153	493.4258555	0.127872128	rs6780429	0.023
1519	3	GALNT15	246	1000	16196183	16291253	232.0012011	0.117882118	rs56317423	0.037
1520	4	GAB1	177	1000	144237982	144415718	87.19984095	0.501498501	rs34774226	0.026
1521	4	GABRB1	510	1000	47013294	47448447	478.8594414	0.130869131	rs115209151	0.026
1522	4	GABRG1	209	10000	46017786	46146082	527.7091706	0.02439756	rs9291280	0.018
1523	4	GALNT7	248	1000	174069903	174265118	322.7216227	0.083916084	rs13150231	0.028
1524	4	GALNTL6	1774	1000	172714574	173981558	862.3796926	0.602397602	rs114920405	0.0087
1525	5	G3BP1	105	1000	151131475	151204915	125.3305028	0.18981019	rs2915877	0.12
1526	5	GABRA6	145	1000	161092657	161149598	55.61690891	0.626373626	rs12654433	0.0054
1527	5	GABRB2	643	1000	160695435	160995130	422.9780631	0.344655345	rs113689496	0.0028
1528	5	GABRG2	146	1000	161474647	161602545	108.3481295	0.287712288	rs209357	0.056
1529	5	GABRP	155	1000	170190722	170261050	70.11368611	0.566433566	rs188555814	0.096
1530	5	GALNT10	495	1000	153550294	153820543	198.0897611	0.681318681	rs35106158	0.015
1531	6	FUCA2	91	1000	143795948	143853020	39.11284893	0.588411588	rs36023802	0.23
1532	6	FUT9	729	1000	96443844	96683488	536.2925182	0.237762238	rs1325078	0.013
1533	6	GABRR2	124	1000	89946839	90045018	102.8458008	0.208791209	rs10455507	0.044
1534	7	FZD1	68	1000	90873782	90918132	19.88613247	0.708291708	rs12056301	0.13
1535	7	FZD9	19	1000	72828108	72870450	16.31615768	0.304695305	rs61749861	0.2
1536	7	GAL3ST4	63	10000	99736864	99786373	101.6804502	0.04389561	rs3779045	0.027
1537	7	GALNT11	25	1000	151702777	151839427	14.08972346	0.456543457	rs6971875	0.17
1538	7	GALNTL5	281	1000	151633463	151737019	161.1419261	0.430569431	rs13226198	0.028
1539	8	FUT10	306	1000	33208343	33350664	197.7619145	0.368631369	rs12681434	0.14
1540	8	FZD3	152	10000	28331721	28451785	575.9947995	0.01739826	rs13281640	0.011
1541	9	FUBP3	44	1000	133434959	133533739	7.439512958	0.873126873	rs4740196	0.51
1542	9	FUT7	47	10000	139904625	139947292	110.6795409	0.03019698	rs10781534	0.013
1543	9	GABBR2	935	1000	101030363	101491479	573.8071218	0.377622378	rs11789308	0.022
1544	9	GADD45G	82	1000	92199926	92241469	59.03323576	0.306693307	rs10908905	0.085
1545	9	GALNT12	165	10000	101549980	101632363	312.262256	0.02539746	rs10987952	0.0032
1546	10	GBF1	209	1000	103985254	104162656	68.39253706	0.72027972	rs115039829	0.081
1547	10	GDF10	50	1000	48405787	48459138	18.38334991	0.688311688	rs2376934	0.18
1548	10	GDF2	48	1000	48393091	48436872	16.24389323	0.686313686	rs7089288	0.22
1549	11	GANAB	36	1000	62372297	62434198	22.63349985	0.372627373	rs1893458	0.094
1550	11	GDPD4	297	1000	76907602	77018463	274.5488554	0.210789211	rs2729772	0.036
1551	11	GDPD5	239	1000	75125684	75256599	191.9793345	0.271728272	rs532751	0.03
1552	12	GAS2L3	118	1000	100947488	101038685	92.0725493	0.307692308	rs117669864	0.066
1553	12	GATC	128	10000	120864240	120921556	205.2892411	0.03509649	rs57943218	0.0071
1554	12	GCN1L1	82	1000	120545013	120652513	56.85198565	0.344655345	rs1045110	0.01
1555	12	GDF11	11	1000	56117063	56166665	11.75891867	0.240759241	rs7297523	0.16
1556	12	GDF3	113	1000	7822380	7868360	61.60708924	0.442557443	rs114555705	0.17
1559	14	GCH1	235	1000	55288723	55389542	31.26768344	0.944055944	rs117145691	0.38
1560	14	GEMIN2	163	1000	39563487	39626177	72.14223076	0.567432567	rs7154917	0.14
1561	15	GANC	242	1000	42546365	42665864	77.24732152	0.61038961	rs1659215	0.23
1562	15	GCHFR	48	1000	41036284	41079911	4.32125433	0.925074925	rs34621344	0.42
1563	15	GCNT3	89	10000	59883981	59932210	135.9625766	0.058894111	rs7168003	0.025
1564	15	GDPGP1	155	1000	90757486	90805312	240.1945126	0.071928072	rs4932310	0.016
1565	16	GAN	247	1.00E+05	81328570	81433803	828.8638341	0.001569984	rs310024	0.00082
1566	16	GCSH	157	10000	81095551	81149980	505.5122493	0.02659734	rs8052415	0.017
1567	16	GDE1	178	1000	19493014	19553450	192.3494713	0.181818182	rs11074398	0.064
1568	16	GDPD3	29	1000	30096130	30144878	31.80136685	0.176823177	rs28529403	0.089
1569	17	GALR2	18	1000	74050881	74093622	16.62613555	0.242757243	rs2665996	0.26
1570	17	GAS2L2	35	1000	34051529	34099897	23.82974076	0.397602398	rs56323949	0.023
1571	17	GAST	84	1000	39848577	39892221	53.72148675	0.390609391	rs34074411	0.24
1572	17	GEMIN4	92	1000	627660	675501	54.62334491	0.393606394	rs2740354	0.16
1573	18	GALR1	233	1000	74942007	75002096	172.8146931	0.290709291	rs72978654	0.051
1574	18	GAREM	525	1000	29823483	30070447	607.8838977	0.136863137	rs644277	0.0027
1575	18	GATA6	24	1000	19729397	19802491	29.3048584	0.150849151	rs12957133	0.041
1576	19	GALP	75	1000	56667388	56717144	110.1340246	0.115884116	rs482506	0.046
1577	19	GAPDHS	94	1000	36004313	36056221	89.49202588	0.177822178	rs56408696	0.057
1578	19	GATAD2A	200	1000	19476641	19639741	19.45885154	0.922077922	rs7251447	0.21
1579	19	GCDH	56	1000	12981942	13030813	6.939148375	0.919080919	rs8012	0.29
1580	19	GDF1	23	1000	18959354	19026953	11.14029334	0.458541459	rs1468462	0.24
1581	19	GDF15	89	1000	18476967	18519986	104.4351934	0.142857143	rs8112969	0.021
1582	1	GAS5	65	1000	173813038	173857125	29.00349874	0.527472527	rs146151725	0.23
1583	1	GAS5-AS1	59	1000	173812385	173853079	25.23807966	0.579420579	rs146151725	0.23
1584	1	GATAD2B	193	1000	153757202	153915451	100.7442444	0.487512488	rs114324927	0.078
1585	1	GBAP1	47	1000	155163615	155217325	9.849578927	0.774225774	rs76545395	0.22
1586	1	GBP1	122	10000	89497986	89551043	220.1358162	0.04109589	rs115840959	0.0089
1587	1	GBP1P1	176	1000	89853237	89910493	68.75173793	0.601398601	rs74098224	0.13
1588	1	GBP2	137	10000	89551815	89611842	478.8116191	0.01069893	rs115147549	0.017
1589	1	GBP3	91	10000	89452359	89508549	239.4287822	0.01469853	rs17486391	0.0043
1590	1	GBP4	70	10000	89626830	89684633	215.94622	0.01209879	rs116011465	0.0077
1591	1	GBP5	38	1000	89704633	89758544	59.168244	0.110889111	rs61729628	0.059
1592	1	GBP6	138	1000	89809435	89873719	107.8699745	0.300699301	rs6681338	0.019
1593	1	GBP7	135	1.00E+05	89577433	89661723	461.8483938	0.007569924	rs116011465	0.0077
1594	1	GCLM	174	1000	94332589	94395012	167.0363802	0.162837163	rs141924103	0.049
1596	1	GEMIN8P4	21	1000	90438823	90480525	19.76892696	0.1998002	rs2816866	0.13
1597	20	GATA5	65	1000	61018552	61071026	83.49442277	0.14985015	rs6121598	0.082
1598	20	GCNT7	58	1000	55046547	55120981	12.5201388	0.792207792	rs6024902	0.48
1599	20	GDF5	90	1000	34001144	34045970	43.38655896	0.517482517	rs6058247	0.22
1600	22	GALR3	49	1000	38199388	38241502	56.01831927	0.166833167	rs1894644	0.055
1601	22	GAS2L1	45	1000	29682984	29728778	29.13002241	0.357642358	rs3761426	0.16
1602	22	GATSL3	48	1000	30661106	30705616	49.14671884	0.124875125	rs55721524	0.044
1603	2	GBX2	74	1000	237054306	237096652	102.4373981	0.15984016	rs77520346	0.11
1604	2	GCA	11	1000	163180582	163239148	0.213623484	0.904095904	rs75629719	0.83
1605	2	GCC2	223	1000	109045576	109145854	19.25824884	0.914085914	rs2077471	0.47
1606	2	GCG	23	1000	162979378	163028914	0.183622688	0.969030969	rs13011432	0.83
1607	2	GCKR	65	1000	27699705	27766550	17.57953283	0.668331668	rs2288155	0.24
1608	2	GCSHP3	88	10000	206960296	207001296	175.4972548	0.054594541	rs6744180	0.025
1609	2	GDF7	54	10000	20846423	20891250	101.5147912	0.02049795	rs56353595	0.026
1610	2	GEMIN6	63	1000	38985326	39029106	17.04531412	0.637362637	rs12465043	0.29
1611	3	GAP43	96	1000	115322150	115460334	36.54267393	0.665334665	rs28399381	0.038
1612	3	GBE1	394	1.00E+05	81518849	81830950	1148.365695	0.001599984	rs13340130	0.004
1613	3	GCSAM	125	1000	111819687	111872152	101.9847352	0.278721279	rs16859182	0.16
1614	4	GAR1	98	1000	110716665	110765893	63.57770059	0.391608392	rs10000072	0.068
1615	5	GAPT	147	1000	57767329	57812185	55.2753494	0.59040959	rs702707	0.18
1616	5	GCNT4	103	1000	74303288	74346724	130.8600901	0.12987013	rs72768312	0.012
1617	5	GEMIN5	150	1000	154246975	154337776	89.26912819	0.443556444	rs2047305	0.062
1618	6	GCLC	85	1000	53342139	53429927	32.60102273	0.658341658	rs570818	0.18
1619	6	GCM1	93	1000	52971759	53033624	51.63816545	0.467532468	rs2518574	0.12
1620	6	GCM2	112	1000	10853455	10902098	117.3099366	0.128871129	rs139188890	0.0047
1621	7	GARS	115	10000	30614180	30693648	356.6261506	0.00929907	rs17159267	0.0046
1622	7	GATAD1	29	1000	92056761	92109381	17.55295049	0.466533467	rs10257545	0.21
1623	7	GBAS	188	10000	56012269	56087875	234.719305	0.059594041	rs73360359	0.016
1624	7	GBX1	85	1000	150825675	150884635	62.21966548	0.311688312	rs12540781	0.096
1625	7	GCC1	49	1000	127200681	127245654	21.092767	0.573426573	rs10232298	0.055
1626	8	GDAP1	141	1000	75242617	75299335	118.1438194	0.238761239	rs2975205	0.11
1627	8	GDF6	8	1000	97134557	97193020	2.607626828	0.504495504	rs536670	0.4
1628	8	GEM	98	1000	95241484	95294547	67.20149116	0.348651349	rs2613208	0.096
1629	9	GALT	57	1000	34626585	34670595	55.84514994	0.206793207	rs867811	0.06
1630	9	GAS1	76	1000	89539276	89582104	74.04346698	0.22977023	rs7849517	0.065
1631	9	GAS2L1P2	9	10000	99817952	99864227	32.43701453	0.02809719	rs12376575	0.028
1632	9	GBA2	39	1000	35716862	35769225	42.17379059	0.112887113	rs1985474	0.041
1633	9	GBGT1	81	1000	136008334	136059332	73.71680385	0.165834166	rs10793953	0.0061
1634	10	GHITM	110	10000	85879184	85933311	277.3389399	0.00959904	rs11200888	0.0081
1635	10	GJD4	71	1000	35874337	35917863	64.90441859	0.210789211	rs640827	0.1
1636	11	GIF	23	1000	59576745	59632974	24.83183432	0.228771229	rs17597092	0.14
1637	11	GLB1L2	76	1000	134181767	134266218	32.37539488	0.641358641	rs117642318	0.067
1638	11	GLB1L3	152	1000	134126274	134209458	81.76504016	0.457542458	rs182450238	0.054
1639	12	GLIPR1	144	1000	75854512	75915716	41.78512376	0.703296703	rs10748280	0.19
1640	12	GLIPR1L1	103	1000	75708462	75784169	28.34384823	0.767232767	rs11532496	0.28
1641	13	GJA3	50	1.00E+05	20692394	20755183	165.9549449	0.005419946	rs4769956	0.0022
1642	15	GJD2	85	1000	35024641	35066782	28.08178756	0.697302697	rs7178800	0.21
1643	15	GLCE	100	1000	69432972	69584544	39.4042051	0.519480519	rs10851800	0.28
1644	15	GLDN	241	1000	51613712	51720209	213.7276069	0.190809191	rs898134	0.032
1645	16	GFER	90	1000	2014149	2057750	22.25503909	0.759240759	rs8046471	0.13
1646	16	GGA2	134	1000	23454862	23541815	224.7448575	0.090909091	rs140392999	0.014
1647	16	GINS2	70	1000	85691279	85742588	85.41665622	0.110889111	rs421043	0.075
1648	16	GINS3	4	1000	58406297	58460048	9.364593129	0.087912088	rs4784934	0.064
1649	16	GLG1	439	1000	74461325	74661042	321.3187901	0.307692308	rs12932141	0.014
1650	16	GLIS2	13	1000	4362224	4409598	2.079454854	0.741258741	rs12600139	0.48
1651	17	GGNBP2	82	1000	34880736	34966276	10.42554183	0.878121878	rs78868652	0.34
1652	17	GH1	79	10000	61974562	62016198	191.8835496	0.0269973	rs2941551	0.013
1653	17	GH2	122	10000	61937571	61979302	357.221668	0.02159784	rs2854218	0.0037
1654	17	GID4	82	1000	17922610	17991718	16.66007263	0.718281718	rs59790438	0.25
1655	17	GIP	56	1000	47015917	47065955	4.204038933	0.952047952	rs8066381	0.51
1656	17	GIT1	37	1000	27880486	27936610	12.98129953	0.638361638	rs11868722	0.13
1657	17	GJD3	58	1000	38496904	38540945	92.88210539	0.150849151	rs9303285	0.023
1658	17	GLOD4	77	1000	642548	705571	55.66387308	0.277722278	rs11658079	0.19
1659	17	GLP2R	225	1.00E+05	9709380	9813022	726.7108651	0.005499945	rs2272035	0.0021
1660	19	GFY	31	1000	49909687	49952075	6.228411378	0.805194805	rs12443	0.44
1661	19	GGN	66	1000	38854991	38898668	86.97165879	0.175824176	rs2302227	0.017
1662	19	GIPC1	80	1000	14568570	14626961	27.74432426	0.672327672	rs34943740	0.23
1663	19	GIPC3	31	1000	3565568	3613539	1.894154517	0.952047952	rs17433775	0.53
1664	19	GIPR	151	10000	46151501	46205717	319.7442651	0.02429757	rs2238689	0.014
1665	1	GIPC2	294	1000	78491588	78623112	216.8824991	0.286713287	rs72687103	0.0073
1666	1	GJA4	5	1000	35238598	35281348	12.51019521	0.081918082	rs28404134	0.076
1667	1	GJA8	63	1000	147354945	147401395	22.91485081	0.669330669	rs17160763	0.12
1668	1	GJA9	98	1000	39319738	39367298	40.81505283	0.561438561	rs4970564	0.27
1670	1	GJC2	37	1000	228317414	228367527	14.94558836	0.56043956	rs10799468	0.23
1671	1	GLIS1	419	1000	53951905	54219877	625.8228235	0.076923077	rs3013770	0.025
1672	1	GLMN	61	1000	92691954	92784566	27.35269727	0.496503497	rs74767605	0.13
1673	20	GFRA4	88	1000	3619938	3664046	49.92641325	0.434565435	rs6115982	0.087
1674	20	GGT7	88	1000	33412522	33480661	31.90611433	0.595404595	rs146102159	0.34
1675	20	GHRH	38	1000	35859489	35905299	57.62200412	0.116883117	rs6017708	0.034
1676	20	GID8	61	1000	61549440	61599827	70.42335327	0.160839161	rs3746751	0.018
1677	20	GINS1	26	1000	25368322	25449191	6.228310355	0.718281718	rs118007615	0.16
1678	22	GGT5	88	10000	24595621	24661110	170.3090311	0.02419758	rs9620364	0.014
1679	2	GFPT1	170	1000	69526900	69634386	80.62214298	0.490509491	rs6747567	0.18
1680	2	GGCX	155	10000	85751977	85808657	335.449111	0.02839716	rs6747828	0.014
1681	2	GKN1	13	1000	69181704	69228112	4.636675814	0.6003996	rs72839513	0.096
1682	2	GKN2	51	1000	69152363	69200102	64.39436709	0.148851149	rs72837890	0.066
1683	2	GLI2	129	10000	121534866	121770229	226.2111737	0.0129987	rs747766	0.0031
1684	3	GFM1	269	10000	158342316	158430360	704.5815749	0.01459854	rs115108034	0.0046
1685	3	GHRLOS	95	10000	10302635	10355133	139.6039255	0.060593941	rs27498	0.034
1686	3	GK5	127	1000	141856368	141964449	64.98807697	0.47952048	rs6803289	0.14
1687	4	GIMD1	102	1000	107259339	107308592	59.82825039	0.440559441	rs62318123	0.11
1688	4	GK2	23	1.00E+05	80307506	80349372	107.58244	0.003349967	rs17003746	0.0032
1689	4	GK3P	42	1000	166178943	166221175	66.35233054	0.12987013	rs55650232	0.067
1690	5	GFPT2	246	10000	179707699	179800315	345.9116369	0.04059594	rs55913314	0.0019
1691	5	GFRA3	84	1000	137568068	137630253	45.21661817	0.463536464	rs184343110	0.11
1692	5	GIN1	137	1000	102401703	102475842	139.2086472	0.254745255	rs257309	0.2
1693	6	GFRAL	698	10000	55172266	55287291	986.428217	0.054094591	rs74853893	0.022
1694	6	GGNBP1	187	1000	33531475	33576803	113.9681351	0.360639361	rs485623	0.043
1695	6	GINM1	30	1000	149867527	149932067	47.01590954	0.154845155	rs9498372	0.09
1696	6	GJA1	171	1000	121736722	121790890	155.680075	0.163836164	rs11154022	0.0009
1697	6	GJA10	140	1000	90584187	90625819	64.06199207	0.599400599	rs9344968	0.088
1698	6	GJB7	238	1000	87972696	88058996	82.2993016	0.636363636	rs56957450	0.086
1699	6	GLO1	147	1000	38623701	38690952	113.9900688	0.272727273	rs1623947	0.11
1700	6	GLP1R	119	1000	38996556	39075520	42.23978537	0.65034965	rs62398588	0.12
1701	7	GGCT	76	1000	30516236	30564457	53.37088886	0.323676324	rs61161650	0.0013
1702	7	GHRHR	31	1000	30983635	31039146	4.001735264	0.871128871	rs10225275	0.47
1703	7	GIGYF1	70	10000	100257129	100306870	166.4372294	0.02309769	rs221789	0.0053
1704	7	GIMAP1	112	1000	150393644	150441368	73.23679792	0.36963037	rs76379691	0.063
1705	7	GIMAP1-GIMAP5	157	1000	150393644	150460737	85.14557331	0.48951049	rs76379691	0.063
1706	7	GIMAP2	109	1000	150362793	150410728	142.6308504	0.094905095	rs1234365	0.022
1707	7	GIMAP4	265	10000	150244457	150291041	488.5299558	0.03859614	rs10085554	0.033
1708	7	GIMAP5	108	1000	150414435	150460737	52.28237938	0.504495504	rs76379691	0.063
1709	7	GIMAP6	172	1000	150302463	150349736	175.895853	0.196803197	rs12537905	0.038
1710	7	GIMAP7	175	10000	150191944	150238161	343.3035246	0.01939806	rs7788153	0.011
1711	7	GIMAP8	121	1000	150127961	150196483	111.6876572	0.156843157	rs4725341	0.042
1712	7	GJC3	90	1000	99500891	99547243	35.57362134	0.563436563	rs118082856	0.062
1713	7	GLI3	519	1000	41980547	42296618	426.9921906	0.168831169	rs12540671	0.032
1714	8	GFRA2	47	1000	21529529	21666346	25.55452071	0.45954046	rs11775754	0.13
1715	8	GGH	211	1.00E+05	63907638	63971610	609.0300975	0.004909951	rs1031551	0.0012
1716	8	GINS4	152	10000	41366724	41422565	359.54232	0.00919908	rs112489836	0.0042
1717	8	GLI4	129	1000	144329606	144379101	206.2234541	0.103896104	rs4495442	0.0042
1718	9	GFI1B	81	1.00E+06	135834097	135887084	269.2566412	0.00041	rs944204	0.0027
1719	9	GGTA1P	228	1000	124197318	124282306	235.0509171	0.20979021	rs12554469	0.031
1720	9	GKAP1	191	1000	86334335	86452752	122.8420473	0.37962038	rs112992348	0.046
1721	10	GLUD1	57	10000	88789958	88874776	142.837576	0.02659734	rs7477476	0.021
1722	10	GLUD1P3	39	1000	75471298	75515367	34.32526893	0.280719281	rs12766737	0.23
1723	10	GOLGA7B	25	1000	99589994	99651335	18.67522974	0.344655345	rs872570	0.13
1724	11	GLYATL2	106	1000	58581539	58631997	14.11682475	0.771228771	rs2156348	0.39
1725	11	GNG3	32	1000	62455065	62496678	1.829829441	0.849150849	rs482316	0.68
1726	12	GLS2	22	1000	56844727	56902198	21.72558489	0.24975025	rs11171870	0.047
1727	12	GLT1D1	391	10000	129318080	129489509	558.5714708	0.01849815	rs71464420	0.0052
1728	12	GLT8D2	250	1.00E+05	104362764	104463915	440.6731486	0.00702993	rs4135063	0.0093
1729	12	GLTP	110	1000	110268747	110338293	106.9585834	0.167832168	rs12313721	0.04
1730	12	GLYCAM1	101	1000	54981970	55024246	179.1869221	0.068931069	rs1795819	0.038
1731	12	GNB3	26	10000	6929374	6976557	59.00972033	0.02459754	rs1045261	0.0072
1732	12	GNN	548	1000	104217526	104343989	658.8738317	0.093906094	rs7313381	0.0067
1733	12	GNPTAB	215	1.00E+05	102119274	102244645	618.8910251	0.00198998	rs11110986	0.00036
1734	12	GNS	53	1000	65087221	65173226	4.851160892	0.777222777	rs111596360	0.14
1735	14	GLRX5	160	10000	95981322	96031055	228.584189	0.04759524	rs11160259	0.011
1736	14	GMFB	68	1000	54921208	54975744	21.39834929	0.613386613	rs11851620	0.41
1737	14	GNG2	289	10000	52307021	52456518	473.3568303	0.01229877	rs7154813	0.0092
1738	14	GNPNAT1	51	1000	53221910	53278386	38.23407655	0.32967033	rs7153843	0.22
1739	14	GOLGA5	237	1000	93240575	93326306	130.2043157	0.466533467	rs72701867	0.19
1740	15	GOLGA2P7	8	1000	84847599	84918920	2.52715468	0.582417582	rs62028130	0.22
1741	15	GOLGA6A	9	1000	74342197	74394891	7.65754955	0.315684316	rs11072473	0.29
1742	15	GOLGA6B	13	1000	72927037	72979738	7.192492957	0.445554446	rs35398286	0.16
1743	15	GOLGA6D	13	1000	75555181	75608148	0.466987029	0.877122877	rs118153034	0.79
1744	15	GOLGA6L10	3	1000	82612349	83038198	1.794487272	0.33966034	rs143952870	0.24
1745	15	GOLGA6L17P	8	1000	82784002	83215272	4.909353255	0.367632368	rs12438678	0.18
1746	15	GOLGA6L4	5	1000	84884524	84934120	5.459634419	0.235764236	rs7175634	0.21
1747	15	GOLGA6L5P	11	10000	85029398	85080078	20.68738523	0.02429757	rs62029646	0.0091
1748	16	GLYR1	197	10000	4833203	4917303	483.1723889	0.01129887	rs7184484	0.011
1749	16	GNG13	72	10000	828040	870733	163.8757599	0.03609639	rs138362369	0.027
1750	17	GLTPD2	59	1000	4672253	4713884	59.36366095	0.158841159	rs147009551	0.0034
1751	19	GLTSCR1	216	1000	48091452	48226534	109.0222714	0.447552448	rs2974208	0.11
1752	19	GLTSCR2	118	1000	48228792	48280323	49.86183091	0.516483516	rs8111184	0.13
1753	19	GMIP	58	1000	19720281	19774476	47.39547424	0.22977023	rs892036	0.13
1754	19	GNA11	55	1000	3074407	3144000	57.49201241	0.18981019	rs60025545	0.032
1755	19	GNA15	80	1000	3116029	3183767	99.72630058	0.070929071	rs60025545	0.032
1756	19	GNG7	204	10000	2491217	2722746	243.5119223	0.057794221	rs10853961	0.0075
1757	19	GNG8	23	1000	47117332	47157939	3.670025525	0.676323676	rs10419732	0.55
1758	19	GOLGA2P9	12	1000	22759058	22806352	0.36594526	0.889110889	rs57686237	0.81
1759	1	GM140	165	1000	181185523	181227740	21.61118059	0.822177822	rs79024017	0.44
1760	1	GMEB1	68	1000	28975239	29062115	50.84924724	0.327672328	rs9426296	0.11
1761	1	GNAI3	91	1000	110071185	110158454	121.926801	0.092907093	rs10857792	0.021
1762	1	GNAT2	55	1000	110125888	110175705	80.82854988	0.071928072	rs2301230	0.021
1763	1	GNB1	110	10000	1696723	1842556	211.5911592	0.071492851	rs28691882	0.021
1764	1	GNG12	345	1000	68147148	68319155	348.1797838	0.131868132	rs11209142	0.012
1765	1	GNG12-AS1	691	1000	68277970	68688670	614.850846	0.08991009	rs1808596	0.0067
1766	1	GNG5	123	10000	84944005	84992262	258.2956631	0.03749625	rs1246159	0.012
1767	1	GNL2	117	1000	38012412	38081586	62.70083371	0.481518482	rs146754929	0.1
1768	1	GNPAT	103	1000	231356918	231433719	57.77432384	0.42957043	rs12087252	0.17
1769	20	GMEB2	93	1000	62198954	62278381	43.3092391	0.541458541	rs11907042	0.23
1771	20	GNRH2	66	1000	3004267	3046391	36.46477873	0.447552448	rs561059	0.19
1772	22	GNAZ	125	1000	23392668	23487221	54.46021567	0.4995005	rs183316261	0.061
1773	22	GNB1L	145	1.00E+05	19755933	19862462	418.6838141	0.005439946	rs5748427	0.0016
1774	2	GMCL1	129	1000	70036817	70126727	264.2713466	0.068931069	rs58206747	0.026
1775	2	GNLY	112	1000	85901413	85945875	138.5835116	0.137862138	rs35472011	0.012
1776	3	GMNC	64	10000	190550525	190600465	125.917683	0.03939606	rs9857963	0.015
1777	3	GMPPB	44	1000	49738908	49781407	67.37388173	0.118881119	rs13086465	0.052
1778	3	GMPS	273	1000	155568324	155675520	484.0751121	0.068931069	rs6441024	0.006
1779	3	GNAT1	43	1000	50209042	50255129	51.9286203	0.178821179	rs62260792	0.024
1780	3	GNB4	153	1000	179093875	179189371	103.8444032	0.311688312	rs56231352	0.015
1781	3	GNL3	55	1000	52699935	52748510	16.80611826	0.548451548	rs12493107	0.42
1782	3	GOLGA4	213	1000	37264681	37428370	362.0365103	0.113886114	rs11922446	0.018
1783	4	GLRA3	541	1.00E+05	175543161	175770466	1119.417606	0.001269987	rs57386306	0.0012
1784	4	GNPDA2	130	1000	44683811	44748651	37.0174383	0.694305694	rs111948528	0.1
1785	4	GNRHR	94	10000	68583098	68641804	191.8691437	0.04559544	rs6828922	0.018
1786	5	GLRA1	227	1000	151182073	151324397	224.652865	0.217782218	rs6579910	0.13
1787	5	GLRX	68	1000	95129552	95178577	60.4073139	0.198801199	rs11953653	0.047
1788	5	GM2A	176	10000	150612612	150669953	232.2897436	0.054294571	rs153478	0.014
1789	5	GMCL1P1	71	10000	177591510	177634433	105.0200001	0.049995	rs17080447	0.018
1790	5	GNB2L1	9	1000	180643927	180690906	3.387984345	0.59040959	rs2545101	0.39
1791	5	GNPDA1	18	1000	141360233	141412620	28.96809475	0.121878122	rs139200941	0.058
1792	6	GLTSCR1L	25	1000	42768793	42856296	1.815380512	0.891108891	rs113223475	0.56
1793	6	GLYATL3	116	1000	49447670	49515777	159.0994711	0.087912088	rs72855824	0.02
1795	6	GMPR	163	1000	16218810	16315780	112.4242254	0.340659341	rs71554563	0.015
1796	6	GNMT	78	10000	42908499	42951618	182.955925	0.04479552	rs6907751	0.031
1797	7	GNAT3	80	1000	80067986	80161242	58.01983655	0.31968032	rs34193549	0.071
1798	7	GNB2	49	10000	100251362	100296792	111.8802563	0.03479652	rs221789	0.0053
1799	7	GNG11	83	1000	93531015	93575826	96.77342905	0.156843157	rs2374691	0.057
1800	7	GNGT1	59	1000	93515819	93560485	37.67189155	0.378621379	rs180229	0.094
1801	8	GML	176	1000	143896216	143948262	102.0959601	0.371628372	rs1858664	0.17
1802	8	GNRH1	52	1000	25256773	25302556	43.74617899	0.274725275	rs1812594	0.11
1804	9	GLT6D1	87	1000	138495501	138551386	68.79479996	0.244755245	rs7855164	0.08
1805	9	GNA14	365	10000	80017994	80283232	423.3256697	0.03489651	rs961572	0.01
1806	9	GNAQ	452	1000	80311189	80666365	107.6473709	0.819180819	rs78487582	0.03
1807	9	GNG10	165	1000	114403850	114452526	59.28736026	0.684315684	rs12337581	0.017
1808	9	GOLGA1	93	1000	127620572	127723386	66.94349505	0.326673327	rs4258093	0.21
1809	9	GOLGA2	74	1000	130998107	131058268	38.15352926	0.536463536	rs112499729	0.068
1810	10	GOT1	10	1000	101136626	101210530	1.041412099	0.749250749	rs2234971	0.64
1811	10	GPAM	85	10000	113889621	113963537	185.0984788	0.061193881	rs1129555	0.036
1812	10	GPR158	620	1000	25444289	25911157	627.9123726	0.110889111	rs2765703	0.02
1813	10	GPR158-AS1	45	10000	25427000	25485205	116.5966391	0.03329667	rs77547796	0.023
1814	11	GPR152	28	1000	67198771	67240200	2.901421984	0.782217782	rs72932799	0.36
1815	12	GOLT1B	174	1000	21634698	21691337	65.34939241	0.683316683	rs61926342	0.12
1816	12	GPD1	58	10000	50477601	50525103	128.7187192	0.03579642	rs7135322	0.026
1817	12	GPR133	422	1000	131418451	131646008	444.1750767	0.078921079	rs7963230	0.0049
1818	12	GPR162	35	10000	6910962	6956583	65.82771301	0.02389761	rs1045261	0.0072
1819	13	GPALPP1	88	1000	45543686	45622404	61.22141132	0.375624376	rs12874411	0.0069
1820	13	GPC5	2723	10000	92030872	93539487	2608.394594	0.04049595	rs139876243	0.0018
1822	13	GPC5-AS2	183	1000	92972046	93024460	193.5066294	0.186813187	rs1926602	0.0084
1823	13	GPC6	2381	1000	93859077	95080273	1532.298641	0.292707293	rs12855484	0.0045
1824	13	GPC6-AS1	111	1000	94786446	94860245	58.64734131	0.495504496	rs9524363	0.085
1825	13	GPC6-AS2	167	1000	94450676	94530726	98.74775045	0.37962038	rs16949291	0.067
1826	13	GPR12	93	1000	27309338	27354922	124.4723629	0.148851149	rs1752653	0.11
1827	14	GPHB5	60	1000	63759548	63805593	73.02034945	0.152847153	rs77850489	0.019
1828	14	GPHN	77	1000	66954124	67668525	93.05741661	0.152847153	rs148584085	0.038
1829	14	GPR132	51	1000	105495725	105551887	15.29066492	0.654345654	rs12232105	0.31
1830	14	GPR135	124	1000	59910239	59952059	89.35821164	0.351648352	rs17096278	0.15
1831	14	GPR137C	186	1000	52999865	53124431	136.2252503	0.328671329	rs112031029	0.13
1832	16	GOT2	286	1000	58721034	58788261	83.91278368	0.777222777	rs62066772	0.17
1833	16	GP2	47	1000	20301810	20358835	29.01113819	0.388611389	rs8054296	0.093
1834	16	GPR114	120	10000	57556600	57631100	265.492619	0.029997	rs72791648	0.0031
1835	16	GPR139	218	1000	20023042	20105100	167.5282708	0.273726274	rs75996459	0.03
1836	17	GOSR1	110	1000	28784425	28873832	19.63653674	0.829170829	rs17669080	0.29
1837	17	GP1BA	65	1000	4815591	4858325	21.74509834	0.681318681	rs238239	0.22
1838	17	GPATCH8	137	1000	42452644	42600957	235.9140148	0.128871129	rs11657509	0.082
1839	17	GPR142	30	10000	72343644	72388739	72.22060237	0.02919708	rs2382642	0.016
1840	19	GP6	330	1000	55505074	55569632	254.5359705	0.243756244	rs10416420	0.009
1841	19	GPATCH1	226	1000	33551785	33641318	146.3853666	0.371628372	rs8111153	0.063
1842	19	GPR108	16	1000	6709924	6757633	4.961267107	0.634365634	rs339390	0.33
1843	1	GOLPH3L	185	1000	150598700	150689672	178.9729288	0.221778222	rs61817599	0.034
1844	1	GOLT1A	59	1000	204147287	204203220	35.54164632	0.41958042	rs4951314	0.078
1845	1	GPA33	203	10000	167002081	167079868	345.882505	0.01439856	rs1041236	0.0014
1846	1	GPATCH2	291	1000	217583833	217824409	272.2940258	0.144855145	rs17046653	0.0054
1847	1	GPATCH3	53	1000	27196978	27246962	25.60395081	0.487512488	rs12739698	0.26
1848	1	GPATCH4	107	1000	156544099	156591279	25.40526586	0.701298701	rs11264503	0.26
1849	1	GPN2	51	1000	27185872	27236869	22.8972353	0.505494505	rs12739698	0.26
1850	1	GPR137B	175	1000	236285831	236392209	116.2783318	0.391608392	rs911270	0.062
1851	1	GPR157	126	10000	9144475	9209229	210.8593849	0.062293771	rs1751670	0.015
1852	20	GPCPD1	242	1000	5505079	5611672	108.4609705	0.565434565	rs55674403	0.16
1853	22	GP1BB	10	1000	19691065	19732297	6.434302136	0.352647353	rs2157731	0.13
1855	2	GPAT2	25	10000	96667693	96720727	60.64550157	0.04029597	rs2969473	0.037
1856	2	GPATCH11	78	1000	37291593	37346387	44.89092514	0.427572428	rs12474977	0.14
1857	2	GPBAR1	77	10000	219105737	219148582	231.2158393	0.02019798	rs2292555	0.017
1858	2	GPC1	156	1000	241355114	241427495	96.78861989	0.363636364	rs6760745	0.11
1859	2	GPR155	141	1000	175276299	175371816	89.67309433	0.34965035	rs147415236	0.013
1860	2	GPR17	100	1000	128383438	128430213	53.80307324	0.498501499	rs77558936	0.11
1861	3	GOLGB1	218	1000	121362045	121488614	20.99001746	0.963036963	rs79624974	0.13
1862	3	GOLIM4	131	1000	167707653	167833417	59.46384539	0.536463536	rs4955786	0.39
1863	3	GP5	8	1000	194095549	194139995	1.152761313	0.799200799	rs13327686	0.58
1864	3	GPD1L	259	1000	32128002	32230207	283.1491547	0.15984016	rs11922351	0.026
1865	3	GPR128	210	10000	100308432	100434323	356.4713781	0.065193481	rs13064241	0.047
1866	3	GPR149	236	1000	154035460	154167504	57.57210423	0.851148851	rs34950084	0.23
1867	3	GPR15	65	1000	98230742	98271994	65.75728418	0.127872128	rs9843406	0.053
1868	3	GPR156	240	1000	119864327	119983142	119.1578627	0.490509491	rs62264989	0.027
1869	3	GPR160	151	1000	169735734	169823183	299.5924029	0.071928072	rs6444892	0.022
1870	4	GPR125	322	10000	22368996	22537677	557.2462833	0.02649735	rs10020672	0.009
1871	5	GOLPH3	128	1000	32104823	32194425	144.4898409	0.150849151	rs7380110	0.057
1872	5	GPR150	26	1000	94935979	94977284	10.02126062	0.605394605	rs10063774	0.23
1873	5	GPR151	34	1000	145874416	145915676	31.65838815	0.266733267	rs113722428	0.16
1874	6	GOPC	152	1000	117861432	117943705	43.72468375	0.743256743	rs77979057	0.076
1875	6	GPLD1	537	10000	24406061	24509850	906.2000195	0.0189981	rs72834956	0.005
1876	6	GPR111	308	1000	47604325	47685533	303.4016635	0.260739261	rs12212406	0.026
1877	6	GPR115	246	1000	47646288	47709757	299.7744742	0.177822178	rs12212406	0.026
1878	6	GPR126	130	1.00E+05	142603055	142787403	499.7211014	0.007239928	rs9373346	0.004
1879	7	GPC2	63	10000	99747228	99794990	131.7469518	0.02579742	rs3779045	0.027
1880	7	GPNMB	43	1000	23266315	23334729	22.94453778	0.422577423	rs4719731	0.033
1881	7	GPR141	93	1000	37759995	37800913	14.73840629	0.969030969	rs57993719	0.28
1882	8	GPAA1	44	1000	145117523	145161119	3.31229411	0.784215784	rs7820500	0.67
1883	8	GPIHBP1	95	10000	144275067	144319044	205.3671668	0.02809719	rs6991129	0.0029
1884	8	GPR124	47	1000	37634400	37721504	56.08802693	0.131868132	rs72641980	0.096
1885	10	GPR26	127	1000	125405870	125476913	103.4001958	0.234765235	rs11248633	0.084
1886	10	GRID1	1322	10000	87339311	88146250	1479.152147	0.03819618	rs17106569	0.00045
1887	10	GRID1-AS1	139	1000	87317487	87386972	46.42516415	0.72027972	rs58702504	0.19
1888	10	GRK5	484	10000	120947196	121235131	625.3857112	0.02449755	rs12781823	0.0025
1889	11	GPR83	237	1000	94090476	94154585	104.6078956	0.58041958	rs6483341	0.12
1890	12	GPR182	48	1000	57368354	57410469	17.08394735	0.528471528	rs12370257	0.11
1891	12	GPR19	117	10000	12793994	12869121	202.6562122	0.02739726	rs61915603	0.001
1892	12	GPR84	36	1000	54736228	54778270	24.18707241	0.386613387	rs12827788	0.13
1893	12	GPRC5A	55	1000	13023955	13086600	76.80624931	0.097902098	rs12296954	0.036
1894	12	GPRC5D	61	1000	13073708	13123318	69.47560384	0.130869131	rs1486331	0.078
1895	12	GRIN2B	1058	1.00E+05	13694409	14153022	1388.771714	0.006139939	rs12826365	0.0034
1896	12	GRIP1	958	10000	66721210	67092925	1189.60964	0.03229677	rs11176152	0.0012
1897	13	GPR18	57	1000	99886966	99930682	42.80774121	0.265734266	rs9300536	0.069
1898	13	GPR180	63	1000	95234103	95306899	50.12001316	0.27972028	rs9516434	0.19
1899	13	GPR183	92	1000	99926788	99979749	71.21532304	0.257742258	rs3825426	0.063
1900	13	GRK1	85	10000	114301596	114458637	197.9910185	0.02819718	rs144590641	0.032
1901	14	GPR33	48	10000	31932149	31977151	89.92890225	0.063693631	rs12882949	0.023
1902	14	GPR65	146	1000	88451467	88501155	54.55107666	0.637362637	rs8004567	0.069
1903	14	GPX2	129	1000	65385869	65429623	176.1928244	0.131868132	rs60979440	0.056
1904	15	GRAMD2	68	1000	72432146	72510136	28.82570096	0.588411588	rs2305705	0.097
1905	15	GREM1	124	1000	32990204	33046870	119.0460597	0.134865135	rs141116694	0.03
1906	16	GPR97	69	1000	57682156	57743290	24.23137824	0.71028971	rs7200166	0.027
1907	16	GPRC5B	126	10000	19850292	19916151	262.7926883	0.01459854	rs11865189	0.012
1908	17	GPS1	18	1000	79989762	80035346	13.29157208	0.326673327	rs9902502	0.23
1909	17	GPS2	41	1000	7195977	7238658	19.08930473	0.4995005	rs11652407	0.19
1910	18	GREB1L	202	1000	18802202	19122791	81.02535824	0.599400599	rs78054198	0.2
1911	19	GPR32	4	1000	51253720	51294989	0.583233148	0.666333666	rs10412862	0.63
1912	19	GPR4	50	1000	46073022	46125466	5.988174798	0.942057942	rs7254282	0.28
1913	19	GRAMD1A	81	1000	35471245	35537373	50.51834771	0.400599401	rs3746258	0.14
1914	19	GRIK5	14	1000	42482467	42589957	16.30934656	0.192807193	rs11878917	0.13
1915	19	GRIN2D	73	10000	48878131	48968188	123.1995127	0.03259674	rs157067	0.016
1916	19	GRIN3B	45	10000	980436	1029723	90.92538645	0.067893211	rs11085233	0.0091
1917	1	GPR25	112	10000	200822082	200863306	160.3560887	0.03739626	rs10920058	0.032
1918	1	GPR37L1	54	1000	202072028	202118634	66.51014511	0.111888112	rs10920335	0.027
1919	1	GPR52	67	1000	174397211	174438683	37.73828021	0.414585415	rs79077452	0.032
1920	1	GPR61	58	1000	110062493	110108455	75.55355209	0.116883117	rs7553095	0.065
1921	1	GPR88	92	1000	100983727	101027583	100.7345637	0.181818182	rs7555025	0.065
1922	1	GPSM2	45	1000	109399602	109493044	61.8862454	0.107892108	rs72699261	0.00074
1923	1	GPX7	72	10000	53048042	53094723	110.9344529	0.085491451	rs946155	0.0099
1924	1	GREM2	136	1000	240632872	240795462	124.4975304	0.162837163	rs1932588	0.00079
1925	1	GRIK3	239	10000	37241127	37519844	414.1723648	0.04479552	rs547390	0.016
1928	22	GRAMD4	318	1000	47002657	47095688	264.3723839	0.202797203	rs35549384	0.039
1930	2	GPR39	327	1000	133154146	133424169	364.973829	0.100899101	rs2872944	0.053
1931	2	GPR45	49	1000	105838199	105879924	41.79212841	0.223776224	rs6745194	0.059
1932	2	GPR55	56	1000	231752042	231809941	41.37884313	0.341658342	rs16827668	0.12
1933	2	GPR75	111	1000	54060049	54107170	142.0822137	0.095904096	rs35819225	0.051
1934	2	GPR75-ASB3	594	1000	53877449	54107170	669.3584286	0.117882118	rs17520854	0.022
1935	2	GRB14	86	10000	165329322	165498360	202.9572855	0.0229977	rs9287851	0.012
1936	2	GRHL1	298	1000	10071791	10162412	281.1187471	0.188811189	rs2008465	0.025
1937	3	GPR171	83	1000	150895618	150940988	90.73237112	0.167832168	rs1221004	0.11
1938	3	GPR27	45	1000	71783200	71824328	42.40068224	0.252747253	rs1447912	0.13
1939	3	GPR87	118	1000	150991875	151054636	72.23800618	0.37962038	rs73157962	0.012
1940	3	GPX1	49	1000	49374608	49415791	51.16167303	0.207792208	rs4563439	0.084
1941	3	GRIP2	140	1000	14510618	14601850	46.90306242	0.736263736	rs4685165	0.13
1942	3	GRK7	76	1000	141477042	141555892	33.04112915	0.537462537	rs34357486	0.12
1943	4	GPRIN3	167	10000	90145428	90249161	299.8237394	0.01659834	rs10001189	0.0008
1944	4	GRID2	2095	1000	93205549	94715706	1751.134714	0.176823177	rs140579467	0.006
1945	4	GRK4	270	1000	2945342	3062474	113.1578145	0.581418581	rs71597204	0.1
1946	5	GPR98	1026	1.00E+05	89834616	90480033	1732.528584	0.005379946	rs6891275	0.0012
1947	5	GPRIN1	59	1000	176002802	176057131	81.04886512	0.073926074	rs1565149	0.048
1948	5	GPX3	103	1000	150379998	150428554	58.53100415	0.427572428	rs11747116	0.014
1949	5	GPX8	99	1000	54435983	54483129	66.10407838	0.381618382	rs72766139	0.028
1950	6	GPR31	16	1000	167550359	167591319	2.352641394	0.756243756	rs928344	0.45
1951	6	GPR6	47	1000	110279458	110321923	21.57189221	0.523476523	rs4265058	0.2
1952	6	GPR63	245	10000	97221997	97305353	511.3285785	0.01359864	rs17743143	0.0012
1953	6	GPRC6A	139	1000	117093247	117170220	109.0928568	0.273726274	rs517949	0.03
1954	6	GPX5	28	1000	28473788	28522728	10.79577829	0.539460539	rs114904477	0.055
1955	6	GPX6	33	1000	28451072	28503570	13.06129194	0.522477522	rs114904477	0.055
1956	6	GRIK2	1187	1000	101826860	102537958	761.8139011	0.331668332	rs2579926	0.019
1957	7	GPR22	68	1000	107090501	107136125	7.203145787	0.906093906	rs59650342	0.3
1958	7	GPR37	101	1000	124365654	124426079	77.3616312	0.257742258	rs113283203	0.015
1959	8	GPR20	60	1000	142346586	142397365	81.79033807	0.120879121	rs7387417	0.028
1960	8	GPT	18	1000	145709464	145752555	16.26385862	0.263736264	rs7014426	0.23
1961	8	GRHL2	311	10000	102484667	102701952	738.4543505	0.01329867	rs13255911	0.00037
1962	8	GRINA	49	1000	145044225	145087583	36.89354374	0.330669331	rs62530285	0.18
1963	9	GRHPR	35	1000	37402706	37456986	9.226765131	0.748251748	rs308506	0.34
1964	9	GRIN1	3	1000	140013608	140083214	0.186637024	0.799200799	rs4880094	0.76
1965	9	GRIN3A	662	10000	104311633	104520862	940.8401819	0.056294371	rs57596144	0.002
1966	10	CTBP2	266	1000	126656417	126869624	162.5538909	0.382617383	rs10510139	0.018
1967	10	CTNNA3	5478	10000	67652275	69475949	5055.796238	0.03849615	rs10762099	0.00012
1968	10	CUL2	229	1000	35277478	35399570	18.74347362	0.907092907	rs117610167	0.02
1969	10	CXCL12	116	1000	44845600	44900545	116.3365069	0.147852148	rs7088285	0.008
1970	11	CTSC	242	10000	88006759	88090941	414.6979507	0.01609839	rs17756204	0.012
1971	13	CUL4A	101	1000	113842506	113939392	120.1036737	0.206793207	rs1323315	0.17
1972	14	CTAGE5	285	1000	39714475	39840397	56.65473199	0.885114885	rs77797014	0.048
1973	17	CTDNEP1	30	1000	7126905	7175259	31.93853219	0.238761239	rs222836	0.18
1974	17	CUEDC1	34	1000	55918603	56052684	20.31471617	0.397602398	rs2685507	0.21
1975	17	CXCL16	24	1000	4616823	4663223	27.68722036	0.125874126	rs35789354	0.021
1976	18	CTDP1	327	1000	77419800	77534510	341.2716702	0.157842158	rs3786238	0.051
1977	19	CTC-360P9.3	76	1000	32496767	32559805	83.78571623	0.223776224	rs74991593	0.03
1978	20	CTCFL	173	10000	56051020	56120708	218.0176066	0.04529547	rs2094542	0.0025
1979	21	CXADR	70	1000	18865223	18985897	34.01764624	0.539460539	rs1888402	0.15
1980	2	CTDSP1	27	1000	219243060	219290664	11.16857135	0.541458541	rs13391398	0.3
1981	2	CTNNA2	1936	10000	79720059	80895988	1743.164479	0.053794621	rs2861960	0.017
1982	2	CUL3	356	1000	225314866	225470114	368.9592663	0.178821179	rs6731405	0.00027
1983	2	CXCR2	59	1000	218970012	219021976	131.7668901	0.073926074	rs6715591	0.074
1984	3	CX3CR1	76	1000	39284984	39343226	57.61875765	0.310689311	rs28655219	0.18
1985	4	CWH43	113	1000	48968264	49084095	61.97501322	0.427572428	rs12502614	0.23
1986	5	CTNNA1	253	1000	138069084	138290723	648.6477856	0.075924076	rs10044672	0.0047
1987	5	CTNND2	1278	1000	10951953	11924155	734.6683185	0.457542458	rs79172505	0.0039
1988	5	CTXN3	49	10000	126964712	127014322	151.2187174	0.02439756	rs4340958	0.024
1989	7	CTAGE4_1	27	10000	143860547	143903173	90.51197496	0.0189981	rs17591824	0.015
1990	7	CUX1	708	1000	101439183	101947250	520.3169431	0.268731269	rs712842	0.0039
1991	8	CTHRC1	189	1000	104363742	104415232	19.14881132	0.978021978	rs117046316	0.39
1992	9	CTSV	44	10000	99771958	99821925	142.599952	0.04089591	rs10817013	0.03
1993	10	GUCY2GP	188	1000	114047935	114136353	258.9101818	0.083916084	rs943262	0.068
1995	11	GSTP1	106	1000	67331065	67374124	65.28975344	0.384615385	rs1138272	0.17
1996	11	GTF2H1	154	1000	18323815	18408590	158.2539136	0.182817183	rs4150644	0.061
1997	11	GUCY1A2	878	1000	106524737	106909171	559.4165577	0.342657343	rs2462414	0.035
1998	11	GUCY2EP	195	1000	76371209	76452833	95.94813403	0.556443556	rs6592662	0.12
1999	12	GTF2H3	122	1000	124098285	124167151	47.81307481	0.505494505	rs116921533	0.041
2000	12	GTSF1	68	1000	54829735	54887386	9.444839266	0.801198801	rs11170941	0.26
2001	12	GUCY2C	84	10000	14745567	14869519	267.6791507	0.01679832	rs751551	0.0068
2003	13	GSX1	46	1000	28346779	28388089	33.46748613	0.327672328	rs1231063	0.033
2004	13	GTF2F2	184	1000	45674630	45878239	35.77509984	0.683316683	rs7981140	0.28
2005	13	GTF3A	171	10000	27978680	28029846	345.954077	0.01609839	rs1049302	0.0075
2006	13	GUCY1B2	127	1000	51548646	51660293	121.2643015	0.170829171	rs1475447	0.034
2007	14	GSC	33	1000	95214559	95256499	6.87317515	0.794205794	rs10134903	0.2
2008	15	GTF2A2	132	1000	59910260	59969737	4.010536514	0.969030969	rs8033208	0.63
2009	16	GTF3C1	93	1000	27451933	27581251	98.33661221	0.224775225	rs3093359	0.003
2010	17	GRN	13	1000	42402490	42450470	6.3665732	0.456543457	rs3785817	0.24
2011	17	GSDMA	172	1000	38099225	38154019	184.4188796	0.142857143	rs2305481	0.043
2012	17	GSG2	4	1000	3607196	3649992	7.953600983	0.102897103	rs220465	0.091
2013	17	GUCY2D	12	1000	7885987	7943658	11.04125556	0.262737263	rs4130511	0.24
2014	18	GRP	126	1000	56867399	56918002	62.92942908	0.518481518	rs7230173	0.17
2015	18	GTSCR1	35	1000	68277754	68338093	40.99169239	0.17982018	rs12458157	0.1
2016	19	GRWD1	29	1000	48929029	48977164	37.73461804	0.182817183	rs1799258	0.12
2017	19	GSK3A	33	1000	42714337	42766736	32.2079154	0.266733267	rs112106426	0.24
2018	19	GTF2F1	15	1000	6359579	6413291	4.674061329	0.564435564	rs4807085	0.071
2019	1	GS1-122H1.2	392	1000	182153079	182303196	221.3613242	0.421578422	rs143741743	0.069
2020	1	GS1-204I12.1	282	1000	185507511	185617620	346.6166673	0.150849151	rs34951852	0.051
2021	1	GS1-279B7.1	29	1000	185272978	185324171	10.09171206	0.539460539	rs10911706	0.32
2022	1	GSTM1	9	1000	110210417	110256367	4.636909595	0.493506494	rs1292098	0.21
2023	1	GSTM3	47	1000	110256553	110303660	14.37693607	0.651348651	rs6673666	0.22
2024	1	GSTM5	45	1000	110234863	110280890	17.58429152	0.577422577	rs1292098	0.21
2025	1	GTF2B	169	1000	89298320	89377301	127.1128148	0.346653347	rs11801989	0.079
2026	1	GUCA2A	76	1000	42608361	42650395	47.59334431	0.372627373	rs650240	0.17
2027	1	GUCA2B	72	1000	42599091	42641495	41.64210818	0.437562438	rs3754282	0.2
2028	20	GSS	89	1000	33496235	33563601	43.87288646	0.502497502	rs73905019	0.21
2029	20	GTSF1L	21	10000	42334800	42375642	40.36568294	0.062593741	rs2018421	0.051
2030	22	GSC2	59	1.00E+05	19116503	19157796	156.6372283	0.003819962	rs5748015	0.0071
2031	22	GSTTP1	17	1000	24320594	24367258	9.383700739	0.390609391	rs5996649	0.35
2032	22	GSTTP2	13	1000	24365937	24421899	18.67872761	0.134865135	rs9608231	0.069
2033	22	GTPBP1	95	10000	39081806	39149592	342.1191856	0.00889911	rs78356403	0.0002
2034	22	GTSE1	97	1000	46672637	46746707	69.44660932	0.357642358	rs6008546	0.14
2035	22	GTSE1-AS1	71	1000	46671039	46712557	48.93009694	0.332667333	rs6008546	0.14
2036	2	GTF2A1L	278	1000	48824918	48926751	260.7010927	0.20979021	rs62137482	0.048
2037	2	GTF3C2	27	1000	27528715	27599901	9.86532333	0.487512488	rs4665972	0.34
2038	2	GTF3C2-AS1	15	1000	27538408	27580670	4.630641731	0.611388611	rs4665378	0.49
2040	3	GRM2	13	1000	51721080	51772625	5.780758359	0.471528472	rs6778196	0.34
2041	3	GSK3B	320	1000	119520801	119833264	156.6460405	0.508491508	rs6797879	0.062
2042	3	GTF2E1	44	1000	120441557	120521916	41.02891438	0.272727273	rs7637037	0.2
2043	3	GTPBP8	49	1000	112689799	112740221	27.33896068	0.405594406	rs73214321	0.079
2044	3	GUCA1C	245	1000	108606641	108692677	228.8755997	0.154845155	rs74632068	0.019
2045	4	GRXCR1	486	1000	42875282	43052675	398.7617068	0.202797203	rs138907467	0.0033
2046	4	GSX2	15	1000	54946247	54988122	9.263469514	0.432567433	rs6822750	0.28
2047	4	GUCY1B3	104	1.00E+05	156660124	156748794	257.6527032	0.003649964	rs1459853	0.0053
2048	4	GUF1	149	1000	44660432	44722697	25.92355345	0.842157842	rs111948528	0.1
2049	5	GRM6	119	1000	178385329	178442124	101.7141447	0.212787213	rs6869137	0.027
2050	5	GRPEL2	49	1000	148704976	148754146	82.1178478	0.06993007	rs813035	0.055
2051	5	GRXCR2	43	1000	145219295	145272531	37.23588798	0.213786214	rs6867036	0.015
2052	6	GSTA1	32	1000	52636177	52688664	70.96137335	0.083916084	rs1051775	0.062
2053	6	GSTA2	3	1000	52594884	52648361	0.432809148	0.664335664	rs2748991	0.57
2054	6	GSTA3	108	1000	52741438	52794496	75.23028928	0.355644356	rs640826	0.07
2055	6	GSTA4	169	1000	52822745	52880178	171.6523078	0.13986014	rs615060	0.037
2056	6	GSTA5	24	1000	52676540	52730893	52.01606555	0.106893107	rs1984728	0.078
2057	6	GSTA7P	13	1000	52584260	52629957	10.98283311	0.246753247	rs4715309	0.028
2058	6	GSTM2P1	59	1000	111347621	111388757	25.29885047	0.581418581	rs113332014	0.23
2059	6	GTF2H5	100	1000	158569378	158640376	121.1655832	0.157842158	rs78269942	0.035
2060	6	GTF3C6	176	1000	111259762	111309091	14.1721211	0.917082917	rs11756868	0.48
2061	6	GUCA1A	33	1000	42103143	42167794	11.76345336	0.604395604	rs2236047	0.27
2062	6	GUCA1B	15	1000	42131021	42182694	13.21213794	0.312687313	rs1065236	0.29
2063	7	GRM3	360	1000	86253229	86514192	390.3899113	0.10989011	rs58178461	0.014
2064	7	GS1-18A18.1	135	1.00E+05	54604662	54659419	436.059063	0.004689953	rs2870646	0.0039
2065	7	GS1-259H13.2	7	1000	99175901	99228456	10.17194672	0.152847153	rs10261661	0.15
2066	7	GSAP	398	1000	76920067	77065717	285.8965086	0.318681319	rs192319626	0.054
2067	7	GSTK1	5	1000	142940521	142986222	3.159111543	0.453546454	rs10248147	0.33
2068	7	GTF2IRD1	97	1000	73848119	74036920	64.30053067	0.350649351	rs37633	0.1
2069	7	GTF2IRD1P1	170	1000	66254979	66329813	54.3372145	0.691308691	rs12698550	0.2
2070	7	GTPBP10	236	1000	89955978	90040769	117.5316512	0.523476523	rs6415323	0.04
2071	7	GUSBP10	18	1000	57213376	57267863	0.176224754	0.967032967	rs11761780	0.77
2072	8	GSDMC	214	1000	130740441	130819134	243.7394009	0.110889111	rs4285452	0.0021
2073	8	GSR	141	1000	30515579	30605486	212.4360837	0.121878122	rs55674718	0.023
2074	8	GTF2E2	184	1000	30416030	30535738	244.8750542	0.081918082	rs35755980	0.0066
2076	9	GTF3C4	118	1000	135525727	135585470	67.28577108	0.401598402	rs2583805	0.045
2077	9	GTF3C5	101	1000	135886061	135953890	135.1634427	0.118881119	rs2905090	0.013
2078	10	H2AFY2	202	10000	71792356	71892040	254.5885099	0.059894011	rs3847356	0.002
2079	11	GVINP1	171	1000	6714380	6763110	76.0644802	0.562437562	rs10839597	0.11
2080	11	GYLTL1B	8	1000	45923195	45970647	1.338993461	0.694305694	rs139743387	0.33
2081	11	H19	98	1000	1996405	2039065	50.51644216	0.453546454	rs2525883	0.09
2082	11	H2AFX	56	1000	118944584	118986177	48.284534	0.258741259	rs2855068	0.077
2083	11	HARBI1	26	1000	46604855	46658777	9.626476223	0.47952048	rs61884270	0.084
2084	11	HBB	129	1000	5226695	5268301	34.08962263	0.802197802	rs7484061	0.16
2085	11	HBBP1	98	1000	5243184	5284822	18.42718059	0.844155844	rs7936823	0.18
2086	11	HBD	112	1000	5234058	5275858	20.75202499	0.909090909	rs7936823	0.18
[truncated: 19,845 more rows]
