# Supplementary material for: Genome-wide gene-based analyses of weight loss interventions identify a potential role for NKX6.3 in metabolism
Source: Nat Commun. 2019 Feb 1;10:540. doi: 10.1038/s41467-019-08492-8 (PMC6358625; doi:10.1038/s41467-019-08492-8)
Supplement: Supplementary file 7 — Supplementary Data 3 [file 41467_2019_8492_MOESM7_ESM.csv › Meta.genebased.csv]

	Chr	Gene	nSNPs	nSims	Start	Stop	Test	Pvalue	TopSNP	TopSNP.pvalue
1	10	ABLIM1	555	1000	116170868	116464414	474.1083087	0.14985015	rs2475232	0.001156
2	10	ACBD5	423	1000	27464142	27551068	187.8853441	0.557442557	rs2483489	0.085486
3	10	ACSL5	142	1000	114113915	114208138	79.33514508	0.417582418	rs3824624	0.043115
4	10	ACTA2	175	1000	90674830	90771147	204.6232963	0.102897103	rs2296603	0.028529
5	10	ADAM12	994	1.00E+05	127680953	128097127	1581.153974	0.001749983	rs4962530	0.000284
6	10	ADD3	22	1000	111745725	111915323	50.30173553	0.074925075	rs7911181	0.004502
8	11	ABCG4	27	1000	118999749	119053374	16.48226527	0.352647353	rs4245191	0.248275
9	11	ACCS	69	1000	44067728	44125569	15.96364726	0.86013986	rs2074040	0.292983
10	11	ACP2	5	1000	47240852	47290457	6.486870106	0.132867133	rs11988	0.075415
11	11	ACTN3	102	1000	66293865	66350800	52.64239085	0.482517483	rs4930384	0.125731
12	12	A2ML1	130	1000	8955149	9049381	145.7985204	0.098901099	rs10771151	0.002916
13	12	ABCB9	21	1000	123385497	123471056	5.347775363	0.684315684	rs1568918	0.397211
14	12	ABCC9	267	1000	21930323	22109628	227.519566	0.205794206	rs11046202	0.009343
15	12	ACTR6	53	1000	100573864	100638202	28.4081641	0.422577423	rs10778047	0.24931
16	12	ACVR1B	32	1000	52325450	52410863	7.051948832	0.682317682	rs771998	0.484018
17	12	ACVRL1	69	10000	52281201	52337145	151.4970534	0.01069893	rs11169956	0.002368
18	12	ADCY6	38	1000	49139974	49202820	40.82329544	0.194805195	rs36000595	0.061394
19	13	ABCC4	1003	1000	95652082	95973687	788.3802406	0.164835165	rs78302301	0.007853
20	14	ACIN1	76	1000	23507773	23584823	34.06837566	0.556443556	rs10132224	0.163671
21	14	ACOT2	14	1000	74014323	74062362	1.778292564	0.834165834	rs10138751	0.509815
22	15	AAGAB	134	1000	67473012	67567536	31.49817615	0.699300699	rs7178966	0.194194
23	15	ADAL	30	1000	43602553	43666753	1.674420602	0.882117882	rs62019442	0.422668
24	15	ADAMTS7P1_1	33	1000	82565620	82646915	11.83091134	0.661338661	rs143952870	0.292942
25	16	ABCC11	218	1000	48180821	48289088	89.30690489	0.547452547	rs118090889	0.062559
26	16	ABCC6	95	1.00E+05	16223421	16337328	230.0393912	0.007749923	rs6498610	0.009963
27	16	ACSF3	307	1000	89140216	89242254	79.64743919	0.793206793	rs142083649	0.108398
28	16	ACSM3	96	1000	20755311	20828479	68.00937215	0.336663337	rs2107231	0.106255
29	16	ADCY7	92	1000	50280450	50372045	37.6050439	0.569430569	rs7205089	0.200985
30	17	AANAT	70	1000	74429432	74486199	19.79855208	0.76023976	rs28615986	0.14092
31	17	AATK	148	1000	79071095	79159872	124.2638622	0.18981019	rs142302803	0.020864
33	17	ABCA5	152	1000	67220575	67343323	79.19929977	0.483516484	rs540839	0.06839
34	17	ABCC3	66	1000	48692217	48789063	41.48641348	0.378621379	rs1558288	0.06982
35	17	ABR	172	1000	886757	1110616	127.0554298	0.243756244	rs11654885	0.061669
36	17	ACACA	141	1000	35421926	35786902	97.35255698	0.326673327	rs11654466	0.075631
37	17	ACADVL	21	1000	7100443	7148586	6.903812162	0.531468531	rs385313	0.365241
38	17	ACBD4	58	1000	43189966	43241543	36.03950232	0.362637363	rs713101	0.095345
39	17	ACE	59	1000	61534421	61595741	14.92349149	0.697302697	rs12451780	0.267703
40	17	ACSF2	93	1.00E+06	48483518	48572206	420.4352777	0.000700999	rs148566196	0.00066
41	18	ADCYAP1	90	1000	884943	932173	36.02072306	0.606393606	rs35467187	0.05606
42	19	ACP5	65	1000	11665474	11709801	23.38133561	0.653346653	rs889366	0.064066
43	19	ADAMTS10	25	1000	8625123	8695620	11.27951817	0.504495504	rs4804313	0.148428
44	19	ADCK4	117	1000	41177433	41242790	146.9701128	0.083916084	rs10426415	0.01721
45	1	ABCD3	106	1000	94863932	95004219	60.16409565	0.397602398	rs61772857	0.167916
46	1	ABL2	360	1000	179048461	179218819	273.4009979	0.297702298	rs115441918	0.039788
47	1	ACKR1	48	1000	159153802	159196290	49.87400524	0.193806194	rs72711380	0.063054
48	1	ACOT11	151	10000	54993806	55120417	288.3928278	0.01409859	rs2664061	0.003926
49	1	ACOT7	36	1000	6304331	6473826	4.125352363	0.741258741	rs61763931	0.595089
50	1	ADAM15	11	1000	155003747	155055252	20.70410572	0.092907093	rs1462855	0.0299
51	1	ADAMTSL4	60	1000	150501844	150553412	49.20912125	0.223776224	rs4971020	0.001549
53	1	ADAR	108	1000	154534533	154620456	67.82364668	0.363636364	rs4292956	0.057174
54	1	ADIPOR1	125	1000	202889952	202947700	56.05474266	0.587412587	rs2363773	0.140832
55	20	ABHD12	22	1000	25255378	25391618	7.98823313	0.601398601	rs139806409	0.390038
56	20	ACSS1	88	1000	24966865	25058818	31.03424996	0.678321678	rs4815366	0.24645
57	20	ACSS2	109	1000	33442765	33535769	10.66257609	0.882117882	rs2273684	0.451256
58	21	ABCC13	394	1000	15626119	15693692	267.2173993	0.312687313	rs62227536	0.043418
59	21	ABCG1	293	10000	43599798	43737354	414.409087	0.02409759	rs3746915	0.003914
60	2	ABCA12	261	1000	215776265	216023151	248.307967	0.145854146	rs56102372	0.040042
61	2	ABI2	130	1000	204172961	204316896	15.19415593	0.94005994	rs77365192	0.458072
62	2	ACP1	85	1000	244868	298282	56.49251977	0.382617383	rs4484059	0.009893
63	2	ACTR3	277	1000	114627510	114739129	169.0002568	0.423576424	rs139520813	0.05537
64	2	ACVR1	30	1000	158572957	158752374	3.978505472	0.733266733	rs7565550	0.604252
65	2	ACVR1C	58	10000	158363278	158505399	106.5546974	0.057394261	rs78302619	0.028632
66	2	ACVR2A	118	1000	148582085	148708396	74.2923038	0.360639361	rs17692648	0.254704
67	2	ADD2	456	10000	70869215	71015375	894.9923879	0.00929907	rs78125692	0.003333
68	3	ABCC5	328	1000	183617723	183755727	207.0895502	0.384615385	rs11716770	0.040322
70	3	ACPP	110	1000	132016210	132107146	78.60223046	0.315684316	rs9872709	0.102434
71	3	ADCY5	294	1000	122981142	123187392	282.6507012	0.172827173	rs60870039	0.058627
72	4	AADAT	82	1000	170961372	171031538	21.06436512	0.688311688	rs13117677	0.198774
73	4	AASDH	262	10000	57184450	57273674	489.948014	0.01929807	rs140259768	0.019109
74	4	ABCG2	334	1000	88991415	89172474	195.8464652	0.411588412	rs6828175	0.06784
75	4	ACSL1	141	10000	185656748	185767268	198.0613561	0.056294371	rs11934776	0.055063
76	4	ADAD1	122	1000	123280120	123370947	50.95822585	0.563436563	rs1127348	0.220422
77	4	ADD1	157	1000	2825583	2951802	58.93259752	0.64035964	rs2282771	0.177869
78	4	ADH6	55	1000	100103794	100160403	70.83148922	0.097902098	rs6824253	0.009785
79	4	ADH7	69	1000	100313417	100376667	28.37568803	0.628371628	rs729147	0.158002
80	5	ACSL6	149	10000	131265666	131367761	243.1863145	0.058094191	rs253942	0.010947
81	5	ADAMTS2	283	1000	178517851	178792431	200.1292897	0.267732268	rs6888613	0.007056
82	6	ABCC10	53	1000	43375291	43438163	70.92528408	0.12987013	rs12211219	0.020079
83	6	ABHD16A	19	1000	31634725	31691137	12.41856393	0.353646354	rs115226176	0.11963
84	6	ADAT2	126	1000	143723968	143791841	200.2634251	0.117882118	rs2272924	0.003047
85	7	ABCB5	422	1000	20635244	20816637	162.37107	0.665334665	rs11982664	0.059953
86	7	ABCF2	110	1000	150884922	150944460	62.8174512	0.430569431	rs2288649	0.084829
87	7	ABHD11	34	1000	73130424	73173190	67.42737489	0.06993007	rs10232827	0.016839
88	7	ACHE	37	1000	100467614	100513592	0.821522387	0.98001998	rs12705093	0.423678
89	7	ACTR3C	68	1000	149924300	150040758	100.0106544	0.158841159	rs1464752	0.12126
90	7	ADAM22	245	1000	87543565	87852204	70.10135476	0.668331668	rs182005489	0.146523
91	7	ADCY1	229	1000	45593738	45782714	128.3544935	0.451548452	rs73102647	0.065228
92	8	ADAM18	182	1000	39422086	39607583	66.03259019	0.668331668	rs201998	0.097823
93	8	ADAM28	221	1000	24131579	24232726	49.35551738	0.727272727	rs397667	0.111616
94	9	ABCA2	79	1000	139881685	139943374	46.18223457	0.43956044	rs10781531	0.189774
95	9	ABHD17B	37	1000	74457367	74546148	56.65456524	0.166833167	rs1524381	0.068198
96	9	ABL1	331	1000	133569267	133783062	284.0309734	0.250749251	rs2855179	0.005619
97	9	ADAMTS13	82	1000	136259458	136344525	83.82864042	0.194805195	rs4962154	0.090739
98	9	ADAMTSL2	31	1000	136377285	136460641	23.18881511	0.314685315	rs7856830	0.152924
99	10	CNNM2	423	1000	104658074	104858344	320.1829295	0.294705295	rs67760877	0.04353
100	11	CNTN5	4177	1000	98871705	100249616	2319.757755	0.5004995	rs2726363	0.018709
101	11	COLCA2	86	1000	111149270	111199460	32.90403563	0.609390609	rs7944798	0.193881
102	11	COPB1	121	1000	14459048	14541441	155.0224089	0.115884116	rs10832268	0.028263
103	11	CORO1B	32	1000	67185517	67231292	8.985004279	0.603396603	rs77472930	0.208735
104	12	CLEC12A	304	1000	10083914	10158194	263.6618412	0.170829171	rs117855732	0.053439
105	12	CLEC12B	135	10000	10143230	10191399	174.4045003	0.065093491	rs80144125	0.045123
106	12	CLEC7A	60	1000	10249375	10302868	21.58028157	0.609390609	rs28409184	0.276752
107	12	CLECL1	239	1000	9848455	9905895	28.45371335	0.95004995	rs117836922	0.179701
108	12	CLLU1	101	1000	92795306	92844778	69.98023866	0.314685315	rs337670	0.093734
109	12	CMKLR1	124	1000	108661820	108753094	76.53066698	0.377622378	rs4567518	0.019613
110	12	CNOT2	397	1000	70616773	70768773	240.2519458	0.3996004	rs117200781	0.032043
111	12	CNTN1	1074	1000	41066243	41486213	997.4143645	0.110889111	rs17128992	0.006966
112	12	COPS7A	91	1000	6813149	6861041	44.5998288	0.5004995	rs7307912	0.146421
113	12	CORO1C	145	1000	109018884	109145326	46.41398886	0.663336663	rs10778656	0.237906
114	13	CLYBL	648	1000	100238917	100581713	211.8274119	0.865134865	rs117936557	0.027037
115	13	CLYBL-AS1	105	1000	100357923	100401255	59.79489559	0.436563437	rs117936557	0.027037
117	13	COG6	423	1000	40209763	40385802	347.0438385	0.250749251	rs8181861	0.080776
118	13	COMMD6	158	1000	76079349	76143575	117.5669638	0.312687313	rs9543970	0.031954
119	14	COQ6	154	1000	74396636	74449813	94.03266789	0.360639361	rs740506	0.163801
120	15	CLK3	48	1000	74880712	74942542	26.92611564	0.428571429	rs117460858	0.271765
121	15	COMMD4	34	1000	75608336	75654268	48.83767202	0.13986014	rs79244935	0.08561
122	15	CORO2B	236	1000	68851307	69040144	119.3976017	0.53046953	rs6494756	0.020945
124	16	CLEC16A	630	1000	11018344	11296046	187.231646	0.809190809	rs248838	0.133132
125	16	CLEC18A	32	1000	69964607	70018250	8.303762369	0.592407592	rs1983016	0.493749
126	16	CLEC3A	333	1000	78036442	78086001	431.8898317	0.090909091	rs2471892	0.037541
127	16	CLN3	27	1000	28457973	28523623	47.33860948	0.134865135	rs181206	0.052021
128	16	CLUAP1	48	1000	3530944	3609051	27.23873008	0.463536464	rs4785936	0.183612
129	16	CMIP	559	1000	81458774	81765367	446.3604783	0.161838162	rs72831126	0.006404
130	16	CMTM1	92	1000	66580293	66633038	84.34105592	0.294705295	rs4783646	0.149892
131	16	CMTM3	70	1000	66617934	66667795	29.34014565	0.574425574	rs3743718	0.167456
132	16	CMTR2	142	1000	71296202	71343509	111.3900604	0.281718282	rs76206012	0.07627
133	16	CNGB1	192	1000	57896243	58025020	161.350953	0.213786214	rs11076211	0.054849
134	16	CNOT1	343	1000	58533849	58683790	181.1621024	0.463536464	rs2033194	0.143651
135	16	CNTNAP4	966	1000	76291175	76613135	817.8514298	0.184815185	rs12933045	0.056843
136	16	COQ7	8	1000	19058916	19111417	0.922154539	0.766233766	rs8053779	0.557029
137	17	CLDN7	34	1000	7143221	7186512	14.29889031	0.513486513	rs222849	0.312614
138	17	COPS3	195	1000	17129937	17204617	61.79066416	0.713286713	rs7217560	0.161737
139	17	COX11	166	1000	53009258	53066064	74.50267706	0.519480519	rs9892976	0.252567
140	18	CLUL1	70	1000	576997	670293	73.96416545	0.193806194	rs150189430	0.110785
141	18	CNDP2	100	1000	72143499	72210689	73.43475108	0.327672328	rs28413692	0.055074
142	19	CLIP3	65	1000	36485561	36543797	10.16382028	0.928071928	rs2285425	0.216936
143	19	CLPTM1	148	1000	45437841	45516604	11.59430951	0.975024975	rs204913	0.263312
144	1	CMPK1	139	10000	47779468	47864511	311.0518815	0.053394661	rs35234940	0.007003
145	1	CNIH4	33	1000	224524512	224587153	2.025699698	0.868131868	rs72758316	0.49442
146	1	CNKSR1	144	1000	26483980	26536375	75.55107192	0.445554446	rs6700024	0.027222
147	1	CNN3	202	1000	95342504	95412779	82.82207132	0.697302697	rs74983229	0.040932
148	1	CNST	348	1000	246709638	246851884	347.8405517	0.118881119	rs6683766	0.005119
149	1	COA6	83	1000	234489213	234539795	41.18916254	0.496503497	rs2175593	0.072442
150	21	CLDN14	305	1000	37812919	37968867	57.56063492	0.893106893	rs2633334	0.030648
151	21	COL18A1	355	1000	46805096	46953634	184.0576802	0.491508492	rs731537	0.106115
152	21	COL18A1-AS1	59	1000	46819630	46864985	29.36241554	0.509490509	rs9975786	0.118822
154	21	COL6A2	98	1000	47498032	47572763	79.75917226	0.305694306	rs1475915	0.025285
155	22	COMT	207	1000	19909262	19977498	108.1390766	0.51048951	rs4646316	0.064003
156	2	CLEC4F	193	1.00E+05	71015775	71067732	551.2332565	0.006789932	rs3755348	0.001349
157	2	CLHC1	221	1000	55379686	55479699	82.93701614	0.652347652	rs2589081	0.228185
158	2	CLIP4	212	1000	29300541	29426679	209.5636575	0.144855145	rs34049145	0.010512
159	2	CLK1	52	1000	201697731	201749467	24.4083699	0.539460539	rs11688943	0.096231
160	2	CMPK2	6	1000	6960683	7026766	3.366871644	0.365634366	rs10929456	0.260667
161	2	CNRIP1	96	1000	68491302	68567183	20.13266349	0.884115884	rs11674241	0.247244
162	2	COBLL1	498	1000	165516694	165718678	214.4753689	0.601398601	rs62175562	0.115671
163	2	COL6A3	259	10000	238212654	238342850	317.416208	0.075992401	rs12622093	0.005638
164	2	COLEC11	123	1000	3622421	3712234	43.31957259	0.653346653	rs4850074	0.330758
165	2	COPS7B	95	10000	232626380	232693964	284.9193965	0.01719828	rs17271845	0.00995
166	3	CLDN11	35	1000	170116652	170172479	39.06646995	0.195804196	rs7644073	0.108753
167	3	CLDN18	111	1000	137697657	137772494	73.94584482	0.358641359	rs58160796	0.133214
168	3	CLRN1	130	1000	150623949	150710786	39.40972357	0.756243756	rs78414339	0.219065
170	3	CMSS1	406	10000	99516677	99917476	687.6438362	0.053394661	rs9854260	0.014488
171	3	CNOT10	132	1000	32706636	32835367	75.72773403	0.440559441	rs62251896	0.156373
172	3	COLQ	264	10000	15471639	15583258	416.2628546	0.04939506	rs4684248	0.001439
173	3	CP	159	1000	148860196	148959832	125.202216	0.211788212	rs11711029	0.049819
174	4	CLOCK	275	1000	56274067	56433076	310.5068922	0.162837163	rs6858749	0.007505
175	4	CNGA1	339	1000	47917993	48034961	349.1955775	0.160839161	rs79732471	0.044599
176	4	COL25A1	842	1000	109711876	110243799	801.1487118	0.124875125	rs1126153	0.0055
177	4	CORIN	555	10000	47576014	47860123	856.0403069	0.04129587	rs9995068	0.008847
178	5	COL4A3BP	252	1000	74646927	74827806	328.0091338	0.116883117	rs114929267	0.026032
179	6	CLIC1	42	1000	31678357	31725095	38.10797922	0.213786214	rs114777003	0.093849
180	6	CLIC5	463	1000	45846189	46068085	218.9710332	0.577422577	rs10948272	0.055403
181	6	CMAHP	301	1000	25061294	25158620	65.70196973	0.841158841	rs9461095	0.292995
182	6	CNR1	73	1000	88829584	88895767	69.67338172	0.211788212	rs6454677	0.099419
183	6	COL11A2	48	1000	33110468	33180245	39.02926567	0.284715285	rs1546877	0.187662
184	6	COL9A1	362	1000	70905742	71032786	233.6411602	0.374625375	rs6455357	0.02367
185	7	CLDN15	94	1000	100855372	100902101	7.452687253	0.888111888	rs35082269	0.399222
186	7	CNOT4	193	1000	135026546	135214875	201.7572165	0.095904096	rs2696879	0.0114
187	7	COA1	344	10000	43650750	43789140	645.4133822	0.04719528	rs10215478	0.002982
188	7	COBL	511	1000	51063908	51404515	236.7661276	0.555444555	rs10277081	0.004177
189	7	COG5	613	1000	106822188	107224959	860.3383721	0.103896104	rs7798364	0.013064
190	7	COPG2	192	1000	130126079	130373598	97.39078267	0.529470529	rs4731699	0.088475
191	8	CLU	114	1000	27434433	27492328	45.99968886	0.648351648	rs10503814	0.073221
192	8	COMMD5	48	1000	146055550	146098963	25.74022454	0.410589411	rs1735162	0.331672
193	9	CNTFR	153	1000	34531429	34610138	140.9197146	0.185814186	rs10972145	0.02613
195	9	CORO2A	235	10000	100863256	100974956	340.1068618	0.02589741	rs10985377	0.004777
196	10	DNAJB12	16	1000	74072587	74134907	0.273210517	0.926073926	rs72808118	0.875113
197	10	DNAJC1	290	1000	22025476	22312650	389.2031026	0.128871129	rs75267903	0.070917
198	10	DNMBP	459	1000	101615333	101789676	76.55331551	0.915084915	rs2862692	0.120004
199	10	DNMBP-AS1	160	1000	101666965	101738755	13.99453374	0.98001998	rs186059830	0.365395
200	10	DNTT	171	1000	98044084	98118321	116.2978596	0.377622378	rs117219667	0.034181
201	10	DOCK1	1297	10000	128573977	129270781	1208.81441	0.057794221	rs11017226	0.003085
202	10	DPCD	79	1000	103328088	103389410	83.40597669	0.177822178	rs3730484	0.161198
203	11	DNAJB13	149	1000	73641363	73701332	56.51536745	0.649350649	rs56282097	0.132591
204	11	DNAJC24	109	1000	31371376	31474382	50.83849182	0.51048951	rs149308934	0.077933
205	11	DNAJC4	63	10000	63977752	64021753	93.94314762	0.060793921	rs4672	0.064333
206	11	DOC2GP	61	1000	67360994	67403135	17.19156079	0.643356643	rs3758938	0.272703
207	11	DPAGT1	63	1000	118947212	118992785	53.13577182	0.216783217	rs2855068	0.021406
208	11	DPF2	13	1000	65081224	65140451	1.024893262	0.848151848	rs620427	0.629909
209	12	DNAJC14	10	1000	56194743	56243420	0.635294227	0.848151848	rs11834264	0.747213
210	12	DNAJC22	8	1000	49721040	49765685	0.221910439	0.947052947	rs11610266	0.801722
211	12	DNM1L	319	1000	32812133	32918584	53.61147501	0.746253746	rs11052156	0.094992
212	13	DNAJC15	218	1000	43577361	43703306	279.2167553	0.121878122	rs9594858	0.024316
213	13	DNAJC3	146	1000	96309392	96467243	88.56006864	0.384615385	rs77644194	0.12699
216	14	DNAL1	165	1000	74091577	74190431	37.99376308	0.763236763	rs4903133	0.1019
217	15	DNAJC17	112	1000	41040066	41119676	36.41514547	0.676323676	rs34621344	0.149136
218	15	DNM1P35	101	1000	76000010	76052418	48.1509842	0.505494505	rs74694909	0.135741
219	15	DNM1P41	3	1000	85025805	85070249	0.457151402	0.738261738	rs143057502	0.545812
220	15	DNM1P46	170	1000	100310360	100367132	87.21989679	0.485514486	rs11858305	0.014469
221	16	DNAJA2	27	1000	46969273	47027625	15.67860507	0.418581419	rs12719759	0.200109
222	16	DNAJA3	87	1000	4455805	4526775	81.69113501	0.26973027	rs4785966	0.122146
223	16	DNASE1	22	1000	3682939	3728096	7.008173523	0.59040959	rs8047251	0.303191
224	16	DNASE1L2	43	1000	2266467	2308712	17.09372452	0.586413586	rs150930	0.134961
225	16	DOK4	87	10000	57485869	57540385	127.7874837	0.04749525	rs72780628	0.005405
226	16	DPEP2	34	1000	68001292	68053421	29.90717242	0.297702298	rs111430913	0.174617
227	16	DPEP3	19	1000	67989565	68034452	9.005922345	0.481518482	rs7204974	0.213944
228	17	DNAI2	86	1000	72250385	72331023	24.75847187	0.733266733	rs4789049	0.164546
229	17	DPH1	74	1000	1913430	1966725	68.35614132	0.196803197	rs3752962	0.015708
230	18	DOK6	1074	1000	67048283	67536322	634.7032919	0.393606394	rs10451412	0.01134
231	19	DNAJB1	76	1000	14605581	14649201	12.44218946	0.871128871	rs9710427	0.433916
232	19	DNASE2	50	1000	12966024	13012335	6.061639553	0.915084915	rs8012	0.350782
233	19	DNM2	275	1000	10808728	10962586	60.62636688	0.858141858	rs12461992	0.221191
234	19	DNMT1	140	1000	10224021	10325755	49.31173831	0.665334665	rs12462506	0.012667
235	19	DOCK6	148	1000	11289968	11393168	47.83510246	0.694305694	rs8112227	0.259297
236	19	DOT1L	208	1000	2144147	2252577	79.27381878	0.64035964	rs72985453	0.035315
237	1	DNAJA1P5	130	1000	102317566	102380299	84.25691974	0.344655345	rs1010590	0.109177
238	1	DNAJB4	96	1000	78450635	78502995	134.6279595	0.07992008	rs11162403	0.026445
239	1	DNAJC11	181	1000	6674227	6781966	157.5106209	0.227772228	rs150079266	0.035907
240	1	DNAJC16	244	1000	15833307	15918228	282.6602177	0.178821179	rs41270267	0.017564
241	1	DNAJC8	8	1000	28506789	28579542	5.915586889	0.295704296	rs692921	0.273511
242	1	DNALI1	98	1000	38002519	38052458	76.57024883	0.278721279	rs35044953	0.074098
243	1	DNM3OS	78	1000	172086018	172133975	19.17431089	0.776223776	rs10158753	0.16862
244	1	DNTTIP2	164	1000	94315013	94364762	15.0733532	0.977022977	rs141924103	0.457813
245	1	DPH2	42	1000	44415652	44459043	58.0018298	0.116883117	rs4221	0.028475
246	20	DNAJC5	43	1000	62506454	62587384	37.587816	0.287712288	rs117208336	0.133717
247	20	DNTTIP1	147	1000	44400575	44460066	266.1219953	0.075924076	rs186635489	0.023794
248	20	DOK5	168	1000	53072265	53287710	57.84798444	0.742257742	rs5024848	0.172761
249	21	DNMT3L	123	1000	45646221	45702099	83.42810941	0.300699301	rs3737435	0.046854
250	21	DONSON	33	1000	34929858	34981014	12.45002603	0.605394605	rs56292839	0.071032
251	21	DOPEY2	478	1000	37516838	37686572	364.8195588	0.225774226	rs6517338	0.047699
252	22	DNAL4	31	1000	39154512	39210161	26.89461779	0.241758242	rs2006858	0.074432
253	2	DNAJB3	122	1000	234631395	234672661	22.36377043	0.872127872	rs7567468	0.367693
254	2	DNAJC10	76	1000	183560767	183664750	12.1128333	0.67032967	rs288269	0.522385
255	2	DNAJC27	118	1000	25146504	25214963	93.35792734	0.278721279	rs79548295	0.094931
256	2	DNAJC27-AS1	211	1000	25174980	25282563	154.1591928	0.324675325	rs79548295	0.094931
257	2	DNAJC5G	22	1000	27478288	27524296	15.716211	0.331668332	rs11126936	0.156637
258	2	DNER	599	1000	230202344	230599286	193.4491972	0.876123876	rs9653270	0.085705
259	2	DNPEP	32	1000	220218179	220272662	7.251314805	0.723276723	rs4674386	0.38296
260	3	DNAJB11	65	1000	186268464	186323589	68.58662991	0.233766234	rs4686432	0.046524
261	3	DNAJB8	60	10000	128161274	128206091	96.6796327	0.057994201	rs7431368	0.014876
262	3	DNAJB8-AS1	68	10000	128162436	128211160	104.1739641	0.04319568	rs7431368	0.014876
263	3	DNAJC13	45	1000	132116552	132277876	8.81469843	0.78021978	rs7613098	0.473144
264	3	DNASE1L3	150	10000	58158352	58216730	212.920452	0.04649535	rs17058991	0.014948
265	3	DOCK3	928	1000	50692671	51441629	82.40018046	0.928071928	rs11713119	0.150666
266	5	DNAJC18	38	1000	138725891	138795214	5.513181175	0.723276723	rs4835727	0.540285
267	5	DNAJC21	108	10000	34909697	34979069	245.0299366	0.01079892	rs2069476	0.015116
268	5	DND1	54	1000	140030380	140073171	91.52067888	0.131868132	rs56692296	0.071891
269	5	DOCK2	828	1000	169044250	169530386	601.0559644	0.236763237	rs112120342	0.013378
270	6	DNAH8	980	1000	38663116	39018574	602.8685791	0.377622378	rs506964	0.029921
271	6	DNPH1	60	1000	43173366	43217211	34.64056654	0.414585415	rs10948067	0.056055
272	6	DOPEY1	155	1000	83757384	83898190	30.19255415	0.828171828	rs13208108	0.152023
273	7	DNAJB9	104	1000	108190188	108235294	33.26335126	0.675324675	rs40941	0.283233
274	7	DNAJC2	28	1000	102932920	103005320	5.787691824	0.653346653	rs6947744	0.170457
275	7	DNAJC30	109	1000	73075247	73117781	7.812101666	0.947052947	rs6956879	0.441444
276	7	DOCK4	393	1000	111346163	111866462	304.3007159	0.215784216	rs6971805	0.006062
277	7	DOCK4-AS1	2	1000	111428560	111481835	1.110814329	0.27972028	rs10254599	0.291905
278	8	DNAJC5B	239	1000	66913790	67032755	83.44454596	0.674325674	rs73237268	0.132375
279	8	DOCK5	279	1000	25022286	25290619	167.3552762	0.417582418	rs7840399	0.044714
280	8	DOK2	81	1000	21746383	21791205	56.8070431	0.348651349	rs17581624	0.072219
281	9	DNAI1	153	1000	34438749	34540987	160.6130943	0.153846154	rs116919944	0.039227
282	9	DNAJA1	205	1000	33005208	33059062	309.475124	0.138861139	rs7872744	0.011742
285	9	DNLZ	74	1000	139236351	139278263	39.52820388	0.437562438	rs4073153	0.145563
286	9	DNM1	73	1000	130945633	131037527	106.9583644	0.094905095	rs7866584	0.021623
287	9	DOLK	36	1000	131687808	131730012	0.423597648	0.965034965	rs75873364	0.735079
288	9	DOLPP1	38	1000	131823382	131872717	39.11613228	0.267732268	rs10988209	0.123934
289	10	DPYSL4	95	10000	133980413	134039280	241.2019285	0.0309969	rs2637650	0.001379
290	10	DRGX	125	1.00E+05	50554160	50624062	373.0125726	0.002699973	rs10857477	1.40E-05
291	10	DUPD1	43	1000	76777593	76838272	19.90144843	0.481518482	rs11001287	0.196517
292	11	DPP3	99	1000	66227483	66297130	15.26417258	0.814185814	rs117807401	0.124132
293	11	DRAP1	36	1000	65666727	65709048	19.27007378	0.407592408	rs556872	0.272846
294	11	DRD2	175	1000	113260316	113366001	55.87540938	0.699300699	rs78044862	0.078716
295	11	DRD4	104	1000	617304	660705	47.33932675	0.548451548	rs936465	0.222771
296	11	DSCAML1	868	1000	117278488	117687976	742.8053338	0.100899101	rs7949956	0.00429
297	11	DTX4	151	1000	58919811	58996060	113.3813049	0.295704296	rs11229849	0.190876
298	12	DPPA3	85	1000	7844088	7890152	21.66451019	0.834165834	rs12825559	0.231537
299	12	DPY19L2	428	1000	63932692	64082354	276.8818814	0.35964036	rs4124773	0.079196
300	12	DRAM1	320	1.00E+05	102251104	102337401	1031.334852	0.001129989	rs61100438	0.001233
301	12	DSTNP2	74	1000	6973845	7014950	6.577700771	0.764235764	rs12312178	0.592567
302	12	DTX1	152	1000	113475661	113555833	47.01120933	0.693306693	rs2701615	0.246268
303	12	DTX3	52	1000	57978404	58023587	40.12398691	0.273726274	rs11613457	0.112693
304	12	DUSP16	202	1000	12606215	12735448	51.46601799	0.836163836	rs61913549	0.092429
305	14	DTD2	82	1000	31895242	31946680	50.2888135	0.352647353	rs117059945	0.025586
307	15	DTWD1	78	1000	49893225	49957333	6.129496405	0.987012987	rs11070711	0.257466
308	15	DUOX1	19	1000	45402191	45477776	16.9013486	0.294705295	rs1648305	0.161473
309	15	DUOX2	2	1000	45364851	45426359	0.470694151	0.497502498	rs55776578	0.492668
310	15	DUOXA2	2	1000	45386522	45430301	0.470694151	0.506493506	rs55776578	0.492668
311	16	DUS2	75	1000	68036846	68133226	115.6025517	0.154845155	rs76501820	0.117277
312	17	DRG2	94	1000	17971180	18031299	46.70515258	0.480519481	rs116877766	0.18597
313	17	DUS1L	18	1000	79995747	80043697	0.537583106	0.962037962	rs58204115	0.671666
314	17	DUSP14	112	1000	35829950	35893588	32.77432042	0.716283716	rs17138650	0.054895
315	18	DSC1	188	1000	28689213	28762819	201.2078547	0.196803197	rs9947328	0.063757
316	18	DSC2	71	1000	28625941	28702388	49.34580849	0.335664336	rs11081678	0.078603
317	18	DSC3	158	1000	28549330	28642781	46.81216703	0.759240759	rs11081678	0.078603
318	18	DSEL	78	1000	65153818	65203967	24.39368652	0.711288711	rs4377250	0.168465
319	18	DSG1	262	1000	28878051	28957393	276.5723547	0.168831169	rs73408359	0.052075
320	18	DSG2	194	1000	29058026	29148814	42.89370607	0.842157842	rs34733102	0.247786
321	18	DSG3	171	1000	29007731	29078665	255.8376544	0.086913087	rs10048228	0.059441
322	18	DSG4	121	1000	28936739	29013880	144.2097156	0.150849151	rs17660078	0.051682
323	19	DPP9	66	1000	4655243	4743855	22.80861908	0.665334665	rs7247786	0.240945
324	19	DPRX	8	1000	54115309	54160263	5.282228971	0.333666334	rs112654274	0.244411
325	19	DUS3L	24	1000	5765152	5811249	19.5244192	0.28971029	rs2436488	0.241667
326	1	DPH5	73	1000	101435179	101511362	39.59472969	0.462537463	rs6686202	0.214551
327	1	DPT	241	1.00E+05	168644694	168718442	472.6998963	0.006739933	rs11588434	0.00161
330	1	DR1	55	1000	93791477	93848148	12.47788855	0.679320679	rs76327255	0.278668
331	1	DRAM2	118	1000	111639953	111702838	70.01675398	0.416583417	rs644081	0.098391
332	1	DRAXIN	34	10000	11731780	11800336	80.56901069	0.01639836	rs12567844	0.009414
333	1	DSTYK	221	1000	205091630	205200727	82.94479782	0.623376623	rs3851294	0.097153
334	1	DTL	276	1000	212188894	212298348	310.6507834	0.121878122	rs7523723	0.016555
335	1	DUSP12	87	1000	161699580	161746952	16.71365636	0.895104895	rs10917876	0.196378
336	20	DPH3P1	35	1000	61455917	61497543	3.559117911	0.739260739	rs56224380	0.599471
337	20	DPM1	23	1000	49531404	49595060	9.260217269	0.521478521	rs6096214	0.179791
338	20	DSTN	76	10000	17530598	17608652	156.4490342	0.052194781	rs6044886	0.009172
339	20	DTD1	734	10000	18548555	18764560	1199.967269	0.02269773	rs6081314	0.013451
340	21	DSCAM	1735	1000	41364342	42239039	1532.698562	0.074925075	rs9636974	0.009396
342	21	DSCAM-IT1	144	1000	41970432	42022693	98.4903944	0.338661339	rs9977327	0.074513
343	21	DSCR10	109	1000	39558249	39600738	11.65520184	0.917082917	rs12482200	0.410141
344	21	DSCR3	129	1000	38575725	38659833	100.0627798	0.252747253	rs140885503	0.016644
345	21	DSCR4	133	1000	39406312	39513454	99.79028474	0.297702298	rs10854383	0.022543
346	21	DSCR8	101	1000	39473544	39548605	25.59908218	0.719280719	rs116869677	0.359924
347	21	DSCR9	86	1000	38560803	38614037	44.78016628	0.447552448	rs140885503	0.016644
348	22	DRG1	124	1000	31775538	31850172	80.49913531	0.35964036	rs2413052	0.067013
349	22	DRICH1	46	1000	23930638	23994508	26.03116197	0.417582418	rs9306387	0.131441
350	22	DUSP18	92	1000	31038038	31083872	43.65927088	0.568431568	rs13054555	0.157258
352	2	DPP4	89	1000	162828754	162951052	72.00195861	0.234765235	rs4295021	0.064735
353	2	DPY30	66	1000	32228971	32284844	105.4282426	0.110889111	rs74919520	0.021561
354	2	DRC1	11	1000	26604783	26699579	2.173114195	0.744255744	rs34918214	0.568924
355	2	DUSP11	29	1000	73969324	74027284	22.93780724	0.302697303	rs13006598	0.252801
356	2	DUSP19	108	10000	183923286	183984722	328.9532043	0.00969903	rs2705733	0.004851
357	2	DUSP2	29	1000	96788907	96831179	34.71931928	0.17982018	rs2576437	0.133196
358	3	DPH3	121	1000	16278567	16326496	92.46964502	0.300699301	rs62233888	0.092196
359	3	DPPA2	130	1000	108992634	109055364	29.84477667	0.826173826	rs2951409	0.134596
360	3	DPPA2P3	110	1000	193690882	193732027	50.66308107	0.563436563	rs9825931	0.05178
361	3	DPPA4	118	1000	109024987	109076419	23.38022889	0.824175824	rs2951409	0.134596
362	3	DTX3L	154	1000	122263184	122314049	219.2851089	0.080919081	rs4677964	0.004635
363	4	DSPP	71	1000	88509680	88558025	71.36144458	0.146853147	rs62642443	0.050944
364	5	DRD1	80	1000	174847674	174891163	59.3876347	0.295704296	rs265968	0.015664
365	5	DROSHA	375	1000	31380601	31552282	420.4212027	0.088911089	rs516979	0.015753
366	5	DTWD2	114	1000	118152568	118344240	81.87344136	0.31968032	rs12187606	0.143505
367	5	DUSP1	113	1000	172175092	172218203	67.48398528	0.388611389	rs11741578	0.099192
368	6	DSP	176	1000	7521869	7606946	57.31436975	0.77022977	rs61731476	0.016786
369	7	DPY19L1	274	10000	34948492	35097653	576.6624065	0.057194281	rs328893	0.001554
370	7	DPY19L1P1	468	1000	32600552	32778780	499.448045	0.205794206	rs12673338	0.057118
371	7	DPY19L2P1	47	10000	35100898	35245774	182.0049141	0.02109789	rs329546	0.002633
372	7	DPY19L2P3	93	10000	29704769	29747859	220.4093271	0.03119688	rs13223724	0.015423
373	7	DPY19L2P4	95	1000	89728713	89774914	95.94020092	0.174825175	rs39253	0.05614
374	7	DTX2P1-UPK3BP1-PMS2P11	4	1000	76590138	76673076	1.931030728	0.422577423	rs7803074	0.367179
375	7	DUS4L	72	1000	107184401	107238968	65.6583288	0.250749251	rs2237678	0.031577
376	8	DPY19L4	322	1000	95712102	95826076	352.264495	0.110889111	rs10102580	0.020093
377	8	DPYS	197	1000	105371651	105499277	165.4822596	0.195804196	rs2669437	0.052215
378	8	DSCC1	230	1000	120826180	120888170	260.8935249	0.127872128	rs73703115	0.035193
379	9	DPH7	38	1000	140429360	140493387	9.830379591	0.589410589	rs11137132	0.448909
380	9	DPP7	15	1000	139984991	140029195	3.739388733	0.604395604	rs10283845	0.300059
381	10	DUSP5	67	1000	112237624	112291302	33.64151339	0.467532468	rs11195149	0.090041
382	10	DYDC1	180	10000	82075860	82136514	376.3293048	0.0379962	rs11202720	0.030336
383	10	EBF3	79	10000	131613495	131782091	158.7721473	0.00889911	rs11815777	0.00121
384	10	EBLN1	54	1000	22477742	22518912	29.97499863	0.426573427	rs12767139	0.164968
385	10	EDRF1	42	1000	127388083	127472712	16.29101161	0.57042957	rs10901430	0.110409
386	11	DUSP8	156	1000	1555280	1613150	138.7265976	0.242757243	rs35971497	0.072507
387	11	DYNC2H1	1633	1000	102960159	103370591	344.1182583	0.903096903	rs141699001	0.005975
388	11	EED	126	1000	85935805	86009785	11.8764856	0.952047952	rs2291812	0.115602
389	11	EEF1G	34	1000	62307072	62361460	40.76461377	0.225774226	rs2509982	0.121943
390	12	DUSP6	35	1000	89721601	89766636	57.24990498	0.130869131	rs2279574	0.046391
392	12	DYRK2	84	1000	68022511	68076444	65.82355626	0.271728272	rs1904564	0.047231
393	12	E2F7	150	1000	77395025	77479360	32.98337952	0.941058941	rs78382757	0.125271
394	12	EEA1	296	1000	93146284	93343107	404.9179211	0.133866134	rs57601828	0.039219
395	13	DZIP1	104	10000	96210455	96316960	135.9292302	0.067993201	rs7324901	0.015614
396	13	EBPL	179	1000	50214811	50285623	64.31260113	0.69030969	rs78398544	0.030304
398	13	EEF1DP3	286	1000	32400919	32553721	334.3378199	0.087912088	rs79279247	0.002933
399	14	DYNC1H1	141	1000	102410864	102537135	61.28966172	0.543456543	rs73343499	0.048113
400	14	EAPP	148	1.00E+06	34965134	35028943	554.6982282	0.000581999	rs12895457	0.000538
401	14	ECRP	41	10000	21367499	21408335	134.0640502	0.02949705	rs870277	0.005638
402	14	EDDM3A	210	1000	21194098	21236539	49.58946909	0.835164835	rs11626989	0.213846
403	14	EDDM3B	233	1000	21216585	21259107	38.20170321	0.984015984	rs11626989	0.213846
405	15	EDC3	54	1000	74902898	75008386	31.70144684	0.441558442	rs117460858	0.271765
406	16	DYNC1LI2	113	1000	66734798	66805525	89.99320568	0.306693307	rs7192244	0.049931
407	16	DYNLRB2	89	1000	80554853	80604541	73.66583417	0.272727273	rs28448585	0.165029
408	16	E2F4	35	1000	67206067	67252821	2.498048797	0.908091908	rs149772605	0.669896
409	16	E4F1	58	1000	2253488	2305743	57.84742681	0.202797203	rs26864	0.041575
410	16	EARS2	173	10000	23513333	23588696	295.1272939	0.081691831	rs112568758	0.01999
411	16	ECI1	51	1000	2269872	2321602	20.48533328	0.603396603	rs150930	0.134961
412	16	EDC4	41	1000	67886925	67938417	17.4518286	0.543456543	rs2271293	0.125736
413	16	EEF2K	26	1000	22197591	22320066	8.683303355	0.54045954	rs9930995	0.238364
414	17	DUSP3	93	1000	41823488	41876368	113.036625	0.164835165	rs139134558	0.104324
415	17	DVL2	25	1000	7108660	7157863	7.849427475	0.573426573	rs390200	0.44715
416	17	DYNLL2	18	1000	56140779	56187618	3.726776186	0.7002997	rs181214	0.353437
417	18	DYM	969	1000	46550171	47007079	338.8513291	0.672327672	rs12961531	0.206046
418	18	DYNAP	92	1000	52238389	52286724	52.40388791	0.428571429	rs150748436	0.088298
419	19	DUXA	89	1000	57643093	57698856	51.04899722	0.435564436	rs4801199	0.063688
420	19	DYRK1B	110	1000	40295989	40344841	55.8326635	0.478521479	rs3944083	0.223822
421	19	EBI3	93	1000	4209539	4257524	12.30502041	0.869130869	rs10402917	0.171375
422	19	ECH1	2	1000	39286061	39342497	0.074992324	0.79020979	rs8108748	0.784202
423	19	EEF2	9	1000	3956053	4005461	4.100557456	0.497502498	rs55864872	0.261505
424	1	DUSP23	17	1000	159730758	159772333	3.028206143	0.765234765	rs58024147	0.474754
425	1	DUSP27	151	1000	167044086	167118402	135.1627906	0.18981019	rs12409055	4.78E-06
426	1	DUSP5P1	45	1000	228760656	228808159	12.20366272	0.779220779	rs12142173	0.310462
427	1	DYRK3	89	1000	206788880	206842542	100.8909763	0.124875125	rs6540526	0.075407
428	1	E2F2	4	1000	23812919	23877712	3.004749426	0.275724276	rs2811979	0.220531
429	1	ECM1	90	1000	150460486	150506265	91.80039001	0.161838162	rs55996928	0.046552
430	1	EDEM3	143	1000	184639624	184744041	15.36506017	0.951048951	rs76495671	0.388276
431	1	EDN2	104	1000	41924445	41970344	23.17975371	0.896103896	rs116717320	0.073547
432	1	EFCAB14	39	1000	47120830	47204736	3.641538827	0.746253746	rs8851	0.562188
434	20	DYNLRB1	51	1000	33084188	33148762	39.21513958	0.33966034	rs55695988	0.044764
435	20	DZANK1	329	1.00E+05	18344010	18467829	833.0871756	0.001209988	rs4814750	0.000302
436	20	E2F1	36	1000	32243291	32294210	46.68893481	0.104895105	rs2071055	0.038155
437	20	EBF4	127	1000	2653523	2760754	70.63220935	0.467532468	rs2875804	0.108139
438	20	EDEM2	176	1000	33683159	33755161	124.1340703	0.378621379	rs4911466	0.044993
439	20	EDN3	8	1000	57855498	57921047	1.945286069	0.673326673	rs2268689	0.322238
440	20	EEF1A2	30	1000	62099364	62150668	5.004888562	0.831168831	rs3787116	0.489814
441	2	DUSP28	28	1000	241479470	241523431	13.19350809	0.536463536	rs7576043	0.099181
442	2	DYTN	321	1000	207496344	207603120	277.9715231	0.180819181	rs28799892	0.007335
443	2	E2F6	14	1000	11564500	11626303	14.14926723	0.212787213	rs7600698	0.162692
444	2	ECEL1	66	1000	233324536	233372569	77.41639805	0.128871129	rs56179202	0.00957
445	2	ECEL1P2	42	1000	233230459	233271754	11.32662639	0.687312687	rs2741303	0.157543
446	2	EDAR	61	1000	109490926	109625828	17.43232403	0.706293706	rs393987	0.275906
447	2	EEF1B2	90	10000	207004317	207047653	211.6923875	0.04209579	rs12476757	0.026656
448	3	DUSP7	41	1000	52062936	52110461	22.09259681	0.42957043	rs9857878	0.13414
449	3	DVL3	85	1000	183853283	183911314	89.04315694	0.184815185	rs1976700	0.090415
450	3	DYNC1LI1	90	1000	32547462	32632366	23.21430652	0.747252747	rs180906	0.313175
451	3	DZIP3	157	1000	108288336	108433693	34.11527478	0.814185814	rs6799499	0.279712
452	3	EAF1	114	1.00E+05	15449063	15504120	354.6084275	0.006269937	rs6771092	0.003519
453	3	EAF2	220	1000	121534033	121625373	69.06832641	0.696303696	rs57636696	0.129078
454	3	EBLN2	87	1000	73090809	73132471	96.41666425	0.154845155	rs6549498	0.063985
455	3	ECT2	179	1000	172448474	172559264	213.9774087	0.160839161	rs146468948	0.089254
456	3	EEFSEC	405	1000	127852312	128147489	294.8393393	0.34965035	rs2659685	0.050513
457	3	EFCAB12	46	1000	129100163	129167494	1.717199791	0.888111888	rs73865443	0.384343
458	4	EDNRA	96	1000	148382068	148486106	28.10524681	0.732267732	rs6537481	0.165266
459	5	EBF1	656	1000	158102922	158546788	336.3367837	0.538461538	rs11738678	0.015062
460	5	ECSCR	28	1000	138764244	138862320	23.06882623	0.286713287	rs10875554	0.043995
461	5	EDIL3	690	1000	83216413	83700685	648.2697392	0.105894106	rs7703659	0.002269
462	6	DXO	50	1000	31917587	31960032	40.92884863	0.240759241	rs114632474	0.055016
463	6	DYNLT1	110	1000	159037506	159085818	86.84006865	0.284715285	rs317793	0.070457
464	6	ECT2L	381	1000	139097247	139245207	236.7850721	0.350649351	rs17067906	0.003855
465	6	EDN1	30	1000	12270528	12317427	13.79720719	0.506493506	rs4714384	0.141434
466	6	EEF1A1	67	1000	74205472	74250755	74.04758488	0.185814186	rs3806980	0.046745
468	7	EEPD1	488	1000	36172835	36361152	347.6712921	0.256743257	rs2700920	0.031592
469	7	EFCAB10	88	1000	105185579	105241976	36.45216697	0.597402597	rs11766216	0.114452
470	8	DUSP26	79	1.00E+06	33428853	33477439	448.3640341	0.000657999	rs58665006	0.000444
471	8	EBF2	357	1000	25679245	25922640	122.1933962	0.788211788	rs10096895	0.062666
472	10	EIF3A	110	10000	120774540	120860334	226.6670454	0.057694231	rs10886380	0.037782
473	10	EIF4EBP2	113	10000	72143860	72208374	167.0600067	0.059994001	rs10762377	0.02163
474	10	EIF5AL1	5	1000	81252356	81296192	5.60545944	0.242757243	rs1250754	0.085261
475	11	EFCAB4A	23	1000	808259	851991	19.48644903	0.263736264	rs72844798	0.03992
476	11	EFEMP2	69	1000	65613911	65660405	89.31749351	0.131868132	rs3867128	0.064246
477	11	EHBP1L1	52	1000	65323508	65380116	58.00815424	0.145854146	rs10896018	0.016378
478	11	EI24	131	1000	125419282	125474584	50.67994543	0.646353646	rs117738019	0.180595
479	11	EIF1AD	121	1000	65744015	65789637	138.6329357	0.141858142	rs12363614	0.050097
480	11	EIF3F	30	1000	7988866	8037719	15.73002587	0.496503497	rs2280728	0.063265
481	11	EIF3M	158	10000	32585312	32644037	284.4602446	0.02829717	rs111468121	0.005633
482	12	EID3	66	1000	104677509	104718982	12.85043776	0.826173826	rs6539136	0.162536
483	12	EIF2B1	102	1000	124085569	124138323	20.5851248	0.821178821	rs7139162	0.45992
484	12	EIF4B	71	10000	53380061	53455993	195.3456611	0.053994601	rs17747998	0.007712
485	12	ELK3	137	1000	96568206	96681606	88.72757955	0.351648352	rs2300552	0.104113
486	13	EFNB2	47	1000	107122078	107207388	56.69629801	0.106893107	rs8000078	0.021019
487	14	EFS	37	1000	23805608	23854842	13.9054235	0.606393606	rs6573126	0.320738
488	14	EGLN3	90	1000	34373420	34440284	33.21271083	0.609390609	rs76549191	0.085428
489	14	EIF2B2	39	1000	75449611	75496294	28.33775528	0.327672328	rs12882111	0.280531
490	14	EIF2S1	3	1.00E+05	67807033	67873233	16.64101188	0.002369976	rs112383025	0.00392
491	15	EFTUD1	387	1000	82402560	82575104	238.4731144	0.372627373	rs80128485	0.101147
492	15	EFTUD1P1	128	1000	84728938	84815353	136.0304988	0.11988012	rs145891774	0.003
493	15	EHD4	65	1000	42171638	42284755	53.68548043	0.297702298	rs1648854	0.051409
494	15	EID1	54	1000	49150289	49192380	85.69590368	0.107892108	rs9672326	0.024708
495	15	EIF2AK4	236	1000	40206324	40347797	96.98555295	0.653346653	rs7162965	0.174175
496	15	EIF3J	28	1000	44809265	44875001	1.307918647	0.852147852	rs115146875	0.774674
498	17	EFNB3	25	10000	7588519	7634693	49.27350266	0.04979502	rs4968206	0.027674
499	17	EIF1	22	1000	39825126	39867898	25.29995093	0.227772228	rs6503653	0.142839
500	17	EIF4A1	83	1000	7456023	7502324	70.14713843	0.212787213	rs4968214	0.030645
501	17	EIF4A3	176	1000	78089012	78140982	133.6437768	0.255744256	rs4527052	0.049584
502	17	ELAC2	231	1000	12874928	12941381	126.0641891	0.446553447	rs11650119	0.126981
504	18	ELAC1	53	1000	48474386	48534490	5.67053364	0.903096903	rs8088712	0.38313
505	19	EHD2	127	1000	48196600	48266391	92.96008294	0.315684316	rs3786785	0.058921
506	19	EID2	89	10000	40009446	40050838	149.6288732	0.04549545	rs7246072	0.007889
507	19	EID2B	85	10000	40001629	40043494	134.9272707	0.03929607	rs7246072	0.007889
508	19	EIF3G	40	1000	10205689	10250599	58.65217036	0.090909091	rs12462506	0.012667
509	19	EIF3K	86	1000	39089721	39147595	67.50663117	0.24975025	rs78871891	0.006025
510	19	ELANE	3	1000	832290	876246	0.342214127	0.708291708	rs111969541	0.663619
511	19	ELAVL1	141	1000	8003456	8090529	91.18181458	0.375624376	rs17160077	0.199143
512	19	ELAVL3	13	1000	11542142	11611803	1.621447566	0.689310689	rs7508575	0.646395
514	1	EFCAB7	165	1000	63969012	64058364	71.3381544	0.565434565	rs78449298	0.207279
515	1	EFHD2	32	1.00E+05	15716390	15776839	111.8370287	0.005669943	rs10754889	0.001846
516	1	EFNA1	44	10000	155080348	155127386	121.3358831	0.04019598	rs11264331	0.028844
517	1	EFNA3	31	10000	155031347	155080014	104.7716728	0.01949805	rs10908455	0.018336
518	1	EFNA4	14	10000	155016212	155062029	33.91162491	0.055194481	rs1870939	0.029044
519	1	EGLN1	291	1000	231479496	231580790	112.0323322	0.521478521	rs11805033	0.091656
520	1	EIF2D	118	1000	206744973	206805904	94.55655952	0.216783217	rs7417941	0.040343
521	1	EIF3I	32	10000	32667970	32717205	84.38869559	0.066693331	rs9700148	0.041357
522	1	ELF3	69	1000	201959689	202006315	29.89104045	0.542457542	rs114571086	0.034292
523	20	EIF2S2	51	1000	32656114	32720085	45.74466615	0.27972028	rs6059655	0.057963
524	22	EFCAB6	832	1000	43904623	44228217	432.2750064	0.503496503	rs5764173	0.073287
525	22	EFCAB6-AS1	144	1000	43892133	43952485	77.36834814	0.456543457	rs5763962	0.109648
526	22	EIF3D	87	10000	36886896	36945277	139.2943816	0.057094291	rs5756221	0.001998
527	22	EIF3L	48	1000	38225378	38304789	79.6250702	0.114885115	rs6000906	0.033441
528	2	EFEMP1	9	1000	56073096	56171298	2.820147606	0.555444555	rs6718634	0.511154
529	2	EFR3B	256	1000	25244972	25402004	137.6626054	0.454545455	rs2196792	0.118529
530	2	EGR4	15	1000	73498056	73540829	31.94664423	0.095904096	rs6546819	0.089343
531	2	EHD3	70	1000	31436879	31511260	42.01717686	0.405594406	rs625132	0.117996
532	2	EIF2AK3	107	10000	88836258	88947094	205.0962834	0.02039796	rs58724057	0.008135
533	2	EIF5B	192	1000	99933833	100036728	182.8978184	0.221778222	rs10179343	0.087345
534	3	EFCC1	44	1000	128700471	128779585	42.28691881	0.227772228	rs56133909	0.047295
535	3	EFHB	228	1000	19900965	19995706	123.2006319	0.424575425	rs389173	0.054657
536	3	EGFEM1P	316	1000	167947309	168568374	158.7367558	0.472527473	rs12639569	0.08328
537	3	EHHADH	137	1000	184888411	184991886	139.7691569	0.214785215	rs7618846	0.066946
538	3	EHHADH-AS1	124	1000	184860688	184929743	141.9682228	0.174825175	rs7618846	0.066946
539	3	EIF1B	67	1000	40331172	40373915	4.439141805	0.892107892	rs7617361	0.685508
540	3	EIF1B-AS1	353	1000	40194637	40371189	141.47852	0.615384615	rs2693478	0.081075
541	3	EIF2A	181	1000	150244573	150323803	126.4415708	0.30969031	rs145182128	0.062902
542	3	EIF2B5	76	1000	183832809	183883099	43.04444353	0.448551449	rs6788053	0.091612
543	3	EIF4A2	37	1000	186481360	186527685	4.868656216	0.882117882	rs6786774	0.428405
544	3	EIF5A2	93	1000	170586203	170646426	65.46702295	0.331668332	rs1356013	0.069569
545	4	EGF	228	1000	110814039	110954118	152.4754036	0.376623377	rs11568993	0.094878
547	5	EFCAB9	90	1000	171601175	171650458	130.5474629	0.068931069	rs71607597	0.002768
548	5	EFNA5	466	1000	106692589	107026596	173.3155769	0.817182817	rs25993	0.04749
550	5	EGR1	61	1000	137781180	137825004	10.73249415	0.828171828	rs79815179	0.269416
551	5	EIF4E1B	39	1000	176037682	176093642	18.17117322	0.496503497	rs4867843	0.076186
552	5	EIF4EBP3	23	1000	139907250	139949163	23.32817484	0.1998002	rs2253378	0.066352
555	7	EIF4H	35	1000	73568705	73631429	5.094973691	0.744255744	rs223020	0.39062
556	8	EFR3A	298	10000	132896355	133045886	562.7442505	0.03059694	rs10100345	0.004908
557	8	EIF3E	239	1000	109193971	109280959	211.5009953	0.264735265	rs13257548	0.073896
558	8	EIF3H	128	1000	117637054	117788062	170.5328804	0.124875125	rs4645587	0.062329
560	10	ELOVL3	49	1000	103966034	104009344	37.82340145	0.257742258	rs6584487	0.080441
561	10	EMX2	92	1000	119281955	119329057	48.95993898	0.44955045	rs41284394	0.148429
562	10	EMX2OS	188	1000	119223803	119324579	134.4634765	0.301698302	rs242967	0.003023
563	10	ENO4	40	1000	118589022	118662112	19.83999846	0.493506494	rs3781566	0.080474
565	10	ENTPD7	145	1000	101399262	101491002	61.86635213	0.55044955	rs1128642	0.09026
566	11	ELMOD1	209	1000	107441816	107557505	253.6315634	0.085914086	rs11212284	0.011114
567	11	ELP4	300	1000	31511275	31826073	81.48125843	0.66033966	rs11031419	0.055191
568	11	EML3	38	1000	62349690	62400237	22.02443469	0.411588412	rs12794886	0.293238
569	11	ENDOD1	176	1000	94802973	94885815	117.2292859	0.328671329	rs1039750	0.007302
570	12	EMG1	9	1000	7059943	7105165	5.026237634	0.404595405	rs7956786	0.393933
571	12	EMP1	113	1.00E+05	13329601	13389708	289.9246614	0.00295997	rs7315725	6.05E-05
572	12	ENDOU	141	10000	48083517	48139355	259.7279075	0.0169983	rs2524317	0.002142
573	12	ENO2	56	1000	7003613	7052859	7.980966958	0.697302697	rs2071419	0.31398
574	12	EP400	59	1000	132414464	132585011	6.490436996	0.727272727	rs35781454	0.528027
576	14	EMC9	28	1000	24588173	24630797	34.58460349	0.196803197	rs10149662	0.055518
577	14	EML1	296	10000	100239744	100428395	553.8697261	0.01659834	rs976453	0.014227
578	14	EML5	314	10000	89061173	89279096	437.8262881	0.072492751	rs12882276	0.025532
579	14	ENTPD5	302	1000	74413180	74506026	237.6260406	0.267732268	rs61475846	0.011968
580	15	ELL3	46	1000	44044797	44089502	14.11409886	0.667332667	rs117519814	0.01905
581	15	EMC4	147	10000	34497197	34542366	293.679535	0.02959704	rs112979791	0.004057
582	15	EMC7	56	1000	34356223	34414053	12.97653368	0.73026973	rs28667556	0.510648
583	16	ELMO3	32	1000	67213027	67257927	2.275019586	0.893106893	rs149772605	0.669896
584	16	EMC8	64	1000	85792230	85853148	6.22595078	0.91008991	rs11860152	0.529573
585	16	EME2	89	1000	1803228	1846239	21.42019146	0.784215784	rs1178434	0.369033
586	16	EMP2	128	1000	10602278	10694539	48.06096146	0.673326673	rs13329888	0.110978
587	16	ENKD1	14	1000	67676849	67720628	0.127667192	0.949050949	rs74026418	0.85513
588	17	EMC6	70	1000	3552016	3592963	23.84472209	0.665334665	rs3786029	0.260192
589	17	EME1	26	1000	48430580	48478820	10.05430046	0.525474525	rs7224358	0.322923
590	17	ENGASE	39	1000	77051018	77104685	9.363138126	0.777222777	rs11557	0.419124
591	17	ENO3	64	1000	4834383	4880426	76.60574014	0.112887113	rs238239	0.025656
592	17	ENPP7	45	1000	77684864	77736021	6.722412714	0.766233766	rs11868696	0.606442
593	17	ENTHD2	76	1000	79182076	79232891	43.16371093	0.37962038	rs2048057	0.127456
594	18	EMILIN2	27	1000	2827027	2934090	24.73854031	0.1998002	rs11660930	0.021668
595	19	ELL	27	1000	18533472	18652937	15.38251779	0.394605395	rs74701207	0.204106
596	19	ELOF1	17	1000	11643857	11690051	12.95878673	0.308691309	rs8111705	0.212031
597	19	ELSPBP1	166	1000	48477907	48548410	98.38356291	0.475524476	rs1834956	0.12686
598	19	EMC10	78	1000	50959733	51006783	46.48047272	0.411588412	rs116641332	0.17436
599	19	EMP3	117	1000	48808628	48853810	102.4773616	0.211788212	rs12463018	0.093946
600	19	EMR1	152	1000	6867559	6960464	22.93661208	0.863136863	rs8110979	0.168692
601	19	EMR3	239	1000	14709928	14805730	156.1584224	0.320679321	rs10404775	0.014636
602	19	EMR4P	176	1000	6932510	7010857	277.4619565	0.108891109	rs12972066	0.014642
603	1	ELTD1	628	10000	79335448	79492495	870.7496844	0.039996	rs74093941	0.023183
604	1	EMC1	223	1000	19522157	19598053	168.1275633	0.30969031	rs12084825	0.03707
605	1	ENAH	384	1000	225654533	225860845	388.9705626	0.198801199	rs1629896	0.001817
607	20	ELMO2	49	1000	44974689	45055271	14.86270159	0.58041958	rs2261138	0.174934
608	20	EMILIN3	63	1000	39968605	40015498	46.87539144	0.313686314	rs112034881	0.104381
609	20	ENTPD6	52	1000	25156338	25227360	8.785022746	0.814185814	rs6050409	0.300918
610	22	EMID1	117	1000	29581900	29675586	61.95557084	0.497502498	rs8550	0.035802
611	22	ENTHD1	47	1000	40119048	40309794	36.60213347	0.303696304	rs137969	0.053891
612	22	EP300	133	1000	41468613	41596081	44.23478281	0.65034965	rs136393	0.143982
613	22	EP300-AS1	95	1000	41561218	41613505	35.43443627	0.571428571	rs136393	0.143982
614	2	ELMOD3	168	1000	85561842	85638875	214.3053812	0.081918082	rs999939	0.019982
615	2	EMILIN1	27	1000	27281434	27329265	1.199920968	0.845154845	rs2304681	0.527794
616	2	EML4	468	1000	42376489	42579688	240.1526765	0.43956044	rs72798537	0.065789
617	2	EML6	782	1000	54932148	55219156	462.627541	0.408591409	rs118108118	0.007805
618	2	EMX1	4	1000	73124603	73182020	7.068511185	0.115884116	rs746212	0.122073
619	2	EN1	79	1000	119579746	119625759	30.59898053	0.629370629	rs11684772	0.192449
620	2	EPAS1	149	1000	46504540	46633842	180.254918	0.114885115	rs4245811	0.024171
621	3	ELP6	40	1000	47517129	47575199	69.0888519	0.113886114	rs73081205	0.050254
622	3	EMC3	80	1000	9985635	10048522	0.451864506	0.992007992	rs13075308	0.815661
623	3	EMC3-AS1	98	1000	10008576	10068687	0.767902649	0.988011988	rs13075308	0.815661
625	3	EOGT	166	1000	69004362	69083045	80.781053	0.503496503	rs73108129	0.103485
626	3	EOMES	44	1000	27737439	27784206	4.458437974	0.825174825	rs6805832	0.487506
627	4	ELMOD2	126	1000	141425311	141494924	127.2617218	0.206793207	rs75808441	0.062342
628	4	EMCN	296	10000	101296497	101459250	589.836743	0.01739826	rs6816158	0.001274
629	4	ENOPH1	82	1000	83331632	83402328	82.31133152	0.221778222	rs13129982	0.055361
630	4	ENPEP	141	1000	111377228	111504493	87.73476735	0.373626374	rs13118687	0.028985
631	4	ENPP6	265	1000	184989858	185159114	84.73482334	0.735264735	rs76157489	0.18391
632	5	ELL2	142	10000	95200801	95317775	594.2972891	0.01389861	rs56002885	0.009081
633	5	ELOVL7	264	1000	60027615	60160101	160.5953112	0.402597403	rs189906610	0.093857
634	5	EMB	151	1000	49672030	49757234	127.5578603	0.2997003	rs188634834	0.008013
635	5	ENC1	90	1000	73903230	73957249	63.9330873	0.383616384	rs10473968	0.141736
636	5	EPB41L4A	699	1000	111478314	111775010	371.1731701	0.466533467	rs139413517	0.042542
637	5	EPB41L4A-AS1	117	1000	111476222	111518198	11.19108279	0.983016983	rs75395745	0.174783
638	5	EPB41L4A-AS2	26	1000	111735279	111776677	10.51236005	0.543456543	rs255718	0.344841
639	6	ELOVL2	36	1000	10960992	11064624	13.92059954	0.599400599	rs9468126	0.263237
641	6	ELOVL4	168	1000	80604528	80677315	52.67444563	0.708291708	rs147331153	0.083105
642	6	ENPP1	217	1000	132109155	132236295	110.2943607	0.505494505	rs9375830	0.032214
643	6	ENPP3	97	1000	131938441	132088550	18.71862678	0.892107892	rs3756785	0.209008
644	6	ENPP4	155	1000	46077700	46134436	27.07905543	0.813186813	rs9472711	0.329713
645	6	ENPP5	112	1000	46106918	46158747	64.93460282	0.394605395	rs4714904	0.028518
647	7	ELN	66	1000	73422118	73504236	9.450676386	0.852147852	rs113017693	0.44575
648	7	EN2	30	1000	155230823	155277526	12.65117075	0.575424575	rs736434	0.167411
649	8	EMC2	221	1000	109435852	109519136	119.9923463	0.421578422	rs34396666	0.174776
650	8	ENTPD4	158	1000	23266664	23335244	195.9304799	0.095904096	rs117886428	0.042803
651	8	ENY2	99	1000	110326551	110378189	96.50748494	0.127872128	rs2926244	0.039296
652	9	ENDOG	35	1000	131560778	131604955	1.826837249	0.814185814	rs12235388	0.694355
653	9	ENHO	60	1000	34501039	34543037	57.11171124	0.170829171	rs17353380	0.053226
654	9	ENTPD2	53	1000	139922550	139968503	14.55938241	0.672327672	rs9411240	0.292825
655	10	ERCC6	249	1000	50642525	50767169	170.031164	0.348651349	rs61850976	0.12449
657	11	EPS8L2	76	1000	686119	747727	102.6655667	0.084915085	rs12285459	0.013494
658	11	ESAM	21	1000	124603018	124652223	34.70408835	0.07992008	rs1939214	0.006819
659	12	EPS8	31	1000	15753074	15962510	41.14621101	0.167832168	rs11835559	0.131656
660	12	EPYC	206	1000	91337455	91418803	154.7366245	0.348651349	rs17784152	0.12846
661	12	ERC1	595	1000	1080403	1625099	702.4595586	0.158841159	rs10848437	0.021243
662	12	ERGIC2	176	10000	29473578	29554143	242.662623	0.055194481	rs10161463	0.012548
663	12	ERP27	136	1000	15046975	15111463	26.77920037	0.756243756	rs61041959	0.183868
664	12	ERP29	48	1000	112431151	112481024	101.3632603	0.094905095	rs7980579	0.078732
665	12	ESPL1	55	1000	53642082	53707427	3.66698503	0.97002997	rs35969387	0.48049
666	12	ESYT1	17	1000	56501985	56558460	8.399632126	0.452547453	rs7958618	0.232921
668	13	EPSTI1	311	1000	43440523	43586407	141.0988071	0.593406593	rs7324597	0.03063
669	13	ERCC5	133	1000	103478190	103548351	63.56957516	0.526473526	rs76752300	0.129329
670	13	ERICH6B	178	1000	46095431	46209874	137.7308418	0.268731269	rs9316144	0.053824
671	13	ESD	81	1000	47325390	47391367	14.85146812	0.811188811	rs12875203	0.395637
672	14	ERH	116	1000	69826839	69885021	42.53990833	0.659340659	rs61982389	0.166924
673	14	ERO1L	116	10000	53088604	53182419	228.1284035	0.03359664	rs12888882	0.013963
674	14	ESRRB	329	1000	76817689	76988180	109.8971785	0.813186813	rs3742754	0.118559
675	15	EPB42	30	10000	43469425	43533323	109.5975997	0.01589841	rs538218	0.0129
676	15	ETFA	232	10000	76488628	76623810	541.1504785	0.03129687	rs55794488	0.015957
677	16	ERCC4	95	1000	13994013	14066205	59.49053087	0.371628372	rs1097503	0.112055
678	16	ERN2	64	10000	23681625	23744821	154.2184252	0.02859714	rs58841472	0.011344
679	16	ERVK13-1	48	1000	2688389	2743440	92.98940362	0.121878122	rs9972871	0.078609
680	16	ESRP2	64	1000	68242449	68290136	40.38304337	0.394605395	rs76053508	0.1191
681	17	EPN3	33	10000	48590047	48641111	134.8034207	0.01839816	rs1460213	0.011391
682	17	EPX	39	1000	56250088	56302535	29.04693829	0.356643357	rs34512687	0.116024
683	17	ERAL1	39	1000	27162042	27208072	82.54832017	0.081918082	rs2874255	0.050765
684	17	ERN1	12	1000	62100389	62227502	10.03572811	0.237762238	rs74380806	0.110119
685	18	EPG5	272	1000	43407573	43567305	163.9448452	0.407592408	rs72918344	0.112459
686	18	ESCO1	89	1000	19089261	19200693	75.56955846	0.315684316	rs74973340	0.122555
687	19	EPOR	15	1000	11467880	11515018	4.158810426	0.572427572	rs111597522	0.509928
688	19	ERF	41	1000	42731716	42779309	13.57956464	0.523476523	rs2302485	0.455897
689	19	ERICH4	24	1000	41929062	41970670	4.69459806	0.618381618	rs17318596	0.525699
690	19	ERVV-2	36	10000	53527990	53574380	142.0493181	0.01539846	rs78814385	0.012072
691	19	ETHE1	129	1000	43990870	44051396	65.19118515	0.46953047	rs11083711	0.136726
692	1	EPHA2	48	1000	16430831	16502582	59.73492659	0.16983017	rs4661357	0.091106
693	1	EPHB2	146	10000	23017330	23261823	231.3297227	0.04729527	rs7514453	0.003786
694	1	EPHX4	140	1000	92475532	92549093	45.84207772	0.67032967	rs6696267	0.237289
695	1	EPRS	309	1000	220121941	220240000	39.69031152	0.906093906	rs4379680	0.149663
696	1	EPS8L3	34	1000	110272701	110326644	7.595650427	0.802197802	rs1360513	0.367895
697	1	ERI3	184	1000	44666741	44840939	188.2741566	0.182817183	rs4660791	0.044626
699	1	ERICH3	163	1000	75013794	75159422	97.81488923	0.40959041	rs12739631	0.00499
700	1	ERO1LB	328	1000	236358421	236465339	95.61157426	0.73026973	rs4659646	0.023712
701	1	ERRFI1	53	1000	8051778	8106393	8.106386467	0.775224775	rs426561	0.242402
702	1	ESPNP	5	1000	16997712	17066652	7.239309158	0.200799201	rs2761503	0.168294
703	1	ETNK2	40	1000	204080189	204141307	24.42771867	0.385614386	rs16853059	0.246489
704	20	EPPIN	164	1000	44149264	44196065	41.00316435	0.665334665	rs73112720	0.156754
706	20	ERGIC3	97	1000	34109777	34165405	29.29557138	0.681318681	rs62211667	0.168374
707	2	EPC2	260	10000	149382559	149565136	954.70289	0.01149885	rs1055664	0.005555
708	2	EPCAM	91	1000	47576286	47634167	11.64320809	0.951048951	rs6544986	0.15199
709	2	EPHA4	369	1000	222262746	222457010	226.2159565	0.385614386	rs2710510	0.050073
710	2	EPT1	49	1000	26548953	26638759	21.89442199	0.53046953	rs7584739	0.32513
711	2	ERBB4	2308	10000	212220441	213423352	2230.18235	0.04369563	rs12621282	0.017187
712	2	ERCC3	139	1000	127994865	128071752	30.01508012	0.828171828	rs4150479	0.303604
713	2	ERLEC1	168	1000	53994067	54065956	137.8415239	0.243756244	rs56278932	0.133495
714	2	ESPNL	125	1000	238988950	239061928	81.71958336	0.337662338	rs7602358	0.076496
715	2	ETAA1	132	1000	67604441	67657533	196.9637401	0.08991009	rs13036061	0.076941
716	3	EPHB1	793	1000	134494098	134999307	359.5008216	0.677322677	rs4626121	0.018292
717	3	EPHB3	102	1000	184259586	184320196	31.81913892	0.686313686	rs9824848	0.13374
718	3	ERC2	2137	1000	55522335	56522391	1170.159128	0.46953047	rs815466	0.001806
719	3	ERC2-IT1	27	10000	55671242	55713497	97.12926322	0.01979802	rs815466	0.001806
720	3	ERICH6	140	1000	150357674	150441742	66.05905322	0.547452547	rs1403087	0.121239
721	3	ESRG	83	1000	54646150	54693884	36.31815372	0.555444555	rs34836904	0.228001
722	3	ESYT3	64	1000	138133414	138217256	38.59020637	0.396603397	rs9874855	0.06764
723	4	EPGN	60	1000	75154186	75202520	22.78576311	0.646353646	rs72857611	0.299427
724	4	EREG	191	1000	75210859	75274477	95.47909772	0.47952048	rs1902996	0.201507
725	4	ERVMER34-1	65	1000	53589683	53637807	134.2519451	0.084915085	rs111463415	0.056488
726	5	ERAP2	303	1000	96191643	96275406	127.7828595	0.539460539	rs1559357	0.174466
727	5	ERBB2IP	109	1000	65202381	65396851	19.2861036	0.729270729	rs2441128	0.155937
728	5	ERGIC1	240	1000	172241222	172399688	201.9882776	0.185814186	rs7722970	0.070784
729	5	ESM1	117	1000	54253694	54301414	142.7546301	0.105894106	rs6866470	0.022344
730	6	EPM2A	288	1000	145926439	146076991	205.7255621	0.347652348	rs143786567	0.079213
731	6	ERMARD	147	1000	170131717	170201680	70.60524757	0.536463536	rs113246405	0.02877
732	6	ERVFRD-1	140	1000	11082721	11132071	53.9430374	0.612387612	rs12215910	0.073052
733	7	EPHA1	40	1000	143068204	143125985	42.50066002	0.175824176	rs11767557	0.015451
734	7	EPHA1-AS1	291	1000	143084905	143240540	293.5040544	0.103896104	rs11767557	0.015451
735	7	EPHB4	54	1000	100380186	100445143	44.47996382	0.255744256	rs489830	0.109337
736	7	EPO	56	1000	100298422	100341323	33.8656558	0.418581419	rs506597	0.147993
737	7	ERV3-1	152	1000	64430732	64487124	222.8879841	0.115884116	rs7789856	0.028788
738	7	ESYT2	399	1000	158503688	158642319	94.2733879	0.743256743	rs710423	0.190333
739	8	EPPK1	2	1000	144919491	144972632	0.018558771	0.873126873	rs7461417	0.891639
740	8	ERICH5	115	1000	99056749	99125838	51.12522126	0.644355644	rs62523599	0.150704
741	8	ESCO2	258	1.00E+05	27612057	27682424	1013.305275	0.005939941	rs4538827	0.001796
742	8	ESRP1	286	1000	95633363	95739694	146.467395	0.457542458	rs62523421	0.022173
743	9	EQTN	163	1000	27264653	27317137	89.75776897	0.43956044	rs10217317	0.105457
744	9	ERP44	175	1000	102721462	102881330	30.75182506	0.833166833	rs10116142	0.212409
745	10	EXOSC1	62	1000	99175665	99225768	18.62503849	0.771228771	rs7090595	0.239261
746	11	EXPH5	197	1000	108356157	108484374	137.7131777	0.298701299	rs111990611	0.042968
747	11	F2	33	1000	46720742	46781056	41.90213163	0.190809191	rs11038985	0.177274
748	11	FADD	69	1.00E+05	70029268	70073508	211.0000815	0.001749983	rs1131677	0.003404
749	11	FADS1	36	1000	61547096	61604529	12.12310079	0.575424575	rs2727270	0.254851
750	11	FADS3	11	1000	61620994	61679017	1.000282594	0.906093906	rs174479	0.480291
751	11	FAM111B	55	1000	58854657	58914888	58.05384697	0.213786214	rs34027305	0.159117
752	12	ETV6	208	10000	11782787	12068325	312.6923635	0.02049795	rs7973524	0.004321
753	12	FAIM2	107	1000	50240678	50317760	47.66771544	0.555444555	rs188458	0.153105
754	12	FAM101A	48	1000	124753709	124820570	62.26751403	0.10989011	rs10128903	0.0596
756	13	EXOSC8	31	1000	37554677	37603751	54.88156646	0.0999001	rs9576149	0.0231
757	13	F10	36	1000	113757112	113823843	3.48757529	0.914085914	rs55946737	0.460532
758	13	F7	34	1000	113740101	113794995	3.813652265	0.908091908	rs9549347	0.395465
759	14	EVL	252	1000	100511750	100630573	155.5295649	0.367632368	rs72711932	0.105122
760	14	EXOC3L4	47	1000	103546480	103596894	14.5798927	0.706293706	rs8007546	0.110837
761	15	EXD1	288	1000	41454930	41542955	36.33525391	0.889110889	rs117633639	0.308455
762	15	FAH	155	1000	80425232	80498924	116.4168352	0.297702298	rs8027831	0.075046
763	15	FAM103A1	72	1000	83634954	83679809	65.40377382	0.224775225	rs2046070	0.080632
764	16	EXOC3L1	33	1000	67198281	67244107	2.351252259	0.91008991	rs149772605	0.669896
765	16	EXOSC6	6	1000	70264133	70305833	0.850966912	0.77022977	rs4985407	0.521167
766	16	FA2H	250	1000	74726855	74828729	242.3639951	0.0999001	rs1076251	0.004331
767	17	EVI2A	47	1000	29623427	29668767	10.64652915	0.669330669	rs7210604	0.351098
768	17	EVI2B	50	1000	29610787	29661130	14.55378967	0.604395604	rs7210604	0.351098
769	17	EVPL	26	1.00E+05	73982926	74043507	92.72632289	0.007769922	rs2290252	0.022084
770	17	EVPLL	16	1000	18261078	18312960	1.347519958	0.949050949	rs2688030	0.624755
771	17	EZH1	42	1000	40832292	40917071	9.732393981	0.625374625	rs72826970	0.031428
772	17	FADS6	62	1000	72853441	72909909	14.37973525	0.763236763	rs689782	0.267732
773	17	FAM101B	4	1000	269770	315731	5.907679193	0.132867133	rs6565724	0.083286
774	19	ETV2	47	1000	36112646	36155773	54.80651461	0.135864136	rs11667254	0.010312
775	19	EXOC3L2	94	1000	45695878	45757469	45.6300489	0.486513487	rs395893	0.246304
776	19	EXOSC5	82	1000	41872275	41923256	26.47614134	0.553446553	rs8106870	0.192438
777	19	F2RL3	63	1000	16979825	17022830	36.8686706	0.381618382	rs2227370	0.078271
778	1	ETV3L	161	1000	157041834	157089600	85.31871702	0.5004995	rs1176530	0.006858
779	1	EVI5	567	1000	92954252	93277961	387.7572351	0.35964036	rs74101167	0.066869
780	1	EXO5	128	1000	40954432	41002214	50.17507247	0.602397602	rs6672398	0.255524
781	1	EXOC8	44	1000	231448481	231493578	13.49605626	0.554445554	rs116737819	0.255524
782	1	EXOSC10	98	1000	11106675	11179938	66.18560283	0.364635365	rs112818343	0.217881
783	1	EXTL1	69	1000	26328270	26382954	10.91125441	0.837162837	rs58286202	0.34444
784	1	EXTL2	52	1000	101317927	101380735	47.93659209	0.21978022	rs1074739	0.049346
785	1	F11R	135	1000	160945000	161011133	53.49305044	0.559440559	rs2483142	0.182987
786	1	F13B	60	1000	196988320	197056397	24.437465	0.527472527	rs10754211	0.356252
787	1	F3	52	1000	94974731	95027413	15.04331035	0.757242757	rs12404710	0.256746
788	1	F5	228	1000	169461191	169575769	241.8312498	0.198801199	rs13306344	0.051501
789	1	FAAH	96	1000	46839938	46899520	31.34923403	0.641358641	rs12029329	0.296777
790	1	FABP3	117	1000	31818099	31865923	143.2632012	0.168831169	rs12401792	0.036886
791	1	FAF1	504	10000	50886934	51445936	1616.007328	0.01129887	rs1846522	0.004232
792	1	FAM102B	136	1000	109082970	109201949	137.063247	0.276723277	rs970860	0.079226
793	1	FAM110D	89	1000	26465510	26509119	27.38876471	0.671328671	rs2802345	0.153136
794	20	EYA2	553	10000	45503262	45837492	666.4673501	0.03769623	rs6066209	0.004725
795	21	EVA1C	324	1000	33764744	33907710	147.3558725	0.583416583	rs141360372	0.075014
796	22	FAM109B	75	1000	42450254	42495442	32.44722512	0.493506494	rs2413667	0.214286
797	2	EVX2	3	1000	176924834	176968690	2.574474824	0.266733267	rs861771	0.169255
798	2	EXOC6B	222	1000	72386443	73073177	53.97310659	0.624375624	rs6546758	0.314886
799	2	FABP1	94	10000	88402507	88447650	169.5297314	0.01739826	rs10168005	0.006378
800	2	FAHD2A	12	1000	96048447	96098879	3.336678627	0.67032967	rs114887607	0.25271
801	2	FAHD2CP	37	1000	96656298	96708884	36.66567525	0.233766234	rs62155511	0.141031
802	2	FAM110C	9	1000	18813	66588	0.42554616	0.906093906	rs62114729	0.58699
803	3	ETV5	44	1000	185744105	185846901	31.49871004	0.344655345	rs79587697	0.062565
804	3	EXOG	117	10000	38517762	38587796	350.1615357	0.01949805	rs17037798	0.00302
805	4	ETNPPL	19	1000	109643201	109704235	9.80120814	0.486513487	rs13130027	0.221481
806	4	EXOC1	178	1000	56699815	56791244	188.8720803	0.135864136	rs73238401	0.050165
807	4	EXOSC9	81	1000	122702471	122758176	26.63085734	0.648351648	rs1048433	0.313172
808	4	F11	160	1000	187167117	187230835	24.46965843	0.983016983	rs4253396	0.187709
809	4	F11-AS1	484	1000	187187251	187442212	179.1555989	0.775224775	rs68188068	0.096974
810	4	FABP2	216	10000	120218404	120263316	713.9097969	0.01159884	rs4434233	0.002059
811	4	FAM114A1	298	1000	38849353	38967365	263.6418637	0.20979021	rs28427883	0.040104
812	5	F12	16	1000	176809138	176856577	0.990709221	0.871128871	rs2545798	0.688005
813	5	F2R	173	1000	75991867	76051595	115.4628963	0.335664336	rs1801719	0.069329
814	5	F2RL1	106	1000	76094832	76151140	34.18788541	0.696303696	rs2460507	0.126393
815	5	FAF2	163	1000	175855355	175957075	93.96046777	0.440559441	rs3756768	0.146274
816	5	FAM105A	56	1000	14561890	14636287	29.20592992	0.498501499	rs10064871	0.130646
817	5	FAM114A2	176	1000	153351268	153438497	48.45829688	0.68031968	rs74535736	0.015393
818	6	EXOC2	549	1000	465137	713141	315.1573911	0.42957043	rs12111382	0.078174
819	6	EYA4	797	1000	133542494	133873258	480.1212094	0.38961039	rs11154730	0.021243
820	6	EYA4-AS1	453	1000	133803389	134230144	265.6562143	0.400599401	rs11154730	0.021243
822	6	F13A1	321	1000	6124310	6340924	244.5445681	0.225774226	rs4959377	0.002353
823	6	FABP7	48	1000	123080645	123125218	16.895497	0.633366633	rs6916003	0.305362
824	7	EVX1	27	1000	27262163	27306192	2.518660839	0.783216783	rs7783517	0.439596
825	8	EXOSC4	47	1000	145113521	145155551	12.8863505	0.543456543	rs6558292	0.426072
826	8	EXT1	515	10000	118791601	119144058	914.8746367	0.01159884	rs7000499	0.001002
827	8	EXTL3	65	1000	28538989	28631207	63.28641254	0.240759241	rs2237813	0.004121
828	8	FABP12	36	1000	82417280	82463550	34.12467693	0.236763237	rs76147340	0.097297
829	8	FABP4	31	1000	82370731	82415473	1.148403634	0.867132867	rs16919639	0.540477
830	8	FABP5	13	1000	82172717	82217012	4.361054121	0.543456543	rs201950	0.466448
831	8	FABP9	17	1000	82350617	82393758	0.143361669	0.966033966	rs1486006	0.85528
832	8	FAM110B	173	1000	58887112	59082277	50.85041314	0.77022977	rs6471671	0.089482
833	9	EXOSC2	85	1000	133549146	133600281	68.95212836	0.308691309	rs10901272	0.199276
834	9	EXOSC3	82	1000	37759710	37805089	79.07285311	0.223776224	rs10814620	0.032379
835	10	FAM133CP	8	1000	60454774	60497293	1.166126094	0.643356643	rs7896348	0.639583
836	10	FAM170B	183	1000	50319200	50362065	76.76955014	0.605394605	rs34589684	0.122428
837	10	FAM170B-AS1	269	1000	50309883	50379592	140.8700343	0.48951049	rs2804931	0.003895
838	10	FAM171A1	431	1000	15233643	15433058	369.2785959	0.173826174	rs45607632	0.020891
839	10	FAM175B	105	1000	126470353	126545239	90.60861595	0.276723277	rs2277263	0.077805
840	10	FAM188A	7	1000	15800174	15922519	11.64330893	0.114885115	rs10904631	0.092671
841	11	FAM118B	193	1000	126061618	126152879	136.188842	0.294705295	rs12422037	0.047552
842	11	FAM160A2	46	1000	6212563	6275941	16.45131878	0.608391608	rs11040807	0.124832
843	11	FAM168A	73	1000	73091522	73329234	14.65640146	0.714285714	rs7112924	0.433237
844	11	FAM180B	35	10000	47588229	47630746	55.63721745	0.04739526	rs143016699	0.014376
845	11	FAM181B	86	1000	82423045	82464906	20.52102451	0.833166833	rs12363134	0.131923
846	12	FAM186A	83	1000	50701094	50810405	162.4170845	0.118881119	rs11169385	0.08415
847	13	FAM124A	58	1000	51776469	51878377	22.4598414	0.663336663	rs6561623	0.08121
848	13	FAM155A	1481	1000	107800878	108539460	1148.509546	0.121878122	rs1022876	0.000394
849	13	FAM155A-IT1	98	1000	108419708	108507806	70.07182361	0.335664336	rs73589318	0.029328
850	14	FAM161B	171	1000	74379694	74437117	122.2463265	0.313686314	rs740506	0.163801
851	14	FAM179B	82	1000	45411415	45563634	16.57316586	0.62037962	rs28572336	0.580867
853	15	FAM154B	111	1000	82535151	82597267	41.38754607	0.701298701	rs4778988	0.17027
854	15	FAM169B	111	1000	98960390	99077611	22.63360962	0.805194805	rs34079785	0.386533
855	15	FAM174B	160	1000	93140678	93219031	58.35382163	0.683316683	rs7180979	0.124752
856	15	FAM189A1	797	1000	29392454	29882927	664.8466887	0.180819181	rs7167288	0.007569
857	16	FAM192A	84	1000	57166377	57239976	25.58134528	0.703296703	rs7188495	0.322976
858	17	FAM117A	35	1000	47767686	47861518	47.31451213	0.105894106	rs2412130	0.007462
859	17	FAM134C	98	1000	40711525	40781445	81.64276652	0.286713287	rs76189032	0.020955
860	17	FAM171A2	21	1000	42411100	42461235	3.913588496	0.734265734	rs708382	0.458568
861	19	FAM187B	147	1000	35695703	35739628	123.5633076	0.230769231	rs2291532	0.048106
862	1	FAM129A	287	1000	184740158	184963718	180.8484388	0.372627373	rs72739648	0.093443
863	1	FAM131C	73	1.00E+05	16364263	16420127	266.070763	0.009099909	rs2863436	0.012829
864	1	FAM132A	76	1000	1157825	1202102	23.26402626	0.579420579	rs7536568	0.244059
865	1	FAM151A	85	1000	55054849	55109200	137.6326582	0.06993007	rs2664061	0.003926
866	1	FAM159A	70	1000	53079065	53142737	36.08970795	0.481518482	rs670978	0.144102
867	1	FAM163A	245	1000	179692297	179805333	268.9656616	0.114885115	rs10913889	0.004371
868	1	FAM167B	15	10000	32692817	32734461	39.36017052	0.073092691	rs9700148	0.041357
869	1	FAM183A	136	1000	43593593	43642067	96.04045326	0.376623377	rs12024776	0.106811
870	1	FAM189B	59	1000	155196995	155245274	8.970761555	0.769230769	rs2990246	0.150193
871	2	FAM117B	164	1000	203479900	203654480	65.56596643	0.582417582	rs74909961	0.066671
872	2	FAM124B	228	1000	225223414	225286711	129.2400722	0.414585415	rs114336823	0.112803
873	2	FAM126B	137	1000	201818440	201956392	78.51395663	0.444555445	rs143304106	0.141179
874	2	FAM132B	97	10000	239047648	239097532	137.2951955	0.066993301	rs2880131	0.023908
875	2	FAM134A	3	1000	220022938	220070197	0.046208245	0.902097902	rs13028225	0.873218
876	2	FAM136A	75	1000	70503107	70549220	50.00697149	0.3996004	rs2706764	0.20941
877	2	FAM150B	85	1000	259560	308308	54.87084773	0.367632368	rs4484059	0.009893
878	2	FAM161A	133	1000	62031982	62101278	92.43728313	0.325674326	rs2178293	0.073332
879	2	FAM168B	76	1000	131785448	131871004	48.8939274	0.35964036	rs4850126	0.216643
880	2	FAM171B	175	1000	187538788	187648512	148.2531802	0.224775225	rs2682873	0.088066
881	2	FAM179A	362	10000	29184163	29295096	681.0850034	0.01169883	rs72788141	0.006452
882	3	FAM162A	132	1000	122083022	122148961	60.28080117	0.566433566	rs6786512	0.204573
883	3	FAM172BP	107	1000	101217710	101262731	52.30225083	0.488511489	rs4580527	0.089329
885	4	FAM160A1	521	1000	152310397	152604784	360.7013318	0.345654346	rs4696283	0.083513
886	4	FAM175A	64	1000	84362093	84426290	54.15338951	0.317682318	rs28653564	0.138917
887	4	FAM184B	310	1000	17613708	17803135	35.22606402	0.864135864	rs4279206	0.182365
888	4	FAM193A	292	1000	2607158	2754302	155.8838513	0.462537463	rs112553629	0.109818
889	5	FAM13B	202	1000	137253641	137388802	53.37185975	0.733266733	rs147462119	0.256797
890	5	FAM151B	105	1000	79763799	79858382	6.079697651	0.99000999	rs10053576	0.35344
891	5	FAM153B	15	1000	175470711	175561801	20.561515	0.181818182	rs11134961	0.12598
892	5	FAM153C	19	1000	177413966	177496088	2.583751872	0.898101898	rs4498267	0.583309
893	5	FAM159B	25	1000	63966134	64034017	26.30648701	0.244755245	rs9291817	0.192905
894	5	FAM170A	187	1000	118945253	118991517	65.32863313	0.64035964	rs2443743	0.026386
895	5	FAM172A	468	1000	92933430	93467404	299.2691161	0.378621379	rs7704972	0.109875
896	5	FAM173B	18	1000	10205619	10270021	7.512120472	0.56043956	rs7721337	0.172198
897	5	FAM174A	127	1000	99851123	99942440	113.9086634	0.255744256	rs247964	0.071614
898	6	FAM162B	119	1000	117053359	117106886	73.25098549	0.408591409	rs619756	0.105647
899	7	FAM126A	295	1000	22960877	23073770	148.9294893	0.481518482	rs138044362	0.099963
900	7	FAM133DP	72	1000	92170367	92239696	27.22689425	0.597402597	rs2041044	0.201451
901	7	FAM180A	144	1000	135394345	135453594	67.833812	0.565434565	rs73160749	0.045846
902	7	FAM183B	70	1000	38704945	38746689	58.00487417	0.250749251	rs75975075	0.05908
903	7	FAM185A	34	1000	102369398	102469672	29.04834299	0.304695305	rs79727953	0.016534
904	7	FAM188B	324	1000	30791032	30952002	219.6352816	0.334665335	rs4509209	0.025256
906	8	FAM135B	808	1000	139122265	139529065	205.2674341	0.975024975	rs16908805	0.062018
907	8	FAM150A	124	1000	53426596	53498021	165.555696	0.071928072	rs4873665	0.042905
908	8	FAM160B2	64	1000	21926713	21981891	8.080360711	0.903096903	rs56953221	0.443666
909	8	FAM183CP	101	1000	29759028	29831123	90.15955004	0.273726274	rs7386992	0.156987
910	9	FAM120AOS	122	1000	96188781	96235874	55.53613179	0.569430569	rs41274386	0.169983
911	9	FAM122A	103	1000	71374963	71418609	36.79936933	0.682317682	rs75651448	0.210152
912	9	FAM163B	51	1000	136423536	136465368	33.61280453	0.370629371	rs7856830	0.152924
913	9	FAM166B	59	1000	35541826	35583896	10.15482373	0.896103896	rs62545496	0.19638
914	10	FAM196A	95	1000	128913689	129014422	12.50197377	0.802197802	rs928571	0.302753
915	10	FAM204A	57	1000	120048571	120121839	32.38865453	0.436563437	rs10886220	0.155904
916	10	FAM21C	30	1000	46202647	46308412	49.01630938	0.160839161	rs113797454	0.059577
917	10	FAM24A	46	1000	124650216	124692627	40.93063393	0.262737263	rs7902274	0.211559
918	10	FAM24B	45	1000	124588609	124659157	34.96949023	0.300699301	rs116852951	0.177637
920	10	FAM25A	14	1000	88760045	88804487	4.904210079	0.613386613	rs112939419	0.088624
921	10	FAM35A	107	1000	88834952	88971222	24.73244687	0.707292707	rs7393897	0.232516
922	10	FAM45A	152	10000	120843610	120917223	333.4713252	0.051594841	rs10510053	0.021065
923	10	FAM45B_10	152	10000	120843628	120917376	333.4713252	0.04989501	rs10510053	0.021065
924	10	FAM53B	326	10000	126287862	126452930	395.0248878	0.059394061	rs10751600	0.010146
925	12	FAM19A2	1300	1000	62082028	62606620	764.9794323	0.394605395	rs349882	0.032564
926	12	FAM216A	57	1000	110886231	110948192	7.596223379	0.842157842	rs184629901	0.302333
927	12	FAM222A	91	1000	110132186	110228312	26.95570856	0.709290709	rs10735093	0.199074
928	12	FAM222A-AS1	87	1000	110152013	110231292	26.98160898	0.688311688	rs10735093	0.199074
929	12	FAM66C	64	1000	8312804	8373596	53.39415726	0.288711289	rs59495395	0.233497
930	13	FAM216B	110	1000	43335685	43385685	57.02482631	0.458541459	rs12428419	0.077805
931	15	FAM219B	47	10000	75172327	75219462	84.41457245	0.057294271	rs7173553	0.026757
932	15	FAM227B	786	1000	49600591	49933118	145.8964022	0.916083916	rs75875790	0.183153
933	15	FAM63B	181	1000	59043392	59169734	114.9074455	0.371628372	rs117790943	0.001579
934	16	FAM195A	95	10000	671848	718474	272.2197398	0.03089691	rs77494856	0.01048
935	16	FAM57B	54	1000	30015747	30062186	21.79434291	0.531468531	rs78424502	0.351108
936	17	FAM215A	53	1000	41974575	42015355	11.43098187	0.743256743	rs1662745	0.369259
937	17	FAM27L	93	1000	21805369	21846499	73.18585362	0.30969031	rs62052836	0.086836
938	17	FAM57A	120	1000	615846	666075	69.2674128	0.428571429	rs2243986	0.035058
939	17	FAM64A	116	1000	6327734	6374385	72.94216874	0.351648352	rs34536093	0.022638
940	18	FAM210A	206	1000	13643345	13746591	27.39052378	0.96003996	rs45601541	0.423387
941	19	FAM32A	82	1000	16276234	16322857	121.1508349	0.106893107	rs67158306	0.085694
942	1	FAM19A3	51	1000	113243188	113289856	24.13753757	0.514485514	rs11102524	0.086076
943	1	FAM20B	254	1000	178975073	179065702	213.1761089	0.203796204	rs72707276	0.040859
945	1	FAM43B	167	1000	20858931	20901513	121.9509868	0.290709291	rs77559508	0.026542
946	1	FAM46C	160	1000	118128603	118191011	121.7926338	0.295704296	rs12035624	0.005471
947	20	FAM209A	27	1000	55079784	55121208	11.82003283	0.537462537	rs6099194	0.334373
948	20	FAM209B	38	1000	55088301	55131574	20.74446081	0.415584416	rs6123604	0.206214
949	20	FAM210B	25	1000	54913982	54963718	5.438411016	0.663336663	rs1476394	0.177565
950	21	FAM207A	117	1000	46339954	46416888	51.91607288	0.517482517	rs35367389	0.201932
951	21	FAM3B	7	1000	42668660	42749654	3.058536055	0.483516484	rs424513	0.111092
952	22	FAM227A	232	1000	38954124	39072634	82.77249761	0.584415584	rs147293607	0.013504
953	2	FAM228A	135	1000	24377971	24434567	44.8493792	0.691308691	rs138064224	0.041077
954	2	FAM49A	108	1000	16710729	16867134	30.85359575	0.688311688	rs11676612	0.094459
955	3	FAM198A	222	1000	43000758	43119207	139.2589022	0.37962038	rs7610687	0.106549
956	3	FAM19A4	619	1000	68760914	69001761	198.7313788	0.748251748	rs116797723	0.014343
957	3	FAM212A	36	1000	49820686	49862463	3.872554206	0.914085914	rs62260717	0.214696
958	3	FAM3D	198	1000	58599669	58672561	110.9239815	0.460539461	rs10461038	0.053884
959	3	FAM43A	116	10000	194386621	194429766	213.2175397	0.02629737	rs9682850	0.005601
960	4	FAM200B	106	1000	15663351	15712070	91.02844267	0.223776224	rs113650436	0.052327
961	4	FAM218A	83	1000	165858099	165900273	44.94613942	0.44955045	rs4690796	0.076811
963	5	FAM193B	12	1000	176926789	177001548	0.546488496	0.956043956	rs335488	0.707132
964	5	FAM196B	130	1000	169270718	169427744	111.1403279	0.16983017	rs112120342	0.013378
965	6	FAM217A	128	1000	4048592	4099457	11.98944618	0.963036963	rs866165	0.252008
966	6	FAM229B	107	1000	112388673	112443993	99.20413789	0.263736264	rs113625841	0.141381
967	6	FAM26D	158	1000	116830175	116900031	53.32624166	0.681318681	rs74826723	0.239375
968	6	FAM26E	132	1000	116812807	116859709	32.50788691	0.787212787	rs150958903	0.10078
969	6	FAM26F	100	1000	116762532	116804934	29.16498763	0.761238761	rs75673025	0.093467
970	6	FAM46A	65	1000	82435446	82482428	14.37436999	0.818181818	rs194620	0.294055
971	6	FAM50B	83	1000	3829631	3871551	110.7436279	0.101898102	rs2490041	0.065748
972	7	FAM200A	12	1000	99123922	99169757	4.789034405	0.502497502	rs61998164	0.355291
973	7	FAM221A	166	1000	23699748	23762269	95.43712409	0.403596404	rs76431293	0.015021
974	7	FAM3C	15	1000	120968904	121056422	10.59712402	0.340659341	rs7776725	0.321373
975	9	FAM201A	35	1000	38601084	38643277	1.749484047	0.919080919	rs10814729	0.614692
976	9	FAM205A	32	1000	34703049	34749535	13.69937393	0.478521479	rs11574915	0.329849
977	9	FAM205B	94	1000	34810263	34858583	46.79092138	0.476523477	rs3802426	0.250762
978	9	FAM206A	122	1000	111676672	111723237	122.9280389	0.191808192	rs838819	0.074634
979	9	FAM214B	33	1000	35084117	35135893	13.96184396	0.563436563	rs525052	0.238822
980	9	FAM219A	192	1000	34378181	34478568	153.1064328	0.237762238	rs76997844	0.049129
981	9	FAM221B	70	1000	35797013	35848744	15.44502054	0.822177822	rs78229451	0.01005
982	9	FAM225A	53	1000	115855175	115902126	12.1466141	0.856143856	rs75793240	0.308316
983	9	FAM225B	43	1000	115847002	115893957	11.38162876	0.755244755	rs75793240	0.308316
984	10	FANK1	288	10000	127565107	127718161	475.7660312	0.057894211	rs11244757	0.012698
985	10	FANK1-AS1	134	1000	127640756	127681842	187.372259	0.108891109	rs10901498	0.018602
986	10	FAS	181	10000	90730287	90795542	279.9446624	0.03869613	rs7089558	0.005423
987	10	FAS-AS1	115	1000	90731180	90772732	157.2860014	0.073926074	rs2296603	0.028529
988	11	FAM76B	5	1000	95482105	95542954	0.410500734	0.86013986	rs1255148	0.629067
989	11	FAM89B	34	1000	65319819	65361669	33.30892399	0.232767233	rs10896018	0.016378
990	11	FAM99A	124	1000	1666828	1709086	31.65600176	0.846153846	rs150907605	0.29734
991	11	FAM99B	28	10000	1684499	1726859	89.73137589	0.04259574	rs4752746	0.01661
992	11	FANCF	44	1000	22624078	22667387	12.96086733	0.695304695	rs142082250	0.375397
993	11	FAR1	176	1000	13670205	13773893	81.16028878	0.559440559	rs12364266	0.107093
994	11	FAT3	767	1000	92065261	92649635	386.3472136	0.525474525	rs10501799	0.079048
995	11	FAU	42	1000	64868098	64909672	29.0807422	0.34965035	rs72932851	0.058496
996	12	FAM71C	78	1000	100021527	100063892	57.40772085	0.305694306	rs7313958	0.047288
997	12	FAM90A1	12	1000	8353855	8400214	7.860628068	0.32967033	rs10840979	0.242879
998	14	FANCM	55	1000	45585135	45690093	11.28877049	0.709290709	rs112208017	0.204491
999	15	FAM81A	266	1.00E+05	59710371	59835751	802.7010586	0.00302997	rs8043466	0.004226
1000	15	FAM96A	25	1000	64344757	64406207	22.62447291	0.291708292	rs7176404	0.249569
1001	15	FAM98B	138	1000	38726327	38799911	100.6988733	0.312687313	rs11856370	0.135056
1002	15	FANCI	145	1000	89767193	89880362	114.1336714	0.304695305	rs12914909	0.17397
1003	16	FAM92B	95	1000	85111964	85166114	61.18923184	0.364635365	rs1018122	0.079174
1004	16	FAM96B	21	1000	66945957	66988326	18.12306806	0.286713287	rs8048423	0.084185
1005	17	FAM83G	12	1000	18854380	18928060	12.13660733	0.234765235	rs11652123	0.157551
1006	17	FASN	68	1000	80016213	80076106	54.84124905	0.296703297	rs62079993	0.205071
1007	18	FAM69C	110	1000	72082962	72144503	75.24993099	0.324675325	rs11151955	0.039789
1008	19	FAM71E1	86	1000	50950044	51000003	49.38347589	0.404595405	rs1673028	0.14692
1009	19	FAM71E2	13	1000	55846275	55894620	1.869768236	0.858141858	rs12980914	0.513496
1010	19	FAM83E	56	1000	49083856	49136694	43.07265257	0.251748252	rs17842463	0.05078
1011	19	FAM90A27P	41	1000	53765542	53807602	13.46929356	0.707292707	rs4999875	0.344536
1012	19	FAM98C	38	1000	38873774	38919728	5.303675285	0.797202797	rs117304824	0.419996
1013	19	FARSA	46	1000	13013283	13064558	6.543519381	0.835164835	rs2974753	0.227566
1014	1	FAM71A	14	1000	212777788	212820120	3.887845666	0.734265734	rs3122711	0.358791
1015	1	FAM73A	176	1000	78225308	78365225	157.1465788	0.196803197	rs1539738	0.017115
1016	1	FAM78B	249	1000	166019255	166155958	339.1037306	0.108891109	rs6703870	0.000661
1017	1	FAM89A	143	1000	231134703	231195995	130.9757694	0.144855145	rs6679453	0.017687
1018	1	FASLG	60	1000	172608184	172656012	59.3684824	0.226773227	rs78272416	0.044778
1019	20	FAM83C	23	1000	33853533	33900225	13.13949298	0.446553447	rs2425040	0.225135
1020	20	FAM83C-AS1	17	1000	33853053	33893575	13.83271276	0.320679321	rs2425040	0.225135
1021	20	FAM83D	102	1000	37534954	37601703	174.0828093	0.077922078	rs73110606	0.030481
1022	20	FASTKD5	33	1000	3107164	3160532	32.49936539	0.155844156	rs41281242	0.101311
1023	22	FAM83F	43	1000	40370952	40446043	27.94537564	0.390609391	rs2071771	0.187892
1024	2	FAM84A	16	1000	14752809	14800168	16.27105213	0.224775225	rs139777890	0.109532
1025	2	FAM98A	133	1000	33788728	33844362	111.6454112	0.221778222	rs1375199	0.048999
1026	2	FANCL	224	1000	58366377	58488515	126.1933379	0.433566434	rs76305302	0.008388
1027	2	FAR2P1	85	1000	130763571	130828704	4.8666877	0.842157842	rs6718991	0.619146
1028	2	FARSB	243	1000	223416161	223540827	266.6538928	0.108891109	rs75096584	0.061253
1029	2	FASTKD1	223	1000	170366261	170450431	125.7754813	0.421578422	rs13015277	0.032881
1030	2	FASTKD2	181	1000	207610111	207680911	32.38435099	0.855144855	rs111394663	0.196865
1031	4	FAM86EP	7	1000	3923668	3977148	9.41663829	0.16983017	rs9995705	0.162961
1032	4	FAM92A1P2	128	1000	183938817	183981272	50.10342369	0.578421578	rs11946707	0.278281
1033	4	FAT1	235	10000	187488936	187664987	294.8463512	0.051194881	rs10005888	0.00291
1034	4	FAT4	516	1000	126217566	126434087	461.524564	0.128871129	rs58972262	0.016387
1035	5	FAM71B	107	1000	156569343	156613279	68.55643764	0.373626374	rs13154029	0.083818
1036	5	FAM81B	241	1000	94707047	94806144	154.1011269	0.37962038	rs253709	0.012368
1037	5	FASTKD3	148	1000	7839271	7889150	102.2118273	0.327672328	rs7703033	0.043203
1038	5	FAT2	234	1000	150863652	150968505	114.2392162	0.517482517	rs6896503	0.136255
1039	6	FAM83B	479	1000	54691568	54829897	478.338741	0.147852148	rs75710096	0.015845
1040	6	FAM8A1	70	1000	17580517	17631950	39.04830048	0.433566434	rs80084912	0.080426
1041	6	FANCE	60	10000	35400137	35454881	176.2581798	0.00889911	rs2076173	0.000149
1042	6	FARS2	987	1000	5241583	5791816	730.6536989	0.202797203	rs2503839	0.012747
1043	6	FAXC	327	1000	99700792	99817531	163.1036835	0.527472527	rs9402636	0.014337
1044	7	FASTK	88	1000	150753707	150797970	23.22673972	0.783216783	rs35708520	0.083255
1046	8	FAM83H	2	1000	144786102	144835914	0.244485578	0.637362637	rs10100154	0.620985
1047	8	FAM84B	30	1000	127544682	127590711	6.518738393	0.792207792	rs7839958	0.265594
1048	8	FAM91A1	35	1000	124760881	124847690	0.872184463	0.946053946	rs13278192	0.704531
1049	8	FAM92A1	71	1000	94692734	94761478	34.97945406	0.453546454	rs13252331	0.164395
1050	9	FAM69B	113	1000	139587023	139639170	65.8183414	0.447552448	rs7034756	0.088698
1051	9	FAM73B	22	1000	131779252	131854351	16.67266284	0.294705295	rs11537529	0.169433
1052	9	FAM78A	6	1000	134113464	134171906	2.572622076	0.452547453	rs55757418	0.308346
1053	9	FANCG	71	1000	35053834	35100013	31.76088997	0.54045954	rs525052	0.238822
1054	10	CPEB3	277	1000	93788396	94070875	214.5404213	0.255744256	rs833374	0.044643
1055	10	CREM	227	1000	35395768	35521886	29.7886958	0.834165834	rs117566261	0.321124
1056	10	CRTAC1	210	1000	99604756	99810585	141.462547	0.32967033	rs10883011	0.060097
1057	11	CPT1A	97	1000	68502087	68629399	50.87257243	0.467532468	rs624420	0.078256
1058	11	CRY2	64	1000	45848668	45924799	39.10067626	0.35964036	rs75762942	0.149558
1059	11	CRYAB	39	1000	111759343	111803937	42.33042356	0.202797203	rs11214031	0.068392
1060	11	CSTF3	246	1000	33086129	33203037	30.01017453	0.949050949	rs117046177	0.203693
1062	12	CPM	245	1000	69224955	69377020	214.2464554	0.186813187	rs3730631	0.01321
1063	12	CSAD	10	1000	53531446	53594693	2.205183753	0.615384615	rs114773340	0.49436
1064	12	CSRNP2	136	1000	51434987	51497454	74.94340801	0.437562438	rs55864652	0.059698
1065	15	CPEB1	259	1000	83191950	83336767	43.74694988	0.967032967	rs12899287	0.214025
1066	16	CRNDE	53	1000	54932776	54983101	41.745597	0.315684316	rs1133610	0.178306
1067	17	CPD	136	1000	28685941	28816675	54.80745576	0.546453546	rs8080399	0.123361
1068	17	CSNK1D	4	1000	80180536	80251618	2.352157262	0.364635365	rs34774430	0.375424
1069	1	CRABP2	43	1000	156649399	156695608	20.43861064	0.515484515	rs11264531	0.050472
1070	1	CRB1	276	1000	197150591	197467585	72.65848245	0.842157842	rs10494754	0.166439
1071	1	CREB3L4	29	1000	153920314	153966840	13.10189176	0.51048951	rs3791186	0.244119
1072	1	CSF1	83	1000	110433232	110493616	58.42042581	0.295704296	rs7526755	0.108634
1073	1	CSMD2	931	1000	33959598	34651443	727.3076772	0.175824176	rs1865891	0.049088
1074	1	CSRP1	14	1000	201432657	201496387	23.31300734	0.115884116	rs636852	0.047215
1075	20	CPNE1	151	1000	34193952	34272878	30.43087724	0.805194805	rs111677088	0.411656
1076	20	CRLS1	108	1000	5966738	6040697	56.48678582	0.490509491	rs6107750	0.248098
1077	20	CRNKL1	109	1000	19995004	20056690	100.2671537	0.208791209	rs6136913	0.063722
1078	20	CSRP2BP	127	1000	18102867	18189031	71.75216939	0.401598402	rs6136307	0.141782
1079	20	CST3	161	10000	23588533	23638685	425.9581944	0.03779622	rs6048937	0.018273
1080	20	CSTF1	2	1000	54947426	54999582	1.46327974	0.226773227	rs1047972	0.226409
1082	22	CPT1B	68	1000	50987289	51037096	25.22695238	0.587412587	rs131748	0.228384
1083	22	CSNK1E	60	1000	38666696	38814527	22.37704459	0.685314685	rs58759442	0.157806
1084	2	CPS1	405	10000	211322405	211563831	641.17631	0.03289671	rs13386028	0.00581
1086	2	CSRNP3	400	1000	166306156	166565917	189.9490655	0.554445554	rs6750367	0.062021
1087	3	CPNE4	1614	1.00E+05	131232403	131778450	3098.085257	0.001369986	rs73220419	0.000325
1088	3	CRELD1	6	1000	9955523	10007097	0.018438197	0.987012987	rs34706481	0.915108
1089	3	CSPG5	55	1000	47583727	47641730	18.54384875	0.575424575	rs6768879	0.068665
1090	5	CPLX2	215	10000	175203609	175331023	379.4246276	0.02279772	rs2245078	0.004103
1091	5	CREBRF	92	1000	172463354	172586291	88.01142019	0.225774226	rs5745126	0.119016
1092	5	CSF1R	109	1000	149412853	149512935	68.46717117	0.34965035	rs7702951	0.128979
1093	5	CSNK1A1	91	10000	148855456	148951115	217.4184482	0.01419858	rs9637874	0.020766
1094	5	CSNK1G3	220	1000	122827792	122972738	74.58836863	0.673326673	rs10071769	0.088725
1095	6	CRISP1	186	1000	49781978	49864809	143.4488018	0.315684316	rs7773310	0.191061
1096	6	CRISP3	152	1000	49675091	49732168	64.63680484	0.588411588	rs527461	0.116033
1097	7	CPA5	212	1000	129964629	130028571	111.0686457	0.52047952	rs17330508	0.061521
1098	7	CPED1	443	1000	120608750	120957498	358.9179188	0.248751249	rs114816639	0.010211
1099	7	CREB3L2	78	1000	137539724	137706847	66.4931694	0.253746254	rs7780522	0.053916
1100	7	CREB5	859	1000	28318939	28885511	512.5621174	0.398601399	rs177483	0.011781
1101	7	CRHR2	55	1000	30671558	30759719	17.76299717	0.741258741	rs145001243	0.348503
1102	7	CROT	57	1000	86954950	87049112	107.5384096	0.073926074	rs45517839	0.012349
1103	8	CRISPLD1	269	10000	75876707	75966793	433.4603855	0.051494851	rs6472884	0.00632
1104	8	CSMD3	2547	10000	113215158	114469242	2968.814495	0.03429657	rs11985714	0.006407
1105	8	CSPP1	115	1000	67956602	68128849	46.51901621	0.569430569	rs11784423	0.183202
1106	9	CRB2	120	1000	126098445	126162614	108.7953345	0.165834166	rs35454517	0.006703
1107	10	FBXL15	57	1000	104159570	104202893	24.6058492	0.59040959	rs72845701	0.093178
1108	10	FBXW4	122	1000	103350420	103474743	132.7435539	0.168831169	rs4919563	0.02144
1109	11	FCHSD2	162	1000	72527789	72873143	116.5569412	0.283716284	rs79753511	0.010489
1110	11	FDX1	182	1000	110280660	110355608	25.54353773	0.899100899	rs7126342	0.388652
1111	11	FDXACB1	45	1000	111724779	111770181	54.94800915	0.185814186	rs11214031	0.068392
1112	11	FEN1	21	1000	61540108	61584714	6.991905112	0.53046953	rs695867	0.353624
1113	11	FERMT3	89	1000	63954151	64011363	128.7383255	0.06993007	rs4672	0.064333
1114	12	FBRSL1	367	1000	133047156	133181773	394.9152472	0.112887113	rs7294615	0.006633
1115	12	FBXL14	11	1000	1655158	1723331	0.953658141	0.915084915	rs11061839	0.554368
1116	12	FBXO21	191	1000	117561584	117648300	48.15447326	0.704295704	rs10732612	0.284471
1117	12	FBXW8	202	1000	117328760	117488953	140.1463186	0.411588412	rs4451816	0.144091
1118	13	FBXL3	30	1000	77559388	77621331	21.15298181	0.357642358	rs78355148	0.098404
1119	14	FBLN5	282	1000	92315754	92434046	262.8789609	0.133866134	rs4904827	0.013246
1120	14	FBXO33	186	1000	39845576	39921704	78.58201178	0.555444555	rs6571937	0.117775
1121	14	FCF1	58	1000	75159849	75223390	39.77420679	0.347652348	rs34164227	0.021845
1122	15	FBN1	110	1000	48680502	48957985	84.43033957	0.337662338	rs2070768	0.074903
1123	15	FBXL22	73	1000	63869551	63914620	23.78952993	0.694305694	rs114092296	0.182018
1125	15	FEM1B	34	1000	68550140	68608203	14.27182568	0.470529471	rs10152450	0.402488
1126	16	FBRS	2	1000	30655777	30702131	0.129112509	0.706293706	rs8051050	0.719354
1127	16	FBXL16	6	1000	722499	775825	7.101627028	0.150849151	rs1128550	0.061205
1129	16	FBXL8	8	1000	67173890	67218077	0.424574025	0.916083916	rs2233455	0.772889
1130	17	FBF1	86	1000	73886617	73957119	85.21131118	0.246753247	rs55872768	0.087277
1131	17	FBXL20	300	1000	37388896	37577909	163.1858497	0.427572428	rs620301	0.106414
1132	17	FBXO39	90	1000	6659551	6710965	26.73341795	0.778221778	rs35682891	0.044148
1133	17	FBXO47	61	1000	37072684	37143655	62.55670844	0.208791209	rs676107	0.015253
1134	17	FBXW10	39	1.00E+05	18627325	18702662	132.9288566	0.004229958	rs9909417	0.009313
1135	18	FECH	155	1000	55192072	55273969	146.8924052	0.118881119	rs8087942	0.012532
1136	19	FBL	133	1000	40305092	40357054	112.8802436	0.202797203	rs35403373	0.007737
1137	19	FBN3	284	1000	8110286	8232385	229.4351129	0.175824176	rs899208	0.090604
1138	19	FBXL12	16	1000	9900942	9949731	3.670434436	0.689310689	rs11085311	0.528042
1139	19	FBXO27	271	1000	39494662	39543198	57.06530836	0.806193806	rs10406222	0.372767
1140	19	FBXO46	52	10000	46193886	46254151	114.0468269	0.01369863	rs34388571	0.006714
1141	19	FBXW9	4	1000	12779729	12827455	0.383380498	0.779220779	rs8106490	0.566163
1142	19	FCGBP	112	10000	40333962	40460533	218.2850161	0.02159784	rs7256308	0.006678
1143	19	FDX1L	83	1000	10400890	10446691	35.41910266	0.592407592	rs281420	0.266963
1144	19	FEM1A	107	1000	4771727	4815571	91.93328644	0.193806194	rs4806998	0.020206
1145	1	FBXO2	17	1000	11688417	11734888	8.106855077	0.511488511	rs2294641	0.293806
1146	1	FBXO28	165	1000	224281788	224369749	113.2475841	0.350649351	rs12070670	0.208302
1147	1	FBXO42	240	1000	16556558	16698948	251.0981182	0.201798202	rs72638103	0.049181
1148	1	FBXO6	16	1000	11704149	11754409	7.224436491	0.501498501	rs2294641	0.293806
1149	1	FCAMR	59	1000	207111311	207163970	8.748919006	0.848151848	rs2153438	0.451792
1150	1	FCER1A	113	1000	159239503	159298014	102.5642792	0.198801199	rs41264473	0.036408
1151	1	FCER1G	46	1000	161165086	161209038	52.77749849	0.124875125	rs4233368	0.0571
1152	1	FCGR2A	45	1000	161455204	161509360	62.59737555	0.125874126	rs10494359	0.087577
1153	1	FCGR2B	25	1000	161612904	161668444	40.84402667	0.112887113	rs6683306	0.115692
1154	1	FCN3	9	10000	27675600	27721315	20.56526496	0.04959504	rs41291090	0.040702
1155	1	FCRL1	74	10000	157744193	157809940	164.4690565	0.057794221	rs7552368	0.013198
1156	1	FCRL2	59	1000	157695522	157766922	114.6277735	0.06993007	rs7552368	0.013198
1157	1	FCRL3	123	1000	157627977	157690647	90.82484008	0.291708292	rs6427394	0.07587
1158	1	FCRL4	169	1000	157523538	157587870	51.06940761	0.654345654	rs59424684	0.220896
1159	1	FCRL5	100	1000	157463166	157542310	53.98121634	0.454545455	rs3845586	0.136566
1160	1	FCRLA	84	1000	161656761	161704142	40.23872122	0.545454545	rs6683306	0.115692
1161	20	FER1L4	150	1000	34126506	34215484	46.41861377	0.675324675	rs62211667	0.168374
1162	20	FERMT1	123	1000	6035491	6124191	56.51320115	0.512487512	rs62200482	0.253043
1163	22	FBXW4P1	133	1000	23584953	23627186	18.05900675	0.888111888	rs3788359	0.165963
1164	2	FBLN7	155	1000	112875961	112965791	142.2929003	0.200799201	rs72611912	0.027416
1165	2	FBXO36	127	1000	230767206	230897825	51.35064674	0.568431568	rs9678593	0.20294
1166	2	FBXO41	53	1000	73461809	73516758	35.06461325	0.381618382	rs113527760	0.055203
1167	2	FBXO48	22	1000	68669504	68714390	12.46911375	0.425574426	rs10168250	0.209103
1168	2	FER1L5	39	1000	97288573	97390624	15.64587646	0.595404595	rs17634791	0.271171
1169	3	FBXO40	164	1000	121292169	121369139	59.83991787	0.69030969	rs9815500	0.155046
1170	3	FBXO45	31	1000	196275724	196335930	16.1081991	0.441558442	rs2014220	0.277259
1171	3	FBXW12	88	1000	48393708	48456190	76.16087295	0.282717283	rs2362452	0.157063
1172	3	FETUB	111	1000	186338148	186390797	81.45143765	0.363636364	rs4553969	0.039313
1173	4	FBXL5	222	1000	15586006	15677035	152.9268538	0.336663337	rs10939630	0.057485
1174	4	FBXO8	80	1000	175137809	175225402	113.6458957	0.107892108	rs72702244	0.084491
1175	4	FDCSP	208	1000	71071787	71120968	197.5513701	0.242757243	rs113843404	0.026922
1176	5	FAXDC2	69	1000	154178051	154250213	33.81379221	0.512487512	rs2278223	0.259342
1177	5	FBLL1	130	1000	167936581	167977639	111.7530876	0.273726274	rs56198975	0.027279
1178	5	FBN2	654	1000	127573600	127893735	171.5832086	0.886113886	rs1035405	0.030564
1179	5	FBXL17	1066	1000	107174733	107737799	475.9132964	0.581418581	rs66731334	0.016666
1180	5	FBXL21	216	1000	135246005	135297367	247.2012801	0.176823177	rs41345346	0.004058
1181	5	FBXO38	78	1000	147743497	147842399	6.595099781	0.794205794	rs1363705	0.610052
1182	5	FBXW11	25	1000	171268555	171453877	13.65493723	0.488511489	rs4868133	0.120387
1183	5	FCHO2	229	1000	72231807	72406349	77.2647689	0.646353646	rs471349	0.228255
1184	5	FCHSD1	39	1000	140998868	141050986	15.16434387	0.641358641	rs7721299	0.102563
1185	5	FEM1C	80	1000	114836607	114900591	26.11907972	0.678321678	rs6878790	0.171952
1186	5	FER	1442	10000	108063522	108543373	1832.30454	0.055694431	rs72790587	0.004789
1187	6	FBXO30	64	1000	146099271	146155921	10.10749953	0.857142857	rs13209782	0.430246
1188	7	FDPSP2	4	1000	76079336	76124317	0.092196234	0.96003996	rs1627895	0.81889
1189	8	FBXL6	32	1000	145559087	145602183	9.134861786	0.613386613	rs13280387	0.254304
1190	8	FBXO16	43	1000	28265925	28367835	48.86482976	0.120879121	rs10105536	0.060273
1191	8	FBXO43	63	1000	101125587	101178099	6.288020076	0.892107892	rs16898015	0.442655
1192	8	FER1L6	424	1000	124844226	125152302	439.5755551	0.144855145	rs10113692	0.044511
1193	8	FER1L6-AS1	76	10000	124976377	125073023	174.6405564	0.04869513	rs10113692	0.044511
1194	8	FER1L6-AS2	282	1000	125038311	125203763	431.0359101	0.118881119	rs10113692	0.044511
1195	9	FBP2	306	1000	97300995	97376114	112.7663876	0.648351648	rs117699442	0.099527
1196	9	FBXO10	217	1000	37490888	37596250	41.53178464	0.863136863	rs10973414	0.159696
1197	9	FBXW2	71	1000	123499253	123575740	59.86722898	0.287712288	rs10985023	0.049585
1198	9	FBXW5	70	1000	139814884	139859206	54.33757742	0.283716284	rs884112	0.049186
1199	9	FCN1	74	1000	137781430	137829806	18.79975583	0.785214785	rs2989736	0.202172
1200	9	FCN2	118	1000	137752657	137799366	18.76801922	0.952047952	rs2989736	0.202172
1201	10	FFAR4	75	1000	95306421	95369829	21.10925075	0.756243756	rs56057449	0.217613
1202	10	FGFBP3	69	1000	93646344	93689258	44.58798261	0.343656344	rs10881996	0.060642
1203	11	FGF19	18	1000	69493005	69539106	5.775385763	0.621378621	rs4980682	0.309464
1204	11	FGF3	161	1000	69604735	69654192	28.35151682	0.897102897	rs11263607	0.33328
1205	11	FGF4	40	1000	69567796	69610171	5.083234366	0.948051948	rs55876717	0.472539
1206	11	FIBIN	121	1000	26995627	27038632	43.97384922	0.7002997	rs117879578	0.155007
1207	11	FIBP	60	1000	65631210	65676010	60.52910327	0.207792208	rs3867128	0.064246
1208	11	FJX1	46	10000	35619734	35662421	113.3194645	0.01669833	rs542265	0.011793
1209	12	FGD4	493	1000	32635040	32818984	390.8970869	0.244755245	rs112939295	0.069691
1210	12	FGD6	410	1000	95450524	95631240	301.9350888	0.265734266	rs9739396	0.025866
1211	12	FGF23	58	1000	4457392	4508894	19.34307382	0.707292707	rs10437827	0.172801
1212	12	FGF6	113	1000	4523307	4574780	112.1750096	0.191808192	rs888468	0.139388
1213	12	FICD	29	10000	108889050	108933380	80.41810111	0.04809519	rs2303633	0.043679
1214	12	FIGNL2	37	1000	52191675	52245701	23.54949435	0.415584416	rs57362067	0.162385
1215	12	FKBP4	40	1000	2884107	2934587	64.47107552	0.16983017	rs6489402	0.125455
1216	12	FLJ12825	75	1000	54432037	54536018	15.46944687	0.854145854	rs10747690	0.272171
1217	12	FLJ13224	26	10000	31457249	31498879	44.99408083	0.02489751	rs10771824	0.009921
1220	13	FGF9	47	1000	22225214	22298640	64.33553555	0.088911089	rs9509841	0.04197
1221	13	FKSG29	92	1000	99983673	100024281	37.11839404	0.614385614	rs12877831	0.174824
1222	14	FITM1	34	1000	24580674	24622058	37.92856232	0.218781219	rs10149662	0.055518
1223	14	FKBP3	39	1000	45564801	45623732	8.733998126	0.615384615	rs3825625	0.516186
1224	14	FLJ22447	57	1000	62017257	62141431	30.9737742	0.441558442	rs56349301	0.154102
1225	15	FGF7	265	1000	49695374	49799523	70.35849604	0.792207792	rs75875790	0.183153
1226	15	FLJ10038	89	10000	50621134	50667076	227.4619326	0.01989801	rs8041259	0.006641
1227	16	FHOD1	14	1000	67243291	67301425	1.740318945	0.834165834	rs9940665	0.638289
1228	16	FLJ21408	66	1000	27259525	27321789	76.41200017	0.208791209	rs4547335	0.00122
1229	16	FLJ30679	130	1000	86568925	86610905	34.30296753	0.8001998	rs77563985	0.256924
1230	17	FGF11	8	1000	7322688	7368251	6.933065028	0.26973027	rs871990	0.177747
1231	17	FKBP10	111	1000	39948961	39999469	75.50541577	0.358641359	rs118092063	0.121497
1232	18	FHOD3	774	1000	33857658	34380022	708.5880973	0.105894106	rs8092959	0.011515
1233	19	FFAR1	4	1000	35822444	35863367	1.157126273	0.556443556	rs10407974	0.465837
1234	19	FFAR2	51	1000	35920616	35962669	16.06409204	0.775224775	rs8103651	0.324568
1235	19	FFAR3	38	10000	35829487	35871389	77.0261177	0.02089791	rs12981944	0.005277
1236	19	FGF21	7	1000	49239343	49281582	1.249907808	0.666333666	rs838142	0.527069
1237	19	FGF22	13	1000	619925	663604	10.64404212	0.298701299	rs12610885	0.247345
1238	19	FIZ1	50	1000	56082736	56130893	62.48574662	0.170829171	rs34937940	0.140432
1239	19	FKBP1AP1	71	1000	58316666	58358830	89.57919601	0.130869131	rs8103104	0.033943
1240	19	FKBP8	13	1.00E+05	18622567	18674383	62.44758311	0.008739913	rs3761036	0.006325
1241	19	FKRP	77	1000	47229302	47281832	53.49763305	0.325674326	rs60104266	0.056926
1242	19	FLJ22184	66	1000	7913604	7959326	7.368903322	0.95004995	rs10426171	0.321354
1243	19	FLJ25758	16	10000	6984963	7026426	46.67707867	0.04649535	rs1963258	0.032959
1244	19	FLJ26850	30	1000	50533936	50590052	6.529813853	0.725274725	rs11084000	0.208161
1245	19	FLJ30403	39	1000	52075035	52117633	19.00846831	0.506493506	rs6509555	0.160518
1246	1	FH	104	1000	241640856	241703085	88.66186394	0.261738262	rs66799800	0.037329
1247	1	FHAD1	268	1000	15553767	15744622	159.4367675	0.41958042	rs75432354	0.054927
1248	1	FHL3	29	1000	38442441	38491187	20.09712739	0.372627373	rs6680796	0.263492
1249	1	FLG	113	1000	152254650	152317679	52.26934958	0.461538462	rs11586631	0.13771
1250	1	FLG2	51	1000	152301212	152352482	12.42318196	0.637362637	rs72698906	0.287034
1252	1	FLJ23867	103	1.00E+06	180147143	180189859	603.144067	0.000600999	rs6697992	0.000338
1253	1	FLJ27354	103	10000	90070407	90118453	237.6793285	0.04559544	rs10922678	0.009106
1254	20	FITM2	84	1000	42915196	42959889	95.05779772	0.191808192	rs6031525	0.020208
1256	20	FLJ16779	93	1000	61865329	61912967	59.18271377	0.363636364	rs2236186	0.099385
1257	2	FEV	11	1000	219825808	219870379	6.614809434	0.384615385	rs359980	0.362014
1258	2	FEZ2	204	1000	36759403	36845332	154.0869715	0.260739261	rs11678226	0.020314
1259	2	FIGLA	117	10000	70984441	71037775	234.8737179	0.02269773	rs112758780	0.00425
1260	2	FIGN	147	1000	164444117	164612513	19.92909211	0.943056943	rs1380893	0.235454
1261	2	FKBP1B	116	1000	24252583	24306550	162.5523177	0.106893107	rs115412970	0.010102
1262	2	FKBP7	37	1000	179308390	179363355	7.249568766	0.765234765	rs2016615	0.502879
1263	3	FEZF2	7	1000	62335346	62379190	14.88836691	0.075924076	rs13097416	0.034091
1264	3	FGD5	435	1000	14840468	14996072	348.5112712	0.220779221	rs744892	0.052663
1266	3	FGD5P1	47	1000	13954552	13998444	15.11734128	0.632367632	rs73018864	0.277075
1267	3	FHIT	4020	10000	59715035	61257133	3584.805264	0.02189781	rs56008509	0.001039
1268	3	FLJ22763	122	1000	108835560	108888951	10.94513704	0.958041958	rs2699943	0.428088
1269	4	FGB	96	1000	155464131	155513915	31.02056526	0.67032967	rs186055541	0.110313
1270	4	FGF2	180	1000	123727862	123839390	110.9651622	0.435564436	rs308384	0.136871
1271	4	FGFBP1	54	1000	15917192	15960363	32.55086543	0.393606394	rs7672158	0.12316
1272	4	FGFBP2	62	1000	15941862	15984859	35.92712505	0.43956044	rs7672158	0.12316
1273	4	FHDC1	88	1000	153844134	153920848	32.05272093	0.694305694	rs925833	0.273142
1274	4	FIP1L1	303	1000	54223819	54346103	422.3722579	0.111888112	rs13435672	0.022723
1275	4	FLJ20021	40	1000	102248933	102290040	59.50229449	0.170829171	rs10516469	0.057003
1276	5	FGF10	170	1000	44285096	44408784	211.4340042	0.160839161	rs10062585	0.005176
1277	5	FGF10-AS1	79	1000	44368833	44434091	48.37825583	0.411588412	rs78219411	0.074045
1278	5	FGF18	112	1000	170826666	170904630	95.35136653	0.221778222	rs78993631	0.069251
1279	5	FLJ16171	44	1000	174326084	174442734	23.19395238	0.529470529	rs112446203	0.207197
1280	6	FGD2	114	1000	36953422	37016845	138.4694688	0.11988012	rs831511	0.042058
1281	6	FGFR1OP	377	1000	167392804	167475906	107.0367087	0.727272727	rs9366081	0.260034
1282	6	FHL5	234	1000	96990423	97084512	56.5636088	0.806193806	rs55662452	0.052864
1283	6	FIG4	264	1000	109992423	110166634	31.74567924	0.971028971	rs191198648	0.338275
1284	6	FKBPL	10	1000	32076483	32118067	7.821246065	0.325674326	rs147634411	0.244404
1285	7	FEZF1	43	1000	121921447	121964565	11.81862698	0.799200799	rs73214149	0.235367
1286	7	FEZF1-AS1	61	1000	121923711	121970131	12.40442766	0.855144855	rs73214149	0.235367
1287	7	FGL2	51	1000	76802687	76849150	60.00702469	0.154845155	rs3114363	0.053972
1288	7	FIGNL1	145	1000	50491826	50538088	4.273921136	1	rs147749603	0.291968
1289	7	FIS1	84	1000	100862892	100908371	6.38124211	0.879120879	rs35082269	0.399222
1290	7	FKBP14	86	1000	30030198	30086417	52.52632938	0.417582418	rs112511488	0.105594
1291	8	FGF17	10	1000	21880427	21926319	14.37344826	0.136863137	rs1078363	0.133102
1292	9	FKBP15	311	1.00E+05	115907799	116003641	727.4747121	0.003769962	rs11506774	0.008922
1293	9	FKTN	118	1000	108300410	108423399	39.04077311	0.707292707	rs7864020	0.165705
1294	10	FLJ37035	18	1000	127373858	127428062	2.605226887	0.791208791	rs3740183	0.598142
1295	10	FLJ37201	133	1000	91431056	91477685	45.18743479	0.672327672	rs34692063	0.128484
1296	11	FLJ42102	211	10000	71096791	71154400	300.7218131	0.066693331	rs57284913	0.016805
1297	11	FLRT1	102	1000	63851361	63906645	142.6071862	0.092907093	rs71454591	0.003093
1298	11	FNBP4	120	1000	47718068	47808993	85.02898041	0.328671329	rs79811093	0.043363
1299	11	FOLH1	282	1000	49148186	49250222	242.0703953	0.268731269	rs603223	0.016044
1300	11	FOLH1B	215	1000	89372464	89451886	310.1545626	0.164835165	rs2773262	0.090456
1301	11	FOLR2	55	10000	71907818	71952994	123.7297107	0.03209679	rs11235465	0.024212
1302	11	FOLR3	52	1000	71826770	71870934	65.61795388	0.158841159	rs76429688	0.164301
1303	11	FOLR4	79	1000	94018802	94060858	44.46013915	0.412587413	rs12786223	0.039485
1304	11	FOSL1	53	1000	65639691	65687997	42.62212735	0.307692308	rs3867128	0.064246
1305	12	FLJ37505	34	10000	128346161	128403184	150.5469136	0.01419858	rs7295846	0.009465
1306	12	FLJ41278	210	10000	65257553	65391302	318.306668	0.04679532	rs1147082	0.012692
1307	12	FMNL3	90	1000	50011723	50121197	30.49309847	0.591408591	rs56906356	0.325433
1308	13	FLT3	205	1000	28557410	28694729	137.1719296	0.364635365	rs3003956	0.031069
1310	14	FLJ31306	84	1000	58712082	58784855	50.3903729	0.383616384	rs11625883	0.110713
1311	14	FLRT2	354	10000	85976487	86114270	444.6498707	0.03989601	rs1884006	0.005501
1312	14	FNTB	160	1000	65433506	65549370	170.3186109	0.151848152	rs72728268	0.017868
1313	14	FOS	53	1000	75725480	75768937	43.17897291	0.298701299	rs61979203	0.125329
1314	14	FOXA1	66	1000	38038756	38084325	11.93974815	0.884115884	rs7151000	0.302234
1315	15	FOXB1	87	10000	60276420	60318142	128.7775667	0.03349665	rs6494157	0.019311
1316	16	FLJ42627	28	1000	2668982	2716130	53.92436907	0.114885115	rs9972871	0.078609
1317	16	FLYWCH2	176	1000	2913195	2969383	77.28383572	0.554445554	rs11643284	0.09335
1318	16	FOPNL	249	1000	15939576	16002447	386.6965046	0.130869131	rs117418448	0.047236
1319	16	FOXC2	114	1000	86580856	86622537	40.57519629	0.738261738	rs28412171	0.206183
1320	17	FLJ36000	95	1000	21884061	21933070	73.84192024	0.317682318	rs62051361	0.084481
1321	17	FLJ40194	99	1000	47305604	47356027	78.53670188	0.266733267	rs8065575	0.14543
1322	17	FLJ45079	73	1000	75855082	75900169	12.45976532	0.847152847	rs8078066	0.062508
1323	17	FLJ45513	32	10000	47903271	47946199	70.71101811	0.058994101	rs8082024	0.032816
1324	17	FLOT2	25	1000	27186356	27244715	28.74112545	0.172827173	rs2874255	0.050765
1325	17	FMNL1	50	1000	43279291	43344683	14.18770663	0.749250749	rs1801353	0.305482
1326	17	FN3K	148	10000	80673451	80729073	287.1217937	0.01949805	rs75598737	0.016462
1327	17	FN3KRP	154	1000	80654581	80705893	156.9422581	0.166833167	rs112964299	0.020585
1328	17	FNDC8	14	1000	33428630	33477751	11.86012031	0.262737263	rs113905902	0.098957
1329	18	FLJ44087	357	10000	42998148	43107001	610.9106167	0.02069793	rs1549045	0.010239
1330	18	FLJ44313	8	1000	74187476	74230045	0.733692161	0.845154845	rs77998951	0.672503
1331	19	FOSB	127	1000	45951252	45998437	89.65106916	0.264735265	rs8110514	0.029409
1332	19	FOXA3	114	1000	46347517	46397055	119.6467705	0.145854146	rs7254364	0.016814
1333	1	FLJ31662	81	10000	95920292	95964912	124.343834	0.061393861	rs6667800	0.019558
1334	1	FLJ37453	136	1000	16140709	16194642	121.1294778	0.218781219	rs12029984	0.165277
1335	1	FLVCR1	404	1000	213011596	213092705	70.68541504	0.905094905	rs9430104	0.156474
1336	1	FLVCR1-AS1	215	1000	213009945	213051480	45.37378713	0.859140859	rs9430104	0.156474
1337	1	FMN2	973	1000	240235184	240658489	612.9464803	0.336663337	rs7554349	0.020244
1338	1	FMO2	294	1000	171134387	171201822	253.2876556	0.243756244	rs2307492	0.041982
1339	1	FMO3	211	1000	171040017	171106959	207.0460065	0.174825175	rs190685191	0.026547
1340	1	FMO4	122	10000	171263485	171331223	243.7432355	0.04319568	rs6424932	0.004113
1341	1	FMO6P	231	1000	171086878	171150702	166.3451937	0.304695305	rs742057	0.069918
1342	1	FMO9P	220	10000	166553152	166614473	341.3019037	0.04509549	rs12123801	0.006113
1343	1	FMOD	22	1000	203289748	203340557	6.645597327	0.555444555	rs12723309	0.348847
1344	1	FNBP1L	69	1000	93893687	94040218	30.61037304	0.532467532	rs11164930	0.218144
1345	1	FNDC7	58	1000	109235555	109305367	65.91970792	0.166833167	rs12066018	0.109028
1346	1	FOXD2	73	1000	47881688	47926363	56.35544738	0.300699301	rs12141529	0.128484
1348	20	FLJ33581	300	1000	24160402	24225224	82.2289692	0.716283716	rs491653	0.310802
1349	20	FLRT3	76	1000	14284638	14338313	95.10065662	0.093906094	rs6105245	0.032016
1350	22	FLJ41941	95	1000	18492150	18540734	4.429799641	0.995004995	rs456281	0.325159
1351	2	FLJ31356	39	1000	28587275	28637539	44.66694974	0.154845155	rs6547848	0.027572
1352	2	FLJ33534	105	1000	11219976	11292302	40.80209515	0.641358641	rs925748	0.094022
1353	2	FLJ43879	126	1000	239820997	239867965	35.62714487	0.808191808	rs10186893	0.252122
1354	2	FMNL2	809	1000	153171750	153526348	924.0476165	0.077922078	rs6434097	0.008047
1355	2	FNDC4	33	1000	27694749	27738126	1.90760385	0.886113886	rs6547692	0.389759
1356	2	FOSL2	40	1000	28595778	28657516	11.40632806	0.656343656	rs10202096	0.099531
1357	3	FLJ42393	32	10000	187876330	187918596	42.54782916	0.057094291	rs4686476	0.038171
1358	3	FLJ46066	8	1000	182144757	182224150	1.859376733	0.652347652	rs10937088	0.271868
1359	3	FLNB	153	1000	57974126	58177982	164.8482542	0.134865135	rs7626509	0.040228
1360	4	FLJ38576	131	1000	187090185	187132644	98.25559092	0.310689311	rs6552959	0.130177
1361	4	FNIP2	188	1000	159670181	159847954	64.11240973	0.579420579	rs144141183	0.093932
1362	5	FLJ31104	46	1000	55270994	55319475	2.762209709	0.959040959	rs10075152	0.477183
1363	5	FLJ32255	115	1000	42965500	43013435	59.62461312	0.448551449	rs114586186	0.089337
1364	5	FLJ33360	69	1000	6290553	6357405	86.19144085	0.073926074	rs7703162	0.002307
1365	5	FNDC9	132	1000	156748606	156792729	47.04390066	0.578421578	rs62390095	0.142779
1366	5	FNIP1	207	10000	130957406	131152756	618.3305051	0.02129787	rs11948962	0.007719
1367	5	FOXD1	25	1000	72722084	72764352	14.43363673	0.451548452	rs6877967	0.073502
1368	6	FLJ34503	155	1000	114205550	114262806	177.6164074	0.078921079	rs9320475	0.001019
1369	6	FLJ38122	56	1000	170561561	170608554	27.99910834	0.486513487	rs3012372	0.111679
1370	6	FLJ46906	123	1000	138992804	139038425	79.18006971	0.405594406	rs9376360	0.030458
1371	6	FNDC1	366	1000	159570428	159713140	494.9291547	0.115884116	rs295338	0.038502
1372	6	FOXC1	4	1.00E+05	1590680	1634129	14.01536685	0.005749943	rs2569855	0.007815
1373	7	FLJ40288	188	10000	132313552	132433528	251.270361	0.063993601	rs7789422	0.004306
1374	7	FLJ45974	606	10000	53703201	53899624	731.760249	0.058294171	rs79502008	0.007742
1375	7	FLNC	51	1000	128450482	128519328	29.58410819	0.417582418	rs3736611	0.159656
1376	8	FLJ39080	279	1000	75492100	75690587	253.5737707	0.164835165	rs9298241	0.031543
1377	8	FLJ42969	28	1000	102044281	102108479	13.54633578	0.465534466	rs776258	0.324544
1378	8	FLJ46284	73	1000	93705189	93818288	13.57424905	0.888111888	rs142979564	0.152634
1379	8	FNTA	20	1000	42891441	42960932	19.80592751	0.26973027	rs35959188	0.209252
1380	9	FNBP1	488	1000	132629465	132825473	242.5021139	0.538461538	rs1125962	0.100611
1381	9	FOCAD	846	1000	20638307	21015954	743.9420327	0.14985015	rs72703919	0.00974
1382	9	FOXB2	36	1000	79614570	79655869	38.23759693	0.112887113	rs117941528	0.021488
1383	10	FOXI2	167	1000	129515537	129559450	230.5263415	0.126873127	rs55783811	0.026698
1384	10	FRA10AC1	217	1000	95407639	95482329	71.23704188	0.629370629	rs829106	0.138587
1385	10	FRAT1	139	1000	99059021	99101672	71.51555503	0.471528472	rs11189140	0.065404
1386	10	FRAT2	108	1000	99072253	99114458	72.03678284	0.362637363	rs11189158	0.058435
1387	10	FRG2B	34	1000	135418602	135460299	21.54558626	0.414585415	rs9651394	0.287548
1388	11	FOXR1	105	1000	118822416	118871995	81.27696833	0.320679321	rs4310630	0.158876
1389	11	FRMD8	30	1000	65134040	65200995	19.66362641	0.392607393	rs66528169	0.221148
1390	11	FSHB	82	1000	30232562	30276824	89.50789314	0.16983017	rs1782507	0.101127
1391	11	FTH1	24	1000	61711756	61755132	26.44601962	0.164835165	rs7105652	0.026725
1392	12	FOXJ2	56	1000	8165358	8228118	6.916993913	0.951048951	rs7137428	0.393302
1393	12	FOXM1	124	1000	2946846	3006321	148.8927428	0.181818182	rs10848712	0.069382
1394	12	FOXN4	97	1000	109695782	109767025	70.65664994	0.274725275	rs10774641	0.025453
1395	12	FRS2	291	1000	69844128	69993571	149.0028694	0.47952048	rs800647	0.114771
1396	13	FOXO1	214	1000	41109800	41260734	199.296676	0.244755245	rs1360719	0.155757
1397	13	FREM2	371	1000	39241172	39481267	279.2858769	0.243756244	rs11619228	0.048624
1398	13	FRY	557	1000	32585436	32890776	311.2780373	0.454545455	rs206093	0.036371
1399	13	FRY-AS1	14	1000	32578195	32625776	16.97520583	0.181818182	rs416443	0.186918
1400	14	FOXG1	37	10000	29216277	29259483	78.42837082	0.01369863	rs61982263	0.004382
1404	14	FSCB	198	1000	44953353	44996499	87.18774504	0.557442557	rs434912	0.129161
1405	15	FSD2	178	1000	83404116	83494822	49.91597716	0.841158841	rs112938852	0.193908
1406	15	FSIP1	580	1000	39872231	40095039	270.1274968	0.552447552	rs1491625	0.009026
1407	16	FOXF1	106	1000	86524132	86568070	16.38045336	0.907092907	rs2306967	0.294213
1408	16	FOXL1	147	1000	86592114	86635304	56.42317398	0.672327672	rs16941577	0.109139
1409	16	FTO	423	1000	53717874	54168379	439.3295875	0.0999001	rs11860286	0.027122
1410	16	FTO-IT1	25	1000	54053304	54094285	23.81645839	0.247752248	rs2006910	0.132279
1411	17	FOXJ1	7	1000	74112414	74157380	9.016400966	0.182817183	rs55777329	0.069566
1412	17	FOXK2	349	1000	80457593	80582483	273.7088095	0.224775225	rs7220888	0.019372
1413	17	FOXN1	53	1000	26830958	26885175	95.08566209	0.080919081	rs7503430	0.024806
1414	17	FSCN2	34	1000	79475416	79524156	16.14457586	0.461538462	rs8079046	0.134907
1415	17	FTSJ3	76	1000	61876792	61925031	85.77355604	0.211788212	rs2584630	0.048755
1416	19	FPR3	206	1000	52278410	52349334	96.8611515	0.541458541	rs12609373	0.001898
1417	19	FSD1	75	1000	4284590	4343843	24.57706998	0.714285714	rs8110872	0.230916
1418	19	FSTL3	65	10000	656388	703392	150.9036893	0.01639836	rs62131272	0.010124
1419	19	FTL	13	1000	49448565	49490136	1.414117745	0.736263736	rs8107231	0.629365
1421	1	FOXD3	17	10000	63768729	63810797	25.49292641	0.072492751	rs10889416	0.067246
1422	1	FOXE3	63	1000	47861743	47903724	63.49520516	0.224775225	rs6699343	0.046962
1423	1	FOXO6	161	1000	41807602	41869263	138.875891	0.147852148	rs74824336	0.023275
1424	1	FPGT	75	1000	74643895	74694386	3.21765759	0.951048951	rs12753370	0.668796
1426	1	FRRS1	218	10000	100154258	100251349	599.971462	0.0409959	rs67153613	0.018461
1427	1	FUBP1	120	10000	78393590	78464777	189.5317149	0.057994201	rs12723748	0.0142
1428	20	FOXS1	5	1000	30412102	30453420	6.463581374	0.180819181	rs947311	0.071512
1429	20	FRG1B	4	1000	29591878	29654007	2.552485748	0.373626374	rs6057378	0.309267
1430	2	FOXI3	69	1000	88727725	88772053	65.80772017	0.166833167	rs78152613	0.019644
1431	2	FOXN2	240	1000	48521794	48626434	275.3329599	0.140859141	rs13003076	0.012863
1432	2	FRZB	112	1000	183678004	183751498	164.1178567	0.088911089	rs73042128	0.007217
1433	2	FSHR	779	1000	49169295	49401666	396.8295303	0.516483516	rs79562980	0.04309
1434	2	FSIP2	239	1000	186583354	186718016	196.2802695	0.237762238	rs2193822	0.069295
1435	2	FTCDNL1	165	1000	200605258	200735896	169.4606553	0.118881119	rs72922378	0.017998
1436	2	FTH1P3	28	1000	27595489	27636443	0.887496491	0.908091908	rs4665972	0.4794
1437	3	FRMD4B	528	1000	69197933	69455455	397.5696221	0.273726274	rs79072812	0.026496
1438	3	FSTL1	163	1000	120093060	120189918	197.6482976	0.098901099	rs2700263	0.026004
1439	4	FREM3	228	10000	144478560	144641828	413.3589205	0.057494251	rs6810707	0.027234
1440	4	FRG1	51	1000	190841973	190904359	3.655999798	0.777222777	rs13140896	0.68912
1441	4	FRYL	304	10000	48479379	48802316	882.8089587	0.01219878	rs146739504	0.007446
1442	4	FSTL5	1989	1000	162285043	163105186	898.3246867	0.673326673	rs4691009	0.055962
1443	4	FTLP10	114	1000	69028009	69098188	57.23657641	0.438561439	rs2874080	0.199812
1444	5	FOXI1	134	1000	169512916	169556729	57.54190114	0.557442557	rs77658136	0.057415
1445	5	FST	104	1000	52756263	52802304	38.73642848	0.647352647	rs12153205	0.138103
1446	5	FSTL4	750	1000	132512151	132968223	355.5362463	0.627372627	rs27400	0.00938
1447	5	FTMT	35	1000	121167649	121208523	3.741599027	0.847152847	rs112784519	0.125792
1448	6	FOXF2	23	1000	1370068	1415832	20.14742345	0.241758242	rs746096	0.038456
1449	6	FOXP4	61	1000	41494163	41590122	42.63703386	0.350649351	rs4711680	0.059666
1450	6	FOXQ1	99	1000	1292674	1334993	82.07784193	0.210789211	rs7763984	0.069494
1451	6	FRK	312	1000	116242692	116401921	139.4044913	0.582417582	rs117910998	0.025952
1452	6	FRS3	58	1000	41717913	41767643	31.31735607	0.445554446	rs62396743	0.109856
1453	7	FSCN3	25	1000	127213688	127261851	6.430154071	0.792207792	rs10232298	0.319518
1454	8	FOXH1	26	1000	145679114	145721718	5.729050224	0.635364635	rs1480000	0.475376
1455	8	FSBP	89	1000	95419939	95469180	67.87400025	0.28971029	rs2919667	0.166499
1456	9	FOXE1	133	1000	100595536	100638997	18.83061222	0.856143856	rs7043516	0.413449
1457	9	FRMPD1	322	1000	37631051	37766901	153.9514981	0.571428571	rs12343460	0.033684
1458	9	FRRS1L	240	1000	111879580	111949571	203.0471971	0.190809191	rs7873921	0.030934
1459	10	FUT11	11	1000	75512048	75555976	1.367767429	0.762237762	rs12256103	0.592094
1460	10	FXYD4	57	10000	43847091	43891783	93.40697235	0.071792821	rs60739384	0.00167
1461	10	FZD8	42	1000	35907176	35950362	39.46313235	0.264735265	rs10827521	0.148934
1462	11	FUT4	71	1000	94257016	94303064	29.11579046	0.591408591	rs10831239	0.155272
1464	11	FZD4	90	1000	86636716	86686440	89.37112444	0.203796204	rs143372848	0.076348
1465	11	GAL	42	1000	68431982	68478643	13.94297352	0.608391608	rs146462379	0.260547
1466	11	GAL3ST3	84	1000	65788235	65836651	106.4896307	0.136863137	rs11227384	0.054978
1467	11	GALNT18	990	1000	11272420	11663561	589.7643071	0.357642358	rs12364654	0.016181
1468	12	FZD10	54	1000	130627003	130670285	61.52528847	0.140859141	rs11060754	0.018201
1469	12	FZD10-AS1	73	10000	130616137	130666223	92.77086742	0.076392361	rs11060754	0.018201
1470	12	GABARAPL1	70	10000	10345488	10395724	115.9079923	0.060493951	rs6488271	0.010155
1471	12	GALNT4	121	1000	89893189	89938583	75.62112794	0.378621379	rs2220729	0.093839
1472	12	GALNT6	79	10000	51725832	51805200	142.8794553	0.0229977	rs4761961	0.000305
1473	12	GALNT8	196	1000	4809751	4901892	132.0554867	0.313686314	rs183663809	0.153633
1476	14	G2E3	162	1000	31008328	31109046	234.4093064	0.105894106	rs11626600	0.023221
1477	14	GALNT16	301	1000	69706680	69841190	295.2681643	0.087912088	rs67088635	0.019401
1478	15	GABARAPL3	138	10000	90869762	90912679	287.3796924	0.061893811	rs2601155	0.00064
1480	16	FUK	23	1000	70468497	70534177	5.268757739	0.67032967	rs11075764	0.359408
1481	16	FUS	15	1000	31171430	31226192	0.585188299	0.886113886	rs1052352	0.589482
1482	16	GABARAPL2	38	1000	75580248	75631779	24.19745332	0.434565435	rs75667696	0.247078
1483	16	GALNS	110	1000	88860141	88943374	79.09543727	0.332667333	rs3759946	0.040319
1484	17	FXR2	96	1000	7474547	7538215	121.7131365	0.084915085	rs4968214	0.030645
1485	17	FZD2	72	1000	42614811	42658630	40.92476695	0.466533467	rs72824787	0.047293
1486	17	G6PC	38	10000	41032813	41086450	86.04901687	0.051094891	rs9902963	0.027674
1487	17	G6PC3	7	1000	42128097	42173712	10.07859482	0.126873127	rs62078908	0.055744
1488	17	GAA	244	1000	78055354	78113679	309.8057562	0.074925075	rs117741645	0.0301
1489	17	GABARAP	23	1000	7123737	7165753	7.524256317	0.539460539	rs2521989	0.438912
1490	17	GALK1	11	1000	73734017	73781280	1.682295281	0.764235764	rs75137507	0.465963
1491	18	GALNT1	214	1000	33214532	33311798	54.09253478	0.712287712	rs556736	0.223962
1492	19	FUT1	7	1000	49231267	49278647	1.249907808	0.699300699	rs838142	0.527069
1493	19	FUT2	43	1000	49179227	49229191	9.266906201	0.798201798	rs281387	0.253597
1494	19	FUT3	24	1000	5822898	5871485	38.79154174	0.076923077	rs35845041	0.027478
1495	19	FUT5	11	1000	5845836	5890551	23.10251773	0.082917083	rs2608895	0.046879
1496	19	FUT6	26	1000	5810636	5859742	43.34384254	0.071928072	rs35845041	0.027478
1497	19	FUZ	65	1000	50290123	50336567	73.25144239	0.147852148	rs7251463	0.098839
1498	19	FXYD7	66	1000	35614153	35665205	14.27798803	0.784215784	rs12459153	0.328127
1499	19	GADD45B	18	1000	2456122	2498257	3.706481789	0.682317682	rs10412783	0.504729
1500	19	GADD45GIP1	19	1000	13044969	13088068	5.981268006	0.654345654	rs2974753	0.227566
1501	1	FUCA1	36	10000	24151571	24214859	101.7086274	0.04509549	rs12748109	0.010983
1502	1	G0S2	19	1000	209828669	209869735	9.333461577	0.471528472	rs35689564	0.19408
1503	1	GABPB2	77	1000	151023079	151111007	20.68108317	0.675324675	rs77503411	0.150274
1504	1	GADD45A	99	1000	68130859	68174021	31.00028534	0.732267732	rs3783468	0.274569
1505	22	GAB4	83	10000	17422826	17509112	147.5292606	0.04639536	rs5748775	0.049385
1506	22	GAL3ST1	61	1000	30930623	30980876	60.1731288	0.187812188	rs5997685	0.082322
1507	2	FUNDC2P2	41	1000	84497805	84539324	38.98609899	0.251748252	rs55658284	0.185681
1508	2	FZD5	7	1000	208607309	208654143	2.952802044	0.407592408	rs55731465	0.422782
1509	2	FZD7	87	1000	202879309	202923160	31.276066	0.658341658	rs115379428	0.142345
1510	2	G6PC2	20	1000	169737749	169786510	8.520259479	0.531468531	rs17540154	0.317721
1511	2	GAL3ST2	25	1000	242696239	242763702	2.760227282	0.824175824	rs62193090	0.673088
1512	2	GALM	204	1000	38873051	38981909	148.8488024	0.330669331	rs73933117	0.013742
1513	2	GALNT3	100	1000	166584312	166670803	69.21348769	0.317682318	rs12692779	0.020762
1514	2	GALNT5	45	1000	158094339	158187913	16.21359936	0.552447552	rs895500	0.397875
1515	3	FXR1	174	1000	180610233	180720539	139.5423337	0.303696304	rs139102398	0.065463
1516	3	FYCO1	280	10000	45939390	46057316	498.0281594	0.03139686	rs2234358	0.009476
1517	3	GABRR3	122	1000	97685526	97774148	34.72185426	0.694305694	rs4857304	0.040924
1518	3	GADL1	497	1000	30747691	30956153	441.3845354	0.188811189	rs76258272	0.012078
1519	3	GALNT15	246	1000	16196183	16291253	169.1904255	0.288711289	rs77795575	0.029678
1520	4	GAB1	177	1000	144237982	144415718	87.56233124	0.527472527	rs17017662	0.079074
1521	4	GABRB1	510	1000	47013294	47448447	296.6610178	0.411588412	rs76680966	0.007645
1522	4	GABRG1	209	1000	46017786	46146082	86.52624644	0.557442557	rs1566855	0.228437
1523	4	GALNT7	248	1000	174069903	174265118	171.2289499	0.322677323	rs11734882	0.048005
1524	4	GALNTL6	1774	1000	172714574	173981558	1287.663906	0.264735265	rs7663052	0.002315
1525	5	G3BP1	105	1000	151131475	151204915	63.04894767	0.437562438	rs2964569	0.274826
1526	5	GABRA6	145	1000	161092657	161149598	19.41548137	0.938061938	rs13162148	0.185132
1527	5	GABRB2	643	1000	160695435	160995130	545.6759852	0.18981019	rs1816071	0.009498
1528	5	GABRG2	146	10000	161474647	161602545	251.1335153	0.04129587	rs114971859	0.033123
1529	5	GABRP	155	1000	170190722	170261050	54.75709757	0.677322677	rs11740276	0.201952
1530	5	GALNT10	495	1000	153550294	153820543	520.0474851	0.088911089	rs6895758	0.000552
1531	6	FUCA2	91	1.00E+05	143795948	143853020	252.2882753	0.008309917	rs1338533	0.004978
1532	6	FUT9	729	1000	96443844	96683488	609.7744999	0.181818182	rs1325078	0.000696
1533	6	GABRR2	124	10000	89946839	90045018	166.5141401	0.051094891	rs10455507	0.002948
1534	7	FZD1	68	1000	90873782	90918132	66.61912849	0.183816184	rs28886689	0.060017
1535	7	FZD9	19	1000	72828108	72870450	5.976204132	0.634365634	rs61749861	0.467153
1536	7	GAL3ST4	63	10000	99736864	99786373	110.5033965	0.03719628	rs3779045	0.024775
1537	7	GALNT11	25	1000	151702777	151839427	1.839696797	0.932067932	rs4726132	0.575817
1538	7	GALNTL5	281	10000	151633463	151737019	351.5826641	0.04589541	rs4469374	0.010325
1539	8	FUT10	306	1000	33208343	33350664	371.0844962	0.127872128	rs16880954	0.031203
1540	8	FZD3	152	1000	28331721	28451785	113.0514898	0.332667333	rs10105536	0.060273
1541	9	FUBP3	44	1000	133434959	133533739	28.46273727	0.387612388	rs4740195	0.054573
1542	9	FUT7	47	1000	139904625	139947292	18.65671736	0.592407592	rs10781531	0.189774
1543	9	GABBR2	935	1000	101030363	101491479	853.0040168	0.078921079	rs36074616	0.026138
1544	9	GADD45G	82	1000	92199926	92241469	13.28943788	0.857142857	rs59693390	0.276352
1545	9	GALNT12	165	1000	101549980	101632363	207.1641735	0.081918082	rs4743285	0.075166
1546	10	GBF1	209	1000	103985254	104162656	160.7800761	0.275724276	rs2479550	0.026464
1547	10	GDF10	50	1000	48405787	48459138	27.16607192	0.456543457	rs7089288	0.053439
1548	10	GDF2	48	1000	48393091	48436872	34.46174698	0.294705295	rs7089288	0.053439
1549	11	GANAB	36	1000	62372297	62434198	19.44426894	0.407592408	rs1893458	0.121293
1550	11	GDPD4	297	10000	76907602	77018463	461.9845388	0.053094691	rs2853094	0.016899
1551	11	GDPD5	239	1000	75125684	75256599	224.078413	0.197802198	rs1970760	0.017185
1552	12	GAS2L3	118	1000	100947488	101038685	32.79516438	0.741258741	rs113574417	0.199796
1553	12	GATC	128	1000	120864240	120921556	38.21433466	0.754245754	rs34179846	0.051261
1554	12	GCN1L1	82	1000	120545013	120652513	21.19591142	0.659340659	rs16951430	0.304348
1555	12	GDF11	11	1000	56117063	56166665	0.083998947	0.972027972	rs7297523	0.852944
1556	12	GDF3	113	1000	7822380	7868360	31.61181468	0.845154845	rs79620081	0.150808
1559	14	GCH1	235	1000	55288723	55389542	159.3431107	0.366633367	rs17738966	0.149823
1560	14	GEMIN2	163	1000	39563487	39626177	25.5095919	0.929070929	rs142970632	0.341396
1561	15	GANC	242	1000	42546365	42665864	58.03400418	0.686313686	rs28461547	0.206179
1562	15	GCHFR	48	1000	41036284	41079911	18.70625649	0.562437562	rs34621344	0.149136
1563	15	GCNT3	89	10000	59883981	59932210	158.3664992	0.03529647	rs7167708	0.015053
1564	15	GDPGP1	155	1000	90757486	90805312	194.0901371	0.10989011	rs34332367	4.87E-05
1565	16	GAN	247	10000	81328570	81433803	564.3168102	0.01259874	rs8058279	0.000926
1566	16	GCSH	157	1000	81095551	81149980	87.19487663	0.42957043	rs804897	0.270909
1567	16	GDE1	178	1000	19493014	19553450	211.1010123	0.161838162	rs11860379	0.002941
1568	16	GDPD3	29	1000	30096130	30144878	13.87169659	0.525474525	rs6565174	0.092876
1569	17	GALR2	18	10000	74050881	74093622	62.88882522	0.03379662	rs2443168	0.031327
1570	17	GAS2L2	35	10000	34051529	34099897	71.08018085	0.058894111	rs145744363	0.052968
1571	17	GAST	84	1000	39848577	39892221	87.78143481	0.18981019	rs11659045	0.140663
1572	17	GEMIN4	92	1000	627660	675501	70.92027627	0.254745255	rs2243986	0.035058
1573	18	GALR1	233	1000	74942007	75002096	254.948411	0.105894106	rs34874957	0.043161
1574	18	GAREM	525	1000	29823483	30070447	276.5471662	0.490509491	rs112394247	0.111239
1575	18	GATA6	24	1000	19729397	19802491	10.45840012	0.546453546	rs1108765	0.045207
1576	19	GALP	75	1000	56667388	56717144	22.05866552	0.688311688	rs274160	0.285286
1577	19	GAPDHS	94	1000	36004313	36056221	25.27426602	0.803196803	rs73597298	0.301673
1578	19	GATAD2A	200	1000	19476641	19639741	22.47285067	0.911088911	rs7251447	0.086827
1579	19	GCDH	56	1000	12981942	13030813	7.123689891	0.918081918	rs12611068	0.331518
1580	19	GDF1	23	1000	18959354	19026953	6.156505412	0.646353646	rs1468462	0.332186
1581	19	GDF15	89	10000	18476967	18519986	146.10578	0.050094991	rs10424080	0.000241
1582	1	GAS5	65	1000	173813038	173857125	8.626492262	0.88011988	rs60265316	0.47108
1583	1	GAS5-AS1	59	1000	173812385	173853079	7.958564922	0.894105894	rs61827930	0.47354
1584	1	GATAD2B	193	1000	153757202	153915451	104.9168124	0.461538462	rs67579382	0.190065
1585	1	GBAP1	47	1000	155163615	155217325	21.9644956	0.471528472	rs2990246	0.150193
1586	1	GBP1	122	1.00E+05	89497986	89551043	488.0367613	0.00103999	rs77153410	0.000139
1587	1	GBP1P1	176	1000	89853237	89910493	115.5930075	0.416583417	rs12045462	0.056975
1588	1	GBP2	137	1.00E+05	89551815	89611842	683.8547122	0.00196998	rs115147549	0.000248
1589	1	GBP3	91	1.00E+06	89452359	89508549	568.3043455	7.20E-05	rs12410740	5.39E-05
1590	1	GBP4	70	1.00E+05	89626830	89684633	310.7120487	0.001849982	rs116011465	0.000227
1591	1	GBP5	38	1000	89704633	89758544	71.88019367	0.076923077	rs584167	0.024456
1592	1	GBP6	138	1000	89809435	89873719	148.2921957	0.155844156	rs6681338	0.006078
1593	1	GBP7	135	1.00E+06	89577433	89661723	756.0482617	0.000424	rs116011465	0.000227
1594	1	GCLM	174	1000	94332589	94395012	24.26088243	0.936063936	rs61782167	0.236931
1596	1	GEMIN8P4	21	1000	90438823	90480525	10.12735523	0.448551449	rs2490114	0.251379
1597	20	GATA5	65	1000	61018552	61071026	91.69929569	0.126873127	rs6121598	0.045126
1598	20	GCNT7	58	1000	55046547	55120981	28.90786093	0.518481518	rs6024911	0.278324
1599	20	GDF5	90	1000	34001144	34045970	8.37568564	0.935064935	rs6058247	0.409931
1600	22	GALR3	49	10000	38199388	38241502	123.4648123	0.02769723	rs5756830	0.03424
1601	22	GAS2L1	45	1000	29682984	29728778	36.39666558	0.257742258	rs13056977	0.018646
1602	22	GATSL3	48	1000	30661106	30705616	44.882663	0.170829171	rs7284531	0.025617
1603	2	GBX2	74	1000	237054306	237096652	125.1136982	0.094905095	rs77520346	0.109697
1604	2	GCA	11	1000	163180582	163239148	3.105817287	0.513486513	rs11888158	0.495393
1605	2	GCC2	223	1000	109045576	109145854	74.86476102	0.59040959	rs113503997	0.174827
1606	2	GCG	23	1000	162979378	163028914	12.04870783	0.431568432	rs13011432	0.2478
1607	2	GCKR	65	1000	27699705	27766550	17.48007108	0.68031968	rs780092	0.186803
1608	2	GCSHP3	88	10000	206960296	207001296	261.2222427	0.01729827	rs4450585	0.009096
1609	2	GDF7	54	1000	20846423	20891250	12.21898756	0.852147852	rs17663874	0.254164
1610	2	GEMIN6	63	1000	38985326	39029106	11.17766283	0.748251748	rs10168028	0.286215
1611	3	GAP43	96	1000	115322150	115460334	86.04207397	0.236763237	rs6802570	0.062867
1612	3	GBE1	394	1.00E+05	81518849	81830950	999.7362129	0.00396996	rs13340130	0.000473
1613	3	GCSAM	125	1000	111819687	111872152	170.6261647	0.107892108	rs75479017	0.060468
1614	4	GAR1	98	1000	110716665	110765893	138.1799829	0.128871129	rs4698788	0.011661
1615	5	GAPT	147	1000	57767329	57812185	37.433534	0.766233766	rs7729581	0.105914
1616	5	GCNT4	103	1000	74303288	74346724	151.7854841	0.106893107	rs72768312	0.006358
1617	5	GEMIN5	150	1000	154246975	154337776	46.99305465	0.653346653	rs2047305	0.126282
1618	6	GCLC	85	1000	53342139	53429927	22.05945528	0.828171828	rs587937	0.256105
1619	6	GCM1	93	1000	52971759	53033624	15.32255089	0.924075924	rs4129428	0.445789
1620	6	GCM2	112	1000	10853455	10902098	113.9535664	0.133866134	rs10456046	0.019752
1621	7	GARS	115	1000	30614180	30693648	51.21102733	0.548451548	rs6462211	0.314131
1622	7	GATAD1	29	1000	92056761	92109381	15.67440619	0.517482517	rs10257545	0.25946
1623	7	GBAS	188	1000	56012269	56087875	116.8977305	0.408591409	rs13242099	0.090721
1624	7	GBX1	85	1000	150825675	150884635	17.64867129	0.88011988	rs79530397	0.189756
1625	7	GCC1	49	1000	127200681	127245654	8.223703151	0.91008991	rs10232298	0.319518
1626	8	GDAP1	141	1000	75242617	75299335	189.8689339	0.096903097	rs10090060	0.037139
1627	8	GDF6	8	1000	97134557	97193020	0.434336746	0.815184815	rs2514523	0.672511
1628	8	GEM	98	1000	95241484	95294547	99.98038599	0.173826174	rs2470724	0.111904
1629	9	GALT	57	1000	34626585	34670595	19.6794047	0.664335664	rs180890840	0.175313
1630	9	GAS1	76	1000	89539276	89582104	63.45937207	0.30969031	rs7020664	0.095147
1631	9	GAS2L1P2	9	1.00E+05	99817952	99864227	51.86479571	0.005439946	rs12376575	0.006062
1632	9	GBA2	39	1000	35716862	35769225	23.03326381	0.406593407	rs80034550	0.016797
1633	9	GBGT1	81	1000	136008334	136059332	80.56326836	0.132867133	rs80147469	0.024418
1634	10	GHITM	110	10000	85879184	85933311	224.9897352	0.0239976	rs4601702	0.015861
1635	10	GJD4	71	1000	35874337	35917863	44.31358103	0.387612388	rs976573	0.132734
1636	11	GIF	23	1000	59576745	59632974	1.810747196	0.87012987	rs519221	0.612382
1637	11	GLB1L2	76	1000	134181767	134266218	25.60961259	0.761238761	rs481252	0.243201
1638	11	GLB1L3	152	1000	134126274	134209458	94.17691225	0.374625375	rs145197829	0.043867
1639	12	GLIPR1	144	1000	75854512	75915716	65.66792824	0.547452547	rs10785192	0.083228
1640	12	GLIPR1L1	103	1000	75708462	75784169	8.101217759	0.978021978	rs75891137	0.289254
1641	13	GJA3	50	1000	20692394	20755183	32.84394064	0.376623377	rs4769965	0.051068
1642	15	GJD2	85	1000	35024641	35066782	37.20803217	0.565434565	rs12900860	0.136346
1643	15	GLCE	100	1000	69432972	69584544	27.37281612	0.615384615	rs10851800	0.387986
1644	15	GLDN	241	1000	51613712	51720209	90.27973683	0.694305694	rs75191956	0.058376
1645	16	GFER	90	1000	2014149	2057750	45.29953067	0.470529471	rs2283476	0.059072
1646	16	GGA2	134	1000	23454862	23541815	171.5855074	0.160839161	rs112568758	0.01999
1647	16	GINS2	70	1.00E+05	85691279	85742588	226.7170849	0.006229938	rs393793	0.003279
1648	16	GINS3	4	1000	58406297	58460048	3.396985007	0.271728272	rs7186158	0.227955
1649	16	GLG1	439	1000	74461325	74661042	47.3264698	0.986013986	rs6564095	0.286007
1650	16	GLIS2	13	1000	4362224	4409598	7.188485545	0.426573427	rs59866939	0.286429
1651	17	GGNBP2	82	1000	34880736	34966276	53.95370864	0.356643357	rs3736167	0.199644
1652	17	GH1	79	1000	61974562	62016198	68.12179036	0.235764236	rs2854160	0.050888
1653	17	GH2	122	1000	61937571	61979302	116.4985635	0.206793207	rs2854217	0.025877
1654	17	GID4	82	1000	17922610	17991718	71.14488064	0.287712288	rs116877766	0.18597
1655	17	GIP	56	1000	47015917	47065955	73.42768444	0.152847153	rs12325727	0.064723
1656	17	GIT1	37	1000	27880486	27936610	28.84401128	0.267732268	rs11868722	0.043253
1657	17	GJD3	58	1000	38496904	38540945	9.639481335	0.736263736	rs507671	0.095795
1658	17	GLOD4	77	1000	642548	705571	67.1317897	0.182817183	rs2740350	0.06947
1659	17	GLP2R	225	1000	9709380	9813022	256.0262898	0.14985015	rs55789050	0.079309
1660	19	GFY	31	10000	49909687	49952075	55.19435485	0.054494551	rs4384693	0.072136
1661	19	GGN	66	1000	38854991	38898668	21.42065623	0.608391608	rs2074981	0.101315
1662	19	GIPC1	80	1000	14568570	14626961	11.40775109	0.933066933	rs1187809	0.405076
1663	19	GIPC3	31	1000	3565568	3613539	16.6733899	0.415584416	rs11668226	0.236864
1664	19	GIPR	151	1.00E+05	46151501	46205717	627.5804407	0.001129989	rs2238689	0.00081
1665	1	GIPC2	294	10000	78491588	78623112	525.2495651	0.03719628	rs586300	0.01104
1666	1	GJA4	5	1000	35238598	35281348	7.03134064	0.207792208	rs6687573	0.158323
1667	1	GJA8	63	1000	147354945	147401395	33.40423136	0.482517483	rs17160763	0.168133
1668	1	GJA9	98	1000	39319738	39367298	57.01507544	0.381618382	rs3828041	0.180551
1670	1	GJC2	37	1000	228317414	228367527	35.65660116	0.234765235	rs11809443	0.138449
1671	1	GLIS1	419	1000	53951905	54219877	595.7684946	0.071928072	rs12744320	0.000892
1672	1	GLMN	61	1000	92691954	92784566	39.52327513	0.323676324	rs3103170	0.197693
1673	20	GFRA4	88	1000	3619938	3664046	35.31292404	0.604395604	rs2787090	0.078269
1674	20	GGT7	88	1000	33412522	33480661	15.26378995	0.829170829	rs7262274	0.305672
1675	20	GHRH	38	1000	35859489	35905299	60.55227401	0.093906094	rs6032228	0.066321
1676	20	GID8	61	1000	61549440	61599827	42.86832385	0.357642358	rs2427452	0.151173
1677	20	GINS1	26	1000	25368322	25449191	6.614493293	0.713286713	rs118007615	0.384428
1678	22	GGT5	88	1000	24595621	24661110	39.91975037	0.528471528	rs5760252	0.072584
1679	2	GFPT1	170	1000	69526900	69634386	30.1046194	0.747252747	rs62135761	0.328557
1680	2	GGCX	155	1000	85751977	85808657	154.9642681	0.174825175	rs115385984	0.065224
1681	2	GKN1	13	1000	69181704	69228112	5.990076589	0.463536464	rs72839513	0.110609
1682	2	GKN2	51	1000	69152363	69200102	44.26267659	0.247752248	rs72837894	0.093022
1683	2	GLI2	129	1000	121534866	121770229	67.85733946	0.483516484	rs11685068	0.082847
1684	3	GFM1	269	10000	158342316	158430360	537.2895007	0.03669633	rs9835839	0.024251
1685	3	GHRLOS	95	1000	10302635	10355133	59.46502468	0.36963037	rs115313152	0.038661
1686	3	GK5	127	1000	141856368	141964449	118.4891829	0.238761239	rs7643642	0.054256
1687	4	GIMD1	102	1000	107259339	107308592	34.61463761	0.698301698	rs62318123	0.031948
1688	4	GK2	23	1000	80307506	80349372	6.082089152	0.73026973	rs6837906	0.365071
1689	4	GK3P	42	1000	166178943	166221175	2.601858832	0.949050949	rs4691180	0.560902
1690	5	GFPT2	246	10000	179707699	179800315	386.0269273	0.02859714	rs113747850	0.008172
1691	5	GFRA3	84	1000	137568068	137630253	60.39534015	0.323676324	rs184343110	0.050826
1692	5	GIN1	137	1000	102401703	102475842	137.8533998	0.251748252	rs34804	0.148379
1693	6	GFRAL	698	10000	55172266	55287291	1063.662808	0.04139586	rs149790933	0.005324
1694	6	GGNBP1	187	1000	33531475	33576803	106.5373984	0.433566434	rs210129	0.09803
1695	6	GINM1	30	1000	149867527	149932067	21.81848985	0.332667333	rs9498372	0.202347
1696	6	GJA1	171	1000	121736722	121790890	100.1349686	0.40959041	rs11154028	0.022358
1697	6	GJA10	140	1000	90584187	90625819	82.37701685	0.43956044	rs9344968	0.057504
1698	6	GJB7	238	10000	87972696	88058996	442.2069982	0.04409559	rs58321177	0.026048
1699	6	GLO1	147	1000	38623701	38690952	81.03663829	0.431568432	rs1699012	0.105188
1700	6	GLP1R	119	1000	38996556	39075520	82.4740507	0.298701299	rs9296290	0.032017
1701	7	GGCT	76	1000	30516236	30564457	20.60337451	0.759240759	rs38435	0.313778
1702	7	GHRHR	31	1000	30983635	31039146	17.96295816	0.435564436	rs73686065	0.155431
1703	7	GIGYF1	70	1000	100257129	100306870	50.74042621	0.372627373	rs221779	0.071891
1704	7	GIMAP1	112	1000	150393644	150441368	75.83235528	0.373626374	rs9657879	0.128447
1705	7	GIMAP1-GIMAP5	157	1000	150393644	150460737	102.5692418	0.368631369	rs66743416	0.104653
1706	7	GIMAP2	109	1000	150362793	150410728	48.49650416	0.559440559	rs10275417	0.137891
1707	7	GIMAP4	265	1000	150244457	150291041	128.0898943	0.470529471	rs2888663	0.181123
1708	7	GIMAP5	108	1000	150414435	150460737	70.7998065	0.370629371	rs66743416	0.104653
1709	7	GIMAP6	172	1000	150302463	150349736	62.69404323	0.639360639	rs2140145	0.199051
1710	7	GIMAP7	175	1000	150191944	150238161	126.6185682	0.291708292	rs112477323	0.03988
1711	7	GIMAP8	121	1000	150127961	150196483	162.2457427	0.075924076	rs10266461	0.069418
1712	7	GJC3	90	1000	99500891	99547243	25.88558995	0.731268731	rs74614215	0.236108
1713	7	GLI3	519	1000	41980547	42296618	398.5024319	0.206793207	rs12533569	0.01731
1714	8	GFRA2	47	1000	21529529	21666346	20.42783264	0.488511489	rs11775754	0.107427
1715	8	GGH	211	1000	63907638	63971610	297.3750171	0.072927073	rs74656242	0.017533
1716	8	GINS4	152	1.00E+06	41366724	41422565	692.2123605	0.00029	rs12541985	0.000224
1717	8	GLI4	129	1000	144329606	144379101	191.2510476	0.096903097	rs66944623	0.007581
1718	9	GFI1B	81	1000	135834097	135887084	64.24420661	0.226773227	rs3011267	0.072388
1719	9	GGTA1P	228	1000	124197318	124282306	133.0243129	0.426573427	rs2289068	0.023941
1720	9	GKAP1	191	1000	86334335	86452752	35.2326947	0.792207792	rs182408	0.355185
1721	10	GLUD1	57	1000	88789958	88874776	21.15155607	0.567432567	rs7907805	0.232723
1722	10	GLUD1P3	39	1000	75471298	75515367	0.828739528	0.962037962	rs3870402	0.709509
1723	10	GOLGA7B	25	10000	99589994	99651335	44.22401204	0.054594541	rs10883011	0.060097
1724	11	GLYATL2	106	1000	58581539	58631997	13.23477238	0.775224775	rs11229646	0.351295
1725	11	GNG3	32	1000	62455065	62496678	8.715603686	0.555444555	rs2730032	0.423136
1726	12	GLS2	22	1000	56844727	56902198	0.620648663	0.966033966	rs118166110	0.786851
1727	12	GLT1D1	391	1000	129318080	129489509	221.8919811	0.417582418	rs12818190	0.047038
1728	12	GLT8D2	250	10000	104362764	104463915	372.7452664	0.01759824	rs55997300	0.015232
1729	12	GLTP	110	10000	110268747	110338293	225.1847738	0.01469853	rs73417586	0.009595
1730	12	GLYCAM1	101	1000	54981970	55024246	163.7635813	0.076923077	rs1795819	0.024104
1731	12	GNB3	26	1000	6929374	6976557	40.92393441	0.080919081	rs4963517	0.028163
1732	12	GNN	548	1000	104217526	104343989	488.499701	0.191808192	rs2033774	0.009337
1733	12	GNPTAB	215	1000	102119274	102244645	275.4352455	0.073926074	rs7294962	0.0015
1734	12	GNS	53	1000	65087221	65173226	1.217728586	0.948051948	rs111596360	0.420719
1735	14	GLRX5	160	1000	95981322	96031055	50.02586971	0.785214785	rs12147631	0.171936
1736	14	GMFB	68	1000	54921208	54975744	38.56543484	0.425574426	rs28573223	0.271488
1737	14	GNG2	289	1000	52307021	52456518	122.5823524	0.649350649	rs79552511	0.084985
1738	14	GNPNAT1	51	1000	53221910	53278386	35.79348624	0.326673327	rs78265073	0.249719
1739	14	GOLGA5	237	1000	93240575	93326306	254.3206535	0.212787213	rs72701867	0.111822
1740	15	GOLGA2P7	8	1000	84847599	84918920	1.194426219	0.809190809	rs144181289	0.496147
1741	15	GOLGA6A	9	1000	74342197	74394891	15.90680924	0.134865135	rs28548701	0.131075
1742	15	GOLGA6B	13	1000	72927037	72979738	4.985470147	0.61038961	rs35770446	0.162124
1743	15	GOLGA6D	13	1000	75555181	75608148	16.45891959	0.191808192	rs7164976	0.177834
1744	15	GOLGA6L10	3	1000	82612349	83038198	1.430312147	0.435564436	rs143952870	0.292942
1745	15	GOLGA6L17P	8	1000	82784002	83215272	1.479338597	0.867132867	rs117934378	0.47605
1746	15	GOLGA6L4	5	1000	84884524	84934120	0.158777386	0.919080919	rs56400200	0.717625
1747	15	GOLGA6L5P	11	1000	85029398	85080078	11.81257348	0.12987013	rs62029648	0.083464
1748	16	GLYR1	197	1000	4833203	4917303	224.2186612	0.12987013	rs2072594	0.014298
1749	16	GNG13	72	1000	828040	870733	75.37385504	0.192807193	rs3765335	0.021167
1750	17	GLTPD2	59	10000	4672253	4713884	87.6084523	0.058994101	rs73339921	0.031542
1751	19	GLTSCR1	216	10000	48091452	48226534	375.8709985	0.03109689	rs8182469	0.005774
1752	19	GLTSCR2	118	1000	48228792	48280323	54.45068047	0.511488511	rs6509338	0.123015
1753	19	GMIP	58	1000	19720281	19774476	25.57636917	0.551448551	rs7248200	0.152261
1754	19	GNA11	55	1000	3074407	3144000	18.42998953	0.655344655	rs1682801	0.205045
1755	19	GNA15	80	1000	3116029	3183767	87.51918168	0.115884116	rs62127303	0.009579
1756	19	GNG7	204	1000	2491217	2722746	69.78304342	0.769230769	rs12982117	0.094458
1757	19	GNG8	23	1000	47117332	47157939	58.76758261	0.074925075	rs10419732	0.040411
1758	19	GOLGA2P9	12	1000	22759058	22806352	0.591698791	0.838161838	rs35293652	0.733934
1759	1	GM140	165	1000	181185523	181227740	56.54115139	0.574425574	rs79024017	0.243628
1760	1	GMEB1	68	1000	28975239	29062115	34.09180084	0.434565435	rs1962328	0.125718
1761	1	GNAI3	91	1000	110071185	110158454	7.418896427	0.984015984	rs17024258	0.500714
1762	1	GNAT2	55	1000	110125888	110175705	8.197615546	0.952047952	rs865774	0.40642
1763	1	GNB1	110	1000	1696723	1842556	33.94671224	0.646353646	rs11260625	0.294277
1764	1	GNG12	345	1000	68147148	68319155	99.44613213	0.812187812	rs116214768	0.243101
1765	1	GNG12-AS1	691	1000	68277970	68688670	613.4501284	0.101898102	rs1430759	0.011832
1766	1	GNG5	123	10000	84944005	84992262	235.5267756	0.04759524	rs1911159	0.008622
1767	1	GNL2	117	1000	38012412	38081586	104.967241	0.208791209	rs55852308	0.082271
1768	1	GNPAT	103	1000	231356918	231433719	100.1237551	0.211788212	rs12087252	0.027778
1769	20	GMEB2	93	1000	62198954	62278381	27.55445293	0.739260739	rs2145262	0.248866
1771	20	GNRH2	66	1000	3004267	3046391	15.05546937	0.81018981	rs3787479	0.196539
1772	22	GNAZ	125	1000	23392668	23487221	61.30557682	0.491508492	rs3788341	0.136127
1773	22	GNB1L	145	1000	19755933	19862462	14.68481307	0.975024975	rs3747066	0.487274
1774	2	GMCL1	129	1000	70036817	70126727	15.15460262	0.85014985	rs75986540	0.197909
1775	2	GNLY	112	1000	85901413	85945875	63.10492848	0.38961039	rs12989528	0.038378
1776	3	GMNC	64	10000	190550525	190600465	110.4111697	0.053694631	rs9857963	0.007036
1777	3	GMPPB	44	1000	49738908	49781407	2.172314074	0.971028971	rs112017743	0.273233
1778	3	GMPS	273	1000	155568324	155675520	43.41666874	0.865134865	rs9820534	0.376562
1779	3	GNAT1	43	10000	50209042	50255129	103.3537275	0.053694631	rs57462170	0.028945
1780	3	GNB4	153	1000	179093875	179189371	96.35345323	0.360639361	rs9809291	0.02649
1781	3	GNL3	55	1000	52699935	52748510	19.30692541	0.535464535	rs62255364	0.314393
1782	3	GOLGA4	213	1000	37264681	37428370	373.363082	0.087912088	rs6805305	0.075125
1783	4	GLRA3	541	1000	175543161	175770466	451.4246942	0.173826174	rs10015565	0.016723
1784	4	GNPDA2	130	1000	44683811	44748651	64.76926227	0.481518482	rs62305374	0.181302
1785	4	GNRHR	94	10000	68583098	68641804	242.5171662	0.02249775	rs12644822	0.024739
1786	5	GLRA1	227	1000	151182073	151324397	122.4336902	0.450549451	rs13168002	0.28225
1787	5	GLRX	68	1000	95129552	95178577	45.50790013	0.343656344	rs11953653	0.048915
1788	5	GM2A	176	1000	150612612	150669953	181.9165962	0.130869131	rs669438	0.020165
1789	5	GMCL1P1	71	1000	177591510	177634433	33.91765878	0.537462537	rs55653122	0.078812
1790	5	GNB2L1	9	10000	180643927	180690906	18.36325942	0.072492751	rs17080884	0.049402
1791	5	GNPDA1	18	1000	141360233	141412620	18.42870152	0.248751249	rs9324861	0.138877
1792	6	GLTSCR1L	25	1000	42768793	42856296	28.39215661	0.227772228	rs9369389	0.104666
1793	6	GLYATL3	116	1000	49447670	49515777	46.73813817	0.576423576	rs12175251	0.182523
1795	6	GMPR	163	1000	16218810	16315780	103.1963981	0.376623377	rs150792541	0.000426
1796	6	GNMT	78	1000	42908499	42951618	6.761945207	0.861138861	rs57295928	0.45804
1797	7	GNAT3	80	1000	80067986	80161242	42.79147535	0.482517483	rs7803173	0.03664
1798	7	GNB2	49	1000	100251362	100296792	32.12942192	0.37962038	rs221783	0.12164
1799	7	GNG11	83	1000	93531015	93575826	35.49788395	0.494505495	rs180248	0.190448
1800	7	GNGT1	59	1000	93515819	93560485	34.85909138	0.417582418	rs180248	0.190448
1801	8	GML	176	1000	143896216	143948262	199.3348962	0.132867133	rs372382	0.035319
1802	8	GNRH1	52	1000	25256773	25302556	91.62059515	0.106893107	rs958579	0.044698
1804	9	GLT6D1	87	1000	138495501	138551386	90.11955274	0.146853147	rs11103120	0.043727
1805	9	GNA14	365	1000	80017994	80283232	207.0549919	0.450549451	rs6560594	0.09382
1806	9	GNAQ	452	1000	80311189	80666365	136.4250173	0.74025974	rs117467525	0.127249
1807	9	GNG10	165	1000	114403850	114452526	121.0655531	0.286713287	rs10980998	0.062312
1808	9	GOLGA1	93	1000	127620572	127723386	71.38720883	0.280719281	rs4258093	0.19641
1809	9	GOLGA2	74	10000	130998107	131058268	132.6448427	0.062693731	rs7866584	0.021623
1810	10	GOT1	10	1000	101136626	101210530	1.636470495	0.696303696	rs1892505	0.507031
1811	10	GPAM	85	1.00E+05	113889621	113963537	500.4807058	0.001649984	rs77147124	0.001559
1812	10	GPR158	620	1000	25444289	25911157	299.3834892	0.545454545	rs3005196	0.020647
1813	10	GPR158-AS1	45	1000	25427000	25485205	38.16112164	0.275724276	rs75256057	0.155967
1814	11	GPR152	28	1000	67198771	67240200	5.473054454	0.636363636	rs67501657	0.357033
1815	12	GOLT1B	174	1000	21634698	21691337	106.3345544	0.385614386	rs11046106	0.067678
1816	12	GPD1	58	1000	50477601	50525103	85.88045655	0.106893107	rs836178	0.08571
1817	12	GPR133	422	1000	131418451	131646008	233.0471236	0.46953047	rs2293656	0.029978
1818	12	GPR162	35	10000	6910962	6956583	62.50664371	0.03049695	rs12226953	0.012285
1819	13	GPALPP1	88	1000	45543686	45622404	38.51088917	0.575424575	rs1140993	0.388839
1820	13	GPC5	2723	1000	92030872	93539487	1855.965898	0.236763237	rs9523322	0.001647
1822	13	GPC5-AS2	183	1000	92972046	93024460	85.11566044	0.54045954	rs7993023	0.173827
1823	13	GPC6	2381	1000	93859077	95080273	1842.761638	0.145854146	rs68060396	0.012
1824	13	GPC6-AS1	111	1000	94786446	94860245	109.3278523	0.183816184	rs1328822	0.022551
1825	13	GPC6-AS2	167	1000	94450676	94530726	260.2881795	0.092907093	rs16949291	0.020675
1826	13	GPR12	93	1000	27309338	27354922	42.92167553	0.559440559	rs7335069	0.266512
1827	14	GPHB5	60	1000	63759548	63805593	18.77185342	0.707292707	rs10146127	0.090501
1828	14	GPHN	77	10000	66954124	67668525	187.8737559	0.01519848	rs148584085	0.000606
1829	14	GPR132	51	1000	105495725	105551887	12.14483895	0.722277722	rs12436313	0.320558
1830	14	GPR135	124	1000	59910239	59952059	73.7120182	0.428571429	rs17096278	0.015317
1831	14	GPR137C	186	1000	52999865	53124431	222.9929288	0.12987013	rs7151443	0.020224
1832	16	GOT2	286	1000	58721034	58788261	59.91949608	0.882117882	rs9972775	0.265855
1833	16	GP2	47	1000	20301810	20358835	35.10908282	0.307692308	rs73541299	0.088148
1834	16	GPR114	120	1000	57556600	57631100	146.4773262	0.126873127	rs72791636	0.005087
1835	16	GPR139	218	1000	20023042	20105100	151.2094699	0.316683317	rs56185318	0.060006
1836	17	GOSR1	110	1000	28784425	28873832	44.21393823	0.55044955	rs17669080	0.168252
1837	17	GP1BA	65	1000	4815591	4858325	95.57188254	0.103896104	rs238239	0.025656
1838	17	GPATCH8	137	1000	42452644	42600957	80.76228536	0.396603397	rs7501606	0.149739
1839	17	GPR142	30	1000	72343644	72388739	31.24463053	0.183816184	rs11650943	0.126523
1840	19	GP6	330	1000	55505074	55569632	254.6521088	0.248751249	rs1654435	0.027629
1841	19	GPATCH1	226	1000	33551785	33641318	38.48739172	0.857142857	rs6510358	0.348645
1842	19	GPR108	16	1000	6709924	6757633	4.793420363	0.658341658	rs62125120	0.338727
1843	1	GOLPH3L	185	10000	150598700	150689672	380.7651983	0.058094191	rs55890313	0.030676
1844	1	GOLT1A	59	1000	204147287	204203220	31.07475149	0.457542458	rs10793758	0.302852
1845	1	GPA33	203	1000	167002081	167079868	130.4851745	0.34965035	rs1410245	0.025271
1846	1	GPATCH2	291	1000	217583833	217824409	266.7732518	0.135864136	rs17046653	0.000106
1847	1	GPATCH3	53	1000	27196978	27246962	1.727820235	0.979020979	rs2311594	0.69448
1848	1	GPATCH4	107	1000	156544099	156591279	34.62081114	0.613386613	rs11264503	0.287974
1849	1	GPN2	51	1000	27185872	27236869	1.742102852	0.971028971	rs12747765	0.692727
1850	1	GPR137B	175	1000	236285831	236392209	31.97196068	0.902097902	rs10924742	0.345226
1851	1	GPR157	126	1000	9144475	9209229	57.23265101	0.536463536	rs190652489	0.017653
1852	20	GPCPD1	242	1000	5505079	5611672	119.7666509	0.4995005	rs73078112	0.125546
1853	22	GP1BB	10	1000	19691065	19732297	15.97383394	0.110889111	rs13055214	0.077286
1855	2	GPAT2	25	1000	96667693	96720727	24.67134602	0.234765235	rs2918929	0.148431
1856	2	GPATCH11	78	1000	37291593	37346387	35.48720613	0.516483516	rs12465097	0.196546
1857	2	GPBAR1	77	10000	219105737	219148582	199.1084903	0.0329967	rs35271699	0.005622
1858	2	GPC1	156	1000	241355114	241427495	42.7849637	0.801198801	rs79447839	0.234769
1859	2	GPR155	141	1000	175276299	175371816	66.56260764	0.482517483	rs4972658	0.076211
1860	2	GPR17	100	1000	128383438	128430213	83.27706061	0.17982018	rs11687070	0.047869
1861	3	GOLGB1	218	1000	121362045	121488614	102.8876203	0.494505495	rs79624974	0.017983
1862	3	GOLIM4	131	1000	167707653	167833417	28.96458756	0.692307692	rs6798995	0.244591
1863	3	GP5	8	1000	194095549	194139995	4.53238833	0.453546454	rs57138567	0.287102
1864	3	GPD1L	259	1000	32128002	32230207	283.1219297	0.173826174	rs80323692	0.004929
1865	3	GPR128	210	1000	100308432	100434323	27.81357559	0.9000999	rs12634935	0.313368
1866	3	GPR149	236	1000	154035460	154167504	96.88991151	0.627372627	rs34950084	0.058531
1867	3	GPR15	65	1.00E+05	98230742	98271994	130.4645945	0.007449926	rs35485574	0.004026
1868	3	GPR156	240	1000	119864327	119983142	180.1528295	0.326673327	rs62264989	0.017264
1869	3	GPR160	151	1000	169735734	169823183	142.0093797	0.242757243	rs11925129	0.032879
1870	4	GPR125	322	10000	22368996	22537677	580.9539141	0.01869813	rs10938903	0.001973
1871	5	GOLPH3	128	1000	32104823	32194425	36.43695961	0.743256743	rs336514	0.111371
1872	5	GPR150	26	1000	94935979	94977284	9.300611242	0.637362637	rs141768966	0.362672
1873	5	GPR151	34	1000	145874416	145915676	5.185635188	0.819180819	rs113722428	0.505334
1874	6	GOPC	152	1000	117861432	117943705	189.2795861	0.126873127	rs10872153	0.029199
1875	6	GPLD1	537	1000	24406061	24509850	262.5858755	0.529470529	rs6942189	0.037652
1876	6	GPR111	308	1000	47604325	47685533	176.3688226	0.42957043	rs7740538	0.030631
1877	6	GPR115	246	1000	47646288	47709757	161.0646412	0.375624376	rs1928464	0.032954
1878	6	GPR126	130	1000	142603055	142787403	56.36246233	0.556443556	rs12189801	0.280865
1879	7	GPC2	63	10000	99747228	99794990	146.9885189	0.01509849	rs3779045	0.024775
1880	7	GPNMB	43	1000	23266315	23334729	14.33266297	0.586413586	rs4719731	0.089174
1881	7	GPR141	93	1000	37759995	37800913	29.76995992	0.768231768	rs78262693	0.215443
1882	8	GPAA1	44	1000	145117523	145161119	12.39585085	0.554445554	rs13254954	0.484386
1883	8	GPIHBP1	95	1000	144275067	144319044	67.72842047	0.332667333	rs7815948	0.010725
1884	8	GPR124	47	1000	37634400	37721504	34.41486692	0.298701299	rs72641962	0.037459
1885	10	GPR26	127	1000	125405870	125476913	80.60456563	0.345654346	rs10902796	0.047111
1886	10	GRID1	1322	10000	87339311	88146250	1386.655334	0.051694831	rs12773880	0.000784
1887	10	GRID1-AS1	139	1000	87317487	87386972	66.11834977	0.548451548	rs78426998	0.044486
1888	10	GRK5	484	10000	120947196	121235131	582.589525	0.03229677	rs12780837	0.010823
1889	11	GPR83	237	1000	94090476	94154585	113.0767408	0.548451548	rs7126380	0.069637
1890	12	GPR182	48	1000	57368354	57410469	58.04538108	0.163836164	rs2279743	0.013217
1891	12	GPR19	117	10000	12793994	12869121	176.954704	0.04739526	rs61915603	0.014712
1892	12	GPR84	36	1000	54736228	54778270	28.76168464	0.332667333	rs2124530	0.121512
1893	12	GPRC5A	55	1000	13023955	13086600	61.92750123	0.188811189	rs850934	0.075168
1894	12	GPRC5D	61	10000	13073708	13123318	96.1257082	0.054794521	rs1486331	0.038913
1895	12	GRIN2B	1058	10000	13694409	14153022	1359.592327	0.00889911	rs7958127	0.002071
1896	12	GRIP1	958	1000	66721210	67092925	496.2585387	0.495504496	rs67538184	0.021581
1897	13	GPR18	57	1000	99886966	99930682	23.86841006	0.584415584	rs33946546	0.236069
1898	13	GPR180	63	1000	95234103	95306899	13.28831349	0.74025974	rs9516453	0.135334
1899	13	GPR183	92	1000	99926788	99979749	41.04504079	0.58041958	rs9517683	0.091831
1900	13	GRK1	85	1000	114301596	114458637	33.82859105	0.549450549	rs9577598	0.248152
1901	14	GPR33	48	1000	31932149	31977151	31.3451149	0.391608392	rs10143698	0.044775
1902	14	GPR65	146	1000	88451467	88501155	55.4186347	0.625374625	rs8004567	0.04987
1903	14	GPX2	129	1000	65385869	65429623	21.42241494	0.868131868	rs2182034	0.169076
1904	15	GRAMD2	68	1000	72432146	72510136	11.70771687	0.833166833	rs34815962	0.346825
1905	15	GREM1	124	10000	32990204	33046870	240.1720039	0.01029897	rs12594235	0.002179
1906	16	GPR97	69	1000	57682156	57743290	45.14930784	0.383616384	rs2290177	0.004084
1907	16	GPRC5B	126	1.00E+05	19850292	19916151	343.4397705	0.004069959	rs1634674	0.006912
1908	17	GPS1	18	1000	79989762	80035346	0.537583106	0.969030969	rs58204115	0.671666
1909	17	GPS2	41	1000	7195977	7238658	14.80428011	0.582417582	rs4796398	0.295691
1910	18	GREB1L	202	1000	18802202	19122791	206.3622472	0.196803197	rs144238321	0.085435
1911	19	GPR32	4	1000	51253720	51294989	1.370698873	0.503496503	rs2162784	0.471904
1912	19	GPR4	50	1000	46073022	46125466	38.05208108	0.303696304	rs2334253	0.082618
1913	19	GRAMD1A	81	1000	35471245	35537373	55.45913508	0.377622378	rs62122154	0.101953
1914	19	GRIK5	14	1000	42482467	42589957	1.770766009	0.685314685	rs11878917	0.621353
1915	19	GRIN2D	73	1000	48878131	48968188	46.66915748	0.36963037	rs62132010	0.102369
1916	19	GRIN3B	45	1000	980436	1029723	11.7516339	0.714285714	rs4807395	0.321201
1917	1	GPR25	112	1000	200822082	200863306	53.61400784	0.535464535	rs6661044	0.101986
1918	1	GPR37L1	54	1000	202072028	202118634	12.35317322	0.795204795	rs6701064	0.330324
1919	1	GPR52	67	1000	174397211	174438683	19.20533028	0.709290709	rs182505832	0.230701
1920	1	GPR61	58	1000	110062493	110108455	4.312095339	0.976023976	rs114929124	0.598533
1921	1	GPR88	92	1000	100983727	101027583	89.06768938	0.220779221	rs2809824	0.04463
1922	1	GPSM2	45	1000	109399602	109493044	29.67982637	0.381618382	rs1769740	0.253964
1923	1	GPX7	72	1000	53048042	53094723	26.464609	0.635364635	rs11205982	0.149473
1924	1	GREM2	136	1000	240632872	240795462	54.33419253	0.666333666	rs12137158	0.121812
1925	1	GRIK3	239	1000	37241127	37519844	204.1261551	0.235764236	rs535876	0.077531
1928	22	GRAMD4	318	1000	47002657	47095688	158.6364956	0.494505495	rs6008937	0.044338
1930	2	GPR39	327	1000	133154146	133424169	193.7983951	0.404595405	rs59935302	0.130598
1931	2	GPR45	49	1000	105838199	105879924	35.01848323	0.293706294	rs2053241	0.149907
1932	2	GPR55	56	1000	231752042	231809941	25.35524248	0.505494505	rs7573034	0.035259
1933	2	GPR75	111	1000	54060049	54107170	96.99335234	0.204795205	rs805378	0.109577
1935	2	GRB14	86	1000	165329322	165498360	35.7341576	0.591408591	rs35421571	0.095032
1936	2	GRHL1	298	1000	10071791	10162412	133.0366375	0.588411588	rs41264185	0.005846
1937	3	GPR171	83	1000	150895618	150940988	96.50315664	0.137862138	rs79137754	0.092665
1938	3	GPR27	45	10000	71783200	71824328	98.11801337	0.04379562	rs1447912	0.032745
1939	3	GPR87	118	1000	150991875	151054636	67.96257107	0.383616384	rs4680307	0.156511
1940	3	GPX1	49	1000	49374608	49415791	6.477537288	0.841158841	rs9818758	0.311554
1941	3	GRIP2	140	1000	14510618	14601850	48.84515296	0.724275724	rs4257522	0.145216
1942	3	GRK7	76	1000	141477042	141555892	32.56998786	0.54045954	rs9835447	0.269531
1943	4	GPRIN3	167	1000	90145428	90249161	83.59112809	0.505494505	rs1431548	0.125674
1944	4	GRID2	2095	1000	93205549	94715706	1284.363614	0.36963037	rs17019344	0.031389
1945	4	GRK4	270	1000	2945342	3062474	79.06749089	0.753246753	rs150954762	0.222268
1946	5	GPR98	1026	1000	89834616	90480033	509.5573005	0.561438561	rs111391632	0.103759
1947	5	GPRIN1	59	1000	176002802	176057131	11.34291182	0.834165834	rs3762967	0.440993
1948	5	GPX3	103	1000	150379998	150428554	28.80556442	0.799200799	rs141122558	0.093634
1949	5	GPX8	99	1000	54435983	54483129	61.30863232	0.405594406	rs193105	0.12474
1950	6	GPR31	16	1000	167550359	167591319	6.232037044	0.485514486	rs35182330	0.189268
1951	6	GPR6	47	1000	110279458	110321923	69.87732148	0.100899101	rs6568625	0.043831
1952	6	GPR63	245	1000	97221997	97305353	72.2752161	0.732267732	rs66697793	0.146081
1953	6	GPRC6A	139	1000	117093247	117170220	100.3945195	0.300699301	rs12211764	0.094071
1954	6	GPX5	28	1000	28473788	28522728	31.23575819	0.237762238	rs114904477	0.070766
1955	6	GPX6	33	1000	28451072	28503570	37.28266279	0.200799201	rs114904477	0.070766
1956	6	GRIK2	1187	1000	101826860	102537958	1141.2227	0.076923077	rs6930522	0.002071
1957	7	GPR22	68	1000	107090501	107136125	67.18387923	0.223776224	rs34325395	0.032011
1958	7	GPR37	101	10000	124365654	124426079	126.9816427	0.070792921	rs10230610	0.001106
1959	8	GPR20	60	1000	142346586	142397365	11.68617204	0.859140859	rs55993343	0.341389
1960	8	GPT	18	1000	145709464	145752555	2.48735851	0.683316683	rs2721173	0.556553
1961	8	GRHL2	311	1000	102484667	102701952	429.1012104	0.076923077	rs1474412	0.028701
1962	8	GRINA	49	10000	145044225	145087583	138.1603974	0.054494551	rs1134029	0.036917
1963	9	GRHPR	35	1000	37402706	37456986	8.806957026	0.764235764	rs7047872	0.243628
1964	9	GRIN1	3	1000	140013608	140083214	1.636227006	0.383616384	rs10283845	0.300059
1965	9	GRIN3A	662	1000	104311633	104520862	799.3168502	0.098901099	rs62575848	0.000736
1966	10	CTBP2	266	1000	126656417	126869624	215.5641282	0.205794206	rs3781440	0.072881
1967	10	CTNNA3	5478	1000	67652275	69475949	3248.326722	0.34965035	rs10822899	0.006045
1968	10	CUL2	229	1000	35277478	35399570	34.99757742	0.799200799	rs111613185	0.239755
1969	10	CXCL12	116	1000	44845600	44900545	58.66873955	0.495504496	rs2002194	0.039659
1970	11	CTSC	242	10000	88006759	88090941	329.7372472	0.04949505	rs11019400	0.003481
1971	13	CUL4A	101	1000	113842506	113939392	9.239478918	0.789210789	rs4907596	0.089116
1972	14	CTAGE5	285	1000	39714475	39840397	153.068557	0.473526474	rs12435910	0.113151
1973	17	CTDNEP1	30	1000	7126905	7175259	9.709914816	0.572427572	rs2521989	0.438912
1974	17	CUEDC1	34	1000	55918603	56052684	63.52142403	0.078921079	rs2685507	0.042012
1975	17	CXCL16	24	10000	4616823	4663223	50.15364988	0.02359764	rs1131456	0.043322
1976	18	CTDP1	327	1000	77419800	77534510	121.657843	0.652347652	rs7243340	0.121573
1977	19	CTC-360P9.3	76	1000	32496767	32559805	17.31913422	0.739260739	rs1014367	0.26154
1978	20	CTCFL	173	10000	56051020	56120708	264.3226158	0.01759824	rs6128046	0.001171
1979	21	CXADR	70	1000	18865223	18985897	42.5208666	0.397602398	rs7281633	0.092497
1980	2	CTDSP1	27	1000	219243060	219290664	13.45485035	0.483516484	rs13391398	0.299525
1981	2	CTNNA2	1936	10000	79720059	80895988	1704.562191	0.058594141	rs17261321	0.005315
1982	2	CUL3	356	1000	225314866	225470114	210.5271425	0.401598402	rs2140509	0.011693
1983	2	CXCR2	59	1.00E+05	218970012	219021976	306.438195	0.006109939	rs4674254	0.005548
1984	3	CX3CR1	76	1000	39284984	39343226	87.35320198	0.164835165	rs11129820	0.05348
1985	4	CWH43	113	1000	48968264	49084095	107.8318705	0.284715285	rs144257166	0.113346
1986	5	CTNNA1	253	1000	138069084	138290723	504.1989065	0.107892108	rs3105786	0.056425
1987	5	CTNND2	1278	1000	10951953	11924155	972.0013815	0.157842158	rs6881516	0.0003
1988	5	CTXN3	49	1000	126964712	127014322	43.20700846	0.257742258	rs2138273	0.259596
1989	7	CTAGE4_1	27	1000	143860547	143903173	7.472813219	0.664335664	rs1881898	0.311666
1990	7	CUX1	708	1000	101439183	101947250	705.7887405	0.091908092	rs10231075	0.010744
1991	8	CTHRC1	189	1000	104363742	104415232	97.63845279	0.492507493	rs12675382	0.132479
1992	9	CTSV	44	10000	99771958	99821925	196.5535116	0.01579842	rs10817013	0.007125
1993	10	GUCY2GP	188	1000	114047935	114136353	95.72794686	0.463536464	rs75931981	0.070944
1995	11	GSTP1	106	1000	67331065	67374124	37.08794484	0.592407592	rs12807265	0.152221
1996	11	GTF2H1	154	1000	18323815	18408590	121.3431662	0.280719281	rs143610583	0.11417
1997	11	GUCY1A2	878	1000	106524737	106909171	704.3105572	0.187812188	rs67609203	0.016661
1998	11	GUCY2EP	195	1000	76371209	76452833	70.76438606	0.709290709	rs11236896	0.176219
1999	12	GTF2H3	122	1000	124098285	124167151	34.2174641	0.633366633	rs35649708	0.444941
2000	12	GTSF1	68	1000	54829735	54887386	39.09125413	0.416583417	rs7963677	0.017269
2001	12	GUCY2C	84	10000	14745567	14869519	163.7875448	0.071392861	rs7972956	0.015631
2003	13	GSX1	46	1000	28346779	28388089	55.78509649	0.106893107	rs75227245	0.042833
2004	13	GTF2F2	184	1000	45674630	45878239	14.16028574	0.879120879	rs7981140	0.586297
2005	13	GTF3A	171	1000	27978680	28029846	145.1461409	0.196803197	rs59595434	0.024391
2006	13	GUCY1B2	127	1000	51548646	51660293	52.35485553	0.592407592	rs3790022	0.205844
2007	14	GSC	33	1000	95214559	95256499	19.97280327	0.355644356	rs9323915	0.117162
2008	15	GTF2A2	132	1000	59910260	59969737	3.339633802	0.981018981	rs6151580	0.610177
2009	16	GTF3C1	93	1000	27451933	27581251	15.31489293	0.776223776	rs12444423	0.521951
2010	17	GRN	13	1000	42402490	42450470	2.7599808	0.722277722	rs708382	0.458568
2011	17	GSDMA	172	1000	38099225	38154019	153.8717374	0.226773227	rs60701125	0.029022
2012	17	GSG2	4	1000	3607196	3649992	8.945312898	0.071928072	rs184335	0.067333
2013	17	GUCY2D	12	1000	7885987	7943658	17.53782716	0.158841159	rs4130511	0.14645
2014	18	GRP	126	1000	56867399	56918002	34.75171607	0.786213786	rs7230173	0.177326
2015	18	GTSCR1	35	1000	68277754	68338093	3.649217273	0.9000999	rs76564745	0.539323
2016	19	GRWD1	29	1000	48929029	48977164	8.789191778	0.585414585	rs28403616	0.173557
2017	19	GSK3A	33	1000	42714337	42766736	12.29754572	0.490509491	rs2302485	0.455897
2018	19	GTF2F1	15	1000	6359579	6413291	4.334329106	0.575424575	rs4807085	0.041989
2019	1	GS1-122H1.2	392	1000	182153079	182303196	559.0219795	0.068931069	rs10911048	0.022006
2020	1	GS1-204I12.1	282	1000	185507511	185617620	75.78245808	0.739260739	rs76086592	0.192862
2021	1	GS1-279B7.1	29	1000	185272978	185324171	8.963162476	0.603396603	rs11585493	0.159698
2022	1	GSTM1	9	1000	110210417	110256367	1.074159925	0.85014985	rs77405905	0.622665
2023	1	GSTM3	47	1000	110256553	110303660	13.23340457	0.701298701	rs1360513	0.367895
2024	1	GSTM5	45	1000	110234863	110280890	12.63927748	0.753246753	rs1360513	0.367895
2025	1	GTF2B	169	1000	89298320	89377301	13.78815006	0.963036963	rs2810883	0.541341
2026	1	GUCA2A	76	1000	42608361	42650395	40.3384965	0.475524476	rs12759864	0.211825
2027	1	GUCA2B	72	1000	42599091	42641495	30.10358977	0.597402597	rs12759864	0.211825
2028	20	GSS	89	1000	33496235	33563601	21.98345507	0.745254745	rs73905019	0.278237
2029	20	GTSF1L	21	1000	42334800	42375642	9.171014833	0.522477522	rs420755	0.18044
2030	22	GSC2	59	1000	19116503	19157796	44.63866545	0.314685315	rs4819781	0.112427
2031	22	GSTTP1	17	1000	24320594	24367258	21.03278557	0.198801199	rs8136534	0.194598
2032	22	GSTTP2	13	1000	24365937	24421899	1.175297882	0.904095904	rs5760179	0.544148
2033	22	GTPBP1	95	1000	39081806	39149592	100.3405984	0.224775225	rs5995612	0.006769
2034	22	GTSE1	97	1000	46672637	46746707	60.87181183	0.372627373	rs6008546	0.162655
2035	22	GTSE1-AS1	71	1000	46671039	46712557	45.36926599	0.393606394	rs6008546	0.162655
2036	2	GTF2A1L	278	1000	48824918	48926751	383.6409504	0.071928072	rs6715381	0.014244
2037	2	GTF3C2	27	1000	27528715	27599901	3.150187148	0.799200799	rs4665966	0.422269
2038	2	GTF3C2-AS1	15	1000	27538408	27580670	1.586923168	0.796203796	rs4665966	0.422269
2040	3	GRM2	13	1000	51721080	51772625	19.11001536	0.157842158	rs4687775	0.104507
2041	3	GSK3B	320	1000	119520801	119833264	148.9964339	0.539460539	rs6797879	0.091182
2042	3	GTF2E1	44	1000	120441557	120521916	19.85712472	0.441558442	rs17183618	0.375009
2043	3	GTPBP8	49	1000	112689799	112740221	13.52371256	0.775224775	rs62263759	0.06716
2044	3	GUCA1C	245	1000	108606641	108692677	72.84583286	0.805194805	rs11715374	0.095997
2045	4	GRXCR1	486	1000	42875282	43052675	283.1070302	0.437562438	rs12647692	0.042216
2046	4	GSX2	15	1000	54946247	54988122	1.721704727	0.827172827	rs6822750	0.572948
2047	4	GUCY1B3	104	10000	156660124	156748794	138.9373574	0.057294271	rs4525927	0.012473
2048	4	GUF1	149	1000	44660432	44722697	68.27774717	0.484515485	rs62305374	0.181302
2049	5	GRM6	119	1000	178385329	178442124	75.16852611	0.357642358	rs11740277	0.07476
2050	5	GRPEL2	49	1000	148704976	148754146	48.9817524	0.234765235	rs3098389	0.131369
2051	5	GRXCR2	43	1000	145219295	145272531	19.62134156	0.545454545	rs455117	0.197381
2052	6	GSTA1	32	1000	52636177	52688664	34.68836765	0.226773227	rs11752938	0.139768
2053	6	GSTA2	3	1000	52594884	52648361	2.83508512	0.253746254	rs2748991	0.200835
2054	6	GSTA3	108	1000	52741438	52794496	14.67044012	0.876123876	rs557135	0.36021
2055	6	GSTA4	169	1000	52822745	52880178	183.16176	0.135864136	rs34074749	0.032324
2056	6	GSTA5	24	1000	52676540	52730893	40.49748807	0.131868132	rs4538706	0.09738
2057	6	GSTA7P	13	10000	52584260	52629957	24.89961239	0.04319568	rs4715309	0.007484
2058	6	GSTM2P1	59	1000	111347621	111388757	38.68550657	0.373626374	rs79300162	0.120672
2059	6	GTF2H5	100	1000	158569378	158640376	90.4564094	0.227772228	rs62437115	0.015433
2060	6	GTF3C6	176	1000	111259762	111309091	30.70695659	0.759240759	rs9487562	0.210897
2061	6	GUCA1A	33	1000	42103143	42167794	3.49137374	0.924075924	rs2207729	0.47818
2062	6	GUCA1B	15	1000	42131021	42182694	0.037599869	0.994005994	rs9471799	0.921412
2063	7	GRM3	360	1000	86253229	86514192	333.9386833	0.178821179	rs10257201	0.014689
2064	7	GS1-18A18.1	135	1000	54604662	54659419	71.27579968	0.483516484	rs964823	0.07621
2065	7	GS1-259H13.2	7	1000	99175901	99228456	3.332091443	0.428571429	rs185677665	0.3497
2066	7	GSAP	398	1.00E+05	76920067	77065717	1024.414821	0.004709953	rs74691789	0.000655
2067	7	GSTK1	5	1000	142940521	142986222	6.957824684	0.170829171	rs17164171	0.078233
2068	7	GTF2IRD1	97	1000	73848119	74036920	28.63794838	0.685314685	rs28504076	0.160008
2069	7	GTF2IRD1P1	170	1000	66254979	66329813	232.0672547	0.126873127	rs187785919	0.068543
2070	7	GTPBP10	236	1000	89955978	90040769	107.9598386	0.533466533	rs6415323	0.083842
2071	7	GUSBP10	18	1000	57213376	57267863	5.317518994	0.574425574	rs7777174	0.450344
2072	8	GSDMC	214	1000	130740441	130819134	99.55389183	0.528471528	rs967974	0.081859
2073	8	GSR	141	10000	30515579	30605486	288.3456145	0.060093991	rs8190924	0.003214
2074	8	GTF2E2	184	1000	30416030	30535738	156.2455716	0.220779221	rs7833229	0.016037
2076	9	GTF3C4	118	1000	135525727	135585470	92.06529906	0.293706294	rs4962073	0.02392
2077	9	GTF3C5	101	1000	135886061	135953890	115.5167314	0.174825175	rs2988567	0.043649
2078	10	H2AFY2	202	1000	71792356	71892040	136.9137949	0.328671329	rs7899363	0.044397
2079	11	GVINP1	171	1000	6714380	6763110	131.2709582	0.260739261	rs10769713	0.084405
2080	11	GYLTL1B	8	1000	45923195	45970647	4.713931427	0.377622378	rs7934681	0.367364
2081	11	H19	98	1000	1996405	2039065	99.87991072	0.203796204	rs217225	0.043279
2082	11	H2AFX	56	1000	118944584	118986177	53.01142125	0.220779221	rs2855068	0.021406
2083	11	HARBI1	26	1000	46604855	46658777	7.575124955	0.545454545	rs61882755	0.186996
2084	11	HBB	129	1000	5226695	5268301	36.78208365	0.772227772	rs10837594	0.135915
2085	11	HBBP1	98	1000	5243184	5284822	63.42328165	0.340659341	rs11036476	0.200812
2086	11	HBD	112	1000	5234058	5275858	50.37679424	0.564435564	rs11036476	0.200812
2087	11	HBE1	72	1000	5269579	5311373	57.54729353	0.274725275	rs11036476	0.200812
[truncated: 19,923 more rows]
