# Supplementary material for: Genome-wide gene-based analyses of weight loss interventions identify a potential role for NKX6.3 in metabolism
Source: Nat Commun. 2019 Feb 1;10:540. doi: 10.1038/s41467-019-08492-8 (PMC6358625; doi:10.1038/s41467-019-08492-8)
Supplement: Supplementary file 9 — Supplementary Data 5 [file 41467_2019_8492_MOESM9_ESM.zip]

Archive with 1 entries (1 files):
- Diogenes.snpbased.txt
