# Supplementary material for: Genome-wide gene-based analyses of weight loss interventions identify a potential role for NKX6.3 in metabolism
Source: Nat Commun. 2019 Feb 1;10:540. doi: 10.1038/s41467-019-08492-8 (PMC6358625; doi:10.1038/s41467-019-08492-8)
Supplement: Supplementary file 11 — Source Data [file 41467_2019_8492_MOESM11_ESM.xlsx]

## Sheet: Figure 3
Figure 3A
CHR	BP	SNP	pval	riviera_ppa	credibleScore	sumAnnot	tssdist	DNAse	Repressed (LCL)	Enhancer (ES cells)	Repressed (ES cells)	Trascribed (ES cells)	Repressed (HeLa)	Repressed (HepG2)	Repressed (HUVEC)	Repressed (K562)
1	167132882	rs1027493	5.06e-06	0.185043	0.160452	31	806	1	1	1	0	0	1	1	1	1
1	167133565	rs10800288	4.12e-06	0.000571531	0	6	1489	0	1	0	0	1	1	1	1	1
1	167145788	rs10918654	0.00057	1.32291e-05	0	8	13712	1	1	0	1	0	1	1	1	1
1	167111293	rs11808527	6.54e-06	0.000605575	0	8	16136	1	1	0	1	0	1	1	1	1
1	167112685	rs12409055	4.78e-06	0.000505484	0	6	17528	0	1	0	1	0	1	1	1	1
1	167124465	rs1532482	3.79e-06	0.00062189	0	6	7609	0	1	0	1	0	1	1	1	1
1	167126987	rs870879	4.27e-06	0.160452	0.185043	31	5087	1	1	1	0	0	1	1	1	1
1	167126942	rs873821	3.43e-06	0.319261	0.319261	33	5132	1	1	1	0	0	1	1	1	1
1	167126910	rs873822	3.43e-06	0.332927	0.332927	33	5164	1	1	1	0	0	1	1	1	1
Figure 3B
CHR	BP	SNP	pval	riviera_ppa	credibleScore	sumAnnot	tssdist	DNAse	CTCF binding (LCL)	Enhancer (LCL)	Repressed (LCL)	Transcribed (LCL)	TSS (LCL)	CTCF binding (ES cells)	Enhancer (ES cells)	Repressed (ES cells)	Trascribed (ES cells)	Weak enhancer (ES cells)	CTCF (HeLa)	Repressed (HeLa)	Transcribed (HeLa)	CTCF binding (HepG2)	Repressed (HepG2)	Transcribed (HepG2)	Weak enhancer (HepG2)	Enhancer (HUVEC)	Repressed (HUVEC)	Transcribed (HUVEC)	Repressed (K562)	Transcribed (K562)
8	41423312	rs10103697	0.000819	9.74044e-09	0	4	11393	0	0	0	1	0	0	0	0	0	0	0	0	1	0	0	0	0	0	0	1	0	1	0
8	41526229	rs10481313	0.00044	3.34922e-08	0	8	2879	1	0	0	0	1	0	0	0	0	0	0	0	0	1	0	1	0	0	0	1	0	0	1
8	41484658	rs111610689	0.000327	3.04857e-08	0	6	5635	0	0	0	1	0	0	0	0	1	0	0	0	1	0	0	1	0	0	0	1	0	1	0
8	41393799	rs11779810	0.000375	0.145373	0.770292	137	77	1	1	0	0	0	0	1	0	0	0	0	1	0	0	1	0	0	0	1	0	0	0	1
8	41602668	rs11784487	0.000638	1.61047e-08	0	6	38969	0	0	0	1	0	0	0	0	1	0	0	0	1	0	0	1	0	0	0	1	0	0	1
8	41418135	rs11787055	0.000872	4.45512e-08	0	12	15570	1	0	0	1	0	0	0	0	1	0	0	0	1	0	0	1	0	0	0	1	0	1	0
8	41503003	rs11996576	2.88e-05	0.000294963	0	40	1875	1	0	0	1	0	0	0	1	0	0	0	0	1	0	0	0	0	0	0	1	0	1	0
8	41493508	rs12541376	0.000259	2.87032e-08	0	5	11370	0	0	0	0	0	0	0	0	0	1	0	0	1	0	0	1	0	0	0	1	0	1	0
8	41414189	rs12541985	0.000224	4.05581e-08	0	6	11624	0	0	0	1	0	0	0	0	0	1	0	0	1	0	0	1	0	0	0	0	1	1	0
8	41487913	rs12542573	0.000311	5.81712e-07	0	20	8890	1	0	0	1	0	0	0	0	0	0	0	0	1	0	0	0	0	0	0	1	0	1	0
8	41531478	rs12543292	0.000636	1.85433e-08	0	7	8128	1	0	0	1	0	0	0	0	0	1	0	0	0	1	0	1	0	0	0	1	0	0	1
8	41531616	rs12543328	0.000511	1.96936e-08	0	6	8266	0	0	0	1	0	0	0	0	1	0	0	0	1	0	0	0	1	0	0	1	0	0	1
8	41538871	rs12544752	3.08e-06	1.93036e-06	0	7	8932	1	0	0	1	0	0	0	0	1	0	0	0	1	0	0	1	0	0	0	1	0	0	1
8	41507474	rs12550546	0.000428	1.01312e-07	0	14	537	1	0	0	1	0	0	0	0	0	0	0	0	1	0	0	0	0	0	0	0	0	0	0
8	41482361	rs12675455	0.000965	1.14991e-08	0	6	3338	0	0	0	0	1	0	0	0	0	0	0	0	0	1	0	1	0	0	0	0	1	0	1
8	41419619	rs12676632	0.000853	4.99523e-07	0	24	15086	1	0	0	1	0	0	0	0	1	0	0	0	1	0	0	0	0	0	0	1	0	0	0
8	41419709	rs12676653	0.000846	3.32151e-06	0	33	14996	1	0	0	1	0	0	0	0	1	0	0	0	1	0	0	0	0	1	0	1	0	0	0
8	41418839	rs13251357	0.000751	1.53707e-08	0	6	15866	0	0	0	1	0	0	0	0	1	0	0	0	1	0	0	1	0	0	0	1	0	1	0
8	41426473	rs13252523	0.000737	1.04117e-08	0	4	8232	1	0	0	1	0	0	0	0	0	0	0	0	0	0	0	0	0	0	0	1	0	1	0
8	41411931	rs13268546	0.000982	1.17947e-08	0	6	9366	0	0	0	1	0	0	0	0	0	1	0	0	1	0	0	1	0	0	0	1	0	1	0
8	41412075	rs13269106	0.000981	1.22982e-08	0	6	9510	0	0	0	0	1	0	0	0	0	1	0	0	1	0	0	1	0	0	0	1	0	1	0
8	41412129	rs13270219	0.000326	3.04036e-08	0	6	9564	0	0	0	0	1	0	0	0	0	1	0	0	1	0	0	1	0	0	0	1	0	1	0
8	41489309	rs142189180	0.000253	3.7767e-08	0	6	10286	0	0	0	1	0	0	0	0	1	0	0	0	1	0	0	1	0	0	0	1	0	1	0
8	41535440	rs1685323	0.000174	4.90801e-08	0	6	12090	0	0	0	0	1	0	0	0	1	0	0	0	1	0	0	1	0	0	0	1	0	0	1
8	41429772	rs2042666	0.000746	1.96312e-08	0	7	4933	1	0	0	1	0	0	0	0	1	0	0	0	1	0	0	1	0	0	0	1	0	1	0
8	41538286	rs2355254	6.03e-06	1.30565e-06	0	8	9517	1	0	0	1	0	0	0	0	1	0	0	0	1	0	0	1	0	0	0	1	0	0	1
8	41525387	rs2439826	0.000266	3.73295e-07	0	19	2037	1	0	0	1	0	0	0	0	0	0	0	0	1	0	0	1	0	0	0	1	0	0	1
8	41523163	rs28411393	0.000314	0.00147733	0	59	185	1	0	0	0	0	1	0	0	0	0	0	0	1	0	0	1	0	0	0	1	0	0	1
8	41514297	rs2883631	0.000307	1.2877e-07	0	14	3661	1	0	0	1	0	0	0	0	0	0	0	0	0	1	0	1	0	0	0	1	0	0	1
8	41410771	rs34072175	0.000983	1.11968e-08	0	6	8206	1	0	0	0	1	0	0	0	0	1	0	0	1	0	0	1	0	0	0	1	0	0	0
8	41395092	rs35299855	0.000801	2.56614e-08	0	9	1214	1	0	0	0	1	0	0	0	0	1	0	0	0	1	0	0	1	0	0	0	1	0	1
8	41422505	rs35375627	0.000731	1.57126e-08	0	6	12200	0	0	0	1	0	0	0	0	1	0	0	0	1	0	0	1	0	0	0	1	0	1	0
8	41414279	rs35817098	0.000333	2.90609e-08	0	6	11714	0	0	0	1	0	0	0	0	0	1	0	0	1	0	0	1	0	0	0	0	1	1	0
8	41414821	rs35880708	0.000305	2.35997e-08	0	5	12256	0	0	0	1	0	0	0	0	0	1	0	0	1	0	0	1	0	0	0	1	0	0	0
8	41518872	rs3736217	6.51e-05	0.000345178	0	46	45	1	0	0	0	1	0	0	0	0	0	0	0	1	0	0	1	0	0	0	1	0	0	1
8	41516581	rs4317621	0.000315	0.0270753	0	77	1377	1	0	0	0	1	0	0	0	1	0	0	0	0	0	0	1	0	0	0	0	0	0	1
8	41521469	rs474059	0.000228	0.0550148	0.0550148	80	1256	1	0	1	0	0	0	0	0	0	0	0	0	1	0	0	1	0	0	0	0	0	0	1
8	41532647	rs486499	1.6e-06	2.92708e-06	0	6	9297	0	0	0	1	0	0	0	0	1	0	0	0	1	0	0	1	0	0	0	1	0	0	1
8	41533847	rs518629	1.57e-06	2.97764e-06	0	6	10497	0	0	0	1	0	0	0	0	1	0	0	0	1	0	0	1	0	0	0	1	0	0	1
8	41533397	rs519619	1.69e-06	3.24373e-06	0	7	10047	1	0	0	1	0	0	0	0	1	0	0	0	1	0	0	1	0	0	0	1	0	0	1
8	41534457	rs524127	0.000162	5.04378e-08	0	6	11107	0	0	0	1	0	0	0	0	1	0	0	0	1	0	0	1	0	0	0	1	0	0	1
8	41531003	rs539999	0.000261	5.9562e-08	0	9	7653	1	0	0	1	0	0	0	0	1	0	0	0	0	1	0	1	0	0	0	1	0	0	1
8	41525588	rs541194	0.000733	1.69511e-07	0	19	2238	1	0	0	1	0	0	0	0	0	0	0	0	1	0	0	1	0	0	0	1	0	0	1
8	41531239	rs541892	0.00026	3.26434e-08	0	6	7889	0	0	0	1	0	0	0	0	0	1	0	0	1	0	0	1	0	0	0	1	0	0	1
8	41534485	rs545936	1.15e-06	3.94787e-06	0	6	11135	0	0	0	1	0	0	0	0	1	0	0	0	1	0	0	1	0	0	0	1	0	0	1
8	41535403	rs554340	1.6e-06	2.9877e-06	0	6	12053	0	0	0	0	1	0	0	0	1	0	0	0	1	0	0	1	0	0	0	1	0	0	1
8	41521942	rs55765355	0.000202	2.449e-07	0	16	783	1	0	0	0	0	0	0	0	0	0	0	0	1	0	0	1	0	0	0	0	0	0	1
8	41501525	rs56131446	0.000916	1.45319e-07	0	18	3353	1	0	0	1	0	0	0	0	1	0	0	0	1	0	0	1	0	0	0	1	0	1	0
8	41535886	rs56306962	1.25e-06	3.66035e-06	0	6	11917	0	0	0	1	0	0	0	0	1	0	0	0	1	0	0	1	0	0	0	1	0	0	1
8	41521663	rs563118	0.000224	8.82771e-05	0	43	1062	1	0	0	0	0	1	0	0	0	0	0	0	1	0	0	1	0	0	0	0	0	0	1
8	41526527	rs570675	0.000262	6.698e-08	0	10	3177	1	0	0	1	0	0	0	0	1	0	0	0	0	0	0	1	0	0	0	1	0	0	1
8	41422651	rs59693252	0.000793	1.48196e-08	0	6	12054	0	0	0	1	0	0	0	0	1	0	0	0	1	0	0	1	0	0	0	0	1	1	0
8	41501022	rs60847419	0.000904	1.8874e-08	0	8	3856	1	0	0	1	0	0	0	0	1	0	0	0	1	0	0	1	0	0	0	1	0	1	0
8	41500901	rs61030600	0.000979	1.46441e-08	0	7	3977	1	0	0	1	0	0	0	0	1	0	0	0	1	0	0	1	0	0	0	1	0	1	0
8	41412728	rs6474351	0.000326	3.05635e-08	0	6	10163	0	0	0	1	0	0	0	0	1	0	0	0	1	0	0	1	0	0	0	1	0	1	0
8	41413018	rs6474352	0.000326	3.05635e-08	0	6	10453	0	0	0	1	0	0	0	0	1	0	0	0	1	0	0	1	0	0	0	1	0	1	0
8	41516915	rs6981587	1.54e-06	0.770292	0.145373	68	1043	1	0	0	1	0	0	0	0	0	0	1	0	0	0	0	1	0	0	0	1	0	0	1
8	41519944	rs6983305	9.92e-05	3.4355e-07	0	14	1117	1	0	0	0	0	0	0	0	1	0	0	0	1	0	0	1	0	0	0	1	0	0	1
8	41421069	rs6986468	0.000765	1.51412e-08	0	6	13636	0	0	0	1	0	0	0	0	1	0	0	0	1	0	0	1	0	0	0	1	0	1	0
8	41402952	rs6994017	0.000679	3.30516e-07	0	21	387	1	0	0	0	0	0	0	0	0	1	0	0	0	1	0	1	0	0	0	0	1	0	1
8	41416952	rs7002916	0.000854	1.97665e-08	0	8	14387	1	0	0	0	1	0	0	0	1	0	0	0	1	0	0	1	0	0	0	1	0	0	1
8	41421463	rs7005610	0.000765	1.51858e-08	0	6	13242	0	0	0	1	0	0	0	0	1	0	0	0	0	1	0	1	0	0	0	1	0	1	0
8	41526785	rs74816732	0.00038	2.22377e-07	0	18	3435	1	0	0	1	0	0	0	0	1	0	0	0	1	0	0	1	0	0	0	1	0	0	1
8	41525356	rs75119929	0.000435	3.04799e-07	0	20	2006	1	0	0	1	0	0	0	0	0	0	0	0	1	0	0	1	0	0	0	1	0	0	1
8	41533201	rs77072645	1.58e-06	2.96058e-06	0	6	9851	0	0	0	1	0	0	0	0	1	0	0	0	1	0	0	1	0	0	0	1	0	0	1
8	41406978	rs77976420	0.000382	2.80862e-08	0	6	4413	0	0	0	0	1	0	0	0	1	0	0	0	1	0	0	1	0	0	0	1	0	1	0
8	41402340	rs7815411	0.000404	5.26277e-06	0	32	50	1	0	0	0	1	0	0	0	0	1	0	0	0	1	0	0	1	0	0	1	0	0	1
8	41414728	rs7826331	0.000305	3.7572e-08	0	7	12163	1	0	0	1	0	0	0	0	0	1	0	0	1	0	0	1	0	0	0	1	0	1	0
8	41412757	rs7829670	0.000235	4.01765e-08	0	6	10192	0	0	0	1	0	0	0	0	1	0	0	0	1	0	0	1	0	0	0	1	0	1	0
8	41414891	rs7839519	0.00032	2.26674e-08	0	5	12326	0	0	0	1	0	0	0	0	0	1	0	0	1	0	0	1	0	0	0	1	0	0	0
8	41406307	rs7843542	0.000382	2.57416e-08	0	6	3742	1	0	0	0	0	0	0	0	1	0	0	0	1	0	0	1	0	0	0	1	0	1	0

## Sheet: Figure 4
Figure 4A
Actin-Gal4/+	739	590	709	671	559	547	517	569
UAS-HGTXIR/+	623	630	603	623	634	514	742	501
Actin-Gal4>UAS-HGTXIR	386	369	351	433
Figure 4B
Actin-Gal4;Gal80ts+	526	436	445	475	432	407	531
UAS-HGTXIR/+	360	375	392	316	336	567	415
Actin-Gal4;Gal80ts>UAS-HGTXIR	270	251	197	245	235	218	273
Figure 4C
Actin-Gal4;Gal80ts+	0.82	0.86	1.07	1.15	1.1
UAS-HGTXIR/+	0.82	0.77	0.78	0.96
Actin-Gal4;Gal80ts>UAS-HGTXIR	0.67	0.43	0.31	0.26	0.35
Figure 4D
Actin-Gal4;Gal80ts/+	1.2	0.97	1.01	0.82
UAS-HGTXOE/+	1.11	1.25	1.12	1.01
Actin-Gal4;Gal80ts>UAS-HGTXOE	8.93	9.33	9.66	9.2
Figure 4E
Actin-Gal4;Gal80ts/+	529	557	523	549	441	394
UAS-HGTXOE/+	494	462	515	461	523	480
Actin-Gal4;Gal80ts>UAS-HGTXOE	389	356	382	446	452	451
Figure 4F
UAS-HGTXIR/+	575	452	554	639	433	495	495
Ppl-Gal4/+	527	557	584	696	884	617	726
Ppl-Gal4>UAS-HGTXIR	464	502	645	494	526	393	428
nSyb-Gal4/+	481	429	805	634	516	533	671
nSyb-Gal4>UAS-HGTXIR	674	637	552	648	763	588	1044
Mef2-Gal/+	494	526	521	468	492	445	493
Mef2-Gal4>UAS-HGTXIR	562	707	538	429	293	413	362
Oeno-Gal4/+	514	554	566	556	523	584	542
Oeno-Gal4>UAS-HGTXIR	289	447	260	219	408	384
Figure 4G
Oeno-Gal4/+	529	640	590	714	524	672
UAS-HGTXOE/+	571	598	682	559	703	657
Oeno-Gal4>UAS-HGTXOE	830	648	668	787	760	779

## Sheet: Supplementary Figure 1
PC1	PC2	PC3	group
-0.0147315	0.0155219	0.0133136	Danemark
-0.0145311	0.00826871	0.00201637	Danemark
0.0161016	-0.0362582	-0.0265399	Spain
-0.01113	0.0095242	0.0089137	Danemark
-0.0150517	0.00471179	0.00420328	United_Kingdown
-0.00661143	-0.00380075	0.0201758	United_Kingdown
-0.00608225	0.00715812	0.00153058	Nederland
0.0227742	0.029533	-0.0200235	Bulgaria
0.0177954	0.0183355	-0.0258632	Bulgaria
-0.00950579	-0.00438975	0.00736222	Nederland
-0.0127924	0.00736566	0.00442492	Danemark
0.00155352	0.0292264	-0.0232823	Czech
0.0265356	0.0269108	-0.0273481	Bulgaria
0.0234557	-0.0512955	-0.0416261	Spain
-0.0169208	0.0089043	0.00464091	Danemark
0.0197775	-0.0430137	-0.0311439	Spain
-0.00555762	0.00339085	0.00835987	Nederland
0.0140017	-0.0438156	-0.0446304	Spain
0.0222996	-0.0475143	-0.0240402	Spain
-0.00974135	0.000601719	-0.000486453	Nederland
0.00886277	-0.0691561	-0.0957257	Spain
0.0575434	0.00829526	-0.00835096	Greece
-0.0103166	0.00313066	-0.00869408	United_Kingdown
-0.00683221	0.025562	-0.00657718	Nederland
-0.0143695	0.00346126	0.0198654	United_Kingdown
0.0139301	0.0468453	-0.0171298	Bulgaria
0.0572365	-0.00250838	0.00444561	Greece
-0.0146819	0.0089681	-0.00146565	Danemark
0.00625753	-0.0637633	-0.0605573	Spain
-0.000617392	0.0323321	-0.0149282	Czech
0.0555235	-0.00607793	0.00212295	Greece
0.0149508	-0.0422662	-0.0291135	Spain
-0.0101238	-0.00184405	0.0168175	United_Kingdown
0.000935568	-0.000430114	-0.00668666	Nederland
-0.00824198	0.0093878	-0.00109332	Danemark
0.0232543	0.0237999	-0.0105812	Bulgaria
0.0310351	0.0283472	-0.00744155	Bulgaria
-0.0116215	-0.00102011	0.00341652	United_Kingdown
0.0532815	0.0069552	0.00207935	Greece
0.0320399	0.0256025	-0.00234332	Bulgaria
-0.0143828	0.0123532	0.0150146	Danemark
-0.00527256	0.0107007	0.000929907	Nederland
0.053474	-0.00236937	0.0120397	Greece
0.058309	0.00198982	0.00101476	Greece
-0.0112462	0.011932	0.00421092	Danemark
0.0287172	0.032293	-0.00386207	Bulgaria
0.0229247	0.0179505	-0.00963999	Bulgaria
0.0506528	0.00634176	0.00393377	Greece
-0.013247	0.0217705	-0.00685302	Danemark
-0.0147439	0.00605054	0.0046221	Danemark
-0.00479447	-0.00565646	0.0186954	United_Kingdown
-0.0156649	0.0176006	-0.0127067	Danemark
0.00064603	-0.000188092	0.00418734	Nederland
-0.00738784	-0.001996	-0.00225599	United_Kingdown
0.0210572	0.0230752	-0.0206329	Bulgaria
-0.00385151	0.00243909	-0.00513103	Nederland
0.0542044	0.0086838	0.00464039	Greece
0.0026564	0.0246016	-0.0149041	Czech
0.0143536	-0.031554	-0.0173067	Spain
-0.0013649	0.00343069	0.00673319	Nederland
-0.0111181	0.0145172	-0.00116086	Nederland
0.0230562	0.0201335	-0.0211341	Bulgaria
-0.00995059	0.00883738	-0.000135588	Danemark
0.0151354	0.000569565	0.0192797	Nederland
0.0251491	0.0266136	-0.0155823	Bulgaria
0.00487531	-0.058548	-0.0578317	Spain
-0.0173995	0.0111001	0.00741297	Danemark
0.0167519	-0.0362748	-0.0270284	Spain
-0.000725534	0.0375002	-0.0199583	Czech
-0.00954017	0.00925831	-0.00671884	Danemark
0.052666	-0.000519484	0.0033603	Greece
0.00895942	-0.0618717	-0.0530301	Spain
-0.0138245	0.0117517	0.00585735	Danemark
0.00709665	-0.0549708	-0.055925	Spain
0.00309222	0.020804	-0.0151416	Czech
0.0216618	0.0279662	-0.0220678	Bulgaria
-0.0174389	0.0151644	0.00816756	Danemark
8.20213e-06	0.0315191	-0.0203973	Czech
-0.000957185	0.0286939	-0.0175684	Czech
-0.00779052	0.0369473	-0.0195794	Czech
-0.00703353	0.0428185	-0.0197957	Czech
0.0186518	0.0284126	-0.0186283	Bulgaria
-0.013636	0.00228631	0.00996217	United_Kingdown
-0.0153993	0.0165372	0.0133599	Danemark
0.0539969	0.0122719	0.00487831	Greece
-0.00273433	0.000744697	0.00133416	United_Kingdown
-0.0106441	-0.00201321	0.0011204	United_Kingdown
0.050096	0.00377535	0.00181379	Greece
-0.0119981	-0.00304839	0.0150006	Nederland
0.0136507	-0.0541054	-0.0500987	Spain
-0.00888119	-0.00203624	0.00437144	Nederland
0.0227852	-0.0271135	-0.013248	Spain
-0.00599877	0.0317753	-0.0261399	Czech
0.0572858	0.00331817	0.00985846	Greece
0.0270759	0.0229318	-0.0296057	Bulgaria
-0.00863493	0.00175555	-0.0133159	Nederland
-0.0130069	0.011629	0.000475425	Danemark
-0.00480465	0.0233749	-0.0222688	Czech
0.0223218	0.0205293	-0.0162125	Bulgaria
0.000251077	0.00375289	-0.0102988	Nederland
0.00548568	-0.0597327	-0.0671424	Spain
-0.00299819	-0.0100429	0.00294868	Nederland
0.0278642	0.0270001	-0.0212839	Bulgaria
0.0161368	-0.0361318	-0.02999	Spain
0.00796048	-0.053717	-0.0669255	Spain
0.0550212	0.00106503	0.00352128	Greece
-0.0124185	-0.00816808	-0.00104876	United_Kingdown
-0.0163041	0.00182722	0.00948528	United_Kingdown
0.0112467	-0.056481	-0.0515517	Spain
-0.00688569	-0.00423703	0.00179739	United_Kingdown
0.0125945	-0.0471161	-0.025973	Spain
-0.00398892	-0.000416576	-0.00183225	United_Kingdown
0.0471128	0.000272718	0.00764478	Greece
0.054751	0.0081532	0.00224774	Greece
-0.000644287	0.0058022	0.00779052	Nederland
-0.00829134	-0.00162096	0.00513885	United_Kingdown
-0.0134327	0.00738821	0.00958583	Nederland
0.0190637	0.0288651	-0.0316426	Bulgaria
-0.0144706	0.0122678	-0.00614123	Danemark
0.0545336	0.00558056	0.00982539	Greece
-0.0192894	0.0170406	0.00607611	Danemark
-0.0112467	0.00206795	-0.00378625	Danemark
-0.0189671	0.0103226	0.0136725	Danemark
0.0219129	0.0298984	-0.0231498	Bulgaria
-0.00295693	-0.000711719	-0.00311778	Nederland
0.0148309	-0.0393061	-0.0416037	Spain
-0.00519403	0.00209681	0.00796178	Nederland
0.00174968	-0.00127854	0.00650146	Nederland
0.0189761	-0.0317254	-0.0187843	Spain
-0.00715926	-0.00244301	0.0149526	United_Kingdown
-0.012425	0.0130179	-0.00263804	Danemark
-0.00154309	-0.00270734	0.00655985	Nederland
-0.00713225	0.0116774	-0.0160933	Nederland
0.00926054	-0.0098538	0.00401116	United_Kingdown
-0.00497156	0.03229	-0.011767	Germany
-0.00967913	0.00295268	0.00138324	United_Kingdown
0.0413778	0.0093493	-0.00243775	Greece
0.0103301	-0.0631928	-0.067426	Spain
0.0160758	-0.0427199	-0.0434755	Spain
-0.0142972	0.016207	0.00820835	Danemark
0.00655291	-0.0620725	-0.0676391	Spain
-0.0012956	0.00495193	0.0127932	Nederland
0.0167807	-0.0460655	-0.0378248	Spain
-0.0167746	0.0206605	0.00770542	Danemark
-0.00335718	0.0202276	-0.0283617	Czech
0.0536839	0.0127765	0.0343471	Greece
0.0272843	0.0404066	-0.015649	Bulgaria
0.00130675	0.0375482	-0.0186801	Czech
0.0307459	0.0236753	-0.0149869	Bulgaria
-0.0113611	0.00464875	0.00660259	Nederland
0.00316608	-0.0201432	-0.00816936	Spain
-0.00627862	0.000286295	0.00336669	Nederland
-0.0005606	-0.00856075	-0.00112627	United_Kingdown
-0.0139567	0.0391948	-0.0173925	Germany
-0.0107667	0.0107169	0.0147731	United_Kingdown
0.00575703	-0.0713084	-0.0792862	Spain
-0.00217808	-0.0021646	-0.00764681	Nederland
-0.013299	0.0119478	-0.00258268	Danemark
-0.00396833	-0.0038916	0.000830102	Nederland
-0.0167645	0.00253968	0.00341382	United_Kingdown
-0.0134566	-0.010246	0.0167578	United_Kingdown
-0.0137669	0.0120044	0.0025246	Danemark
0.0493066	0.00092634	0.00686971	Greece
-0.0104895	0.0165071	-0.0206759	Germany
0.0196919	-0.0529426	-0.0633181	Spain
0.0262367	0.0137745	-0.01504	Bulgaria
0.0590819	0.00200879	0.000245634	Greece
0.0216692	0.0272561	-0.0284617	Bulgaria
-0.017476	0.00383612	-0.00140118	Danemark
0.00330279	0.0187044	-0.00327184	Danemark
0.00569205	-0.00195445	0.016822	United_Kingdown
-0.0112015	-3.96631e-05	0.00524543	United_Kingdown
-0.002766	0.000879884	-0.00181169	Nederland
0.0552082	0.0103733	0.00514309	Greece
0.0409862	0.00699956	-0.0093168	Greece
-0.0144621	0.00255126	0.0111681	Danemark
0.0508463	0.00584381	0.000993543	Greece
0.0127334	-0.0484771	-0.0557313	Spain
0.00549811	-0.0629422	-0.0638505	Spain
-0.00831545	0.0241235	-0.00870293	Germany
-0.0163985	0.0133889	0.00934524	Danemark
-0.0165406	0.0147828	0.00134964	Danemark
0.0286349	0.0371957	-0.0441339	Bulgaria
0.0431254	-0.00502088	0.0051347	United_Kingdown
-0.0134102	0.0135743	0.00234259	Danemark
-0.00451815	0.0588288	-0.0390447	Czech
-0.0150784	0.0150548	0.0123411	Danemark
-0.00338698	0.0268892	-0.0097094	Czech
-0.00441655	-0.00559984	-0.00306651	Nederland
-0.0121056	-0.00316484	0.0125298	United_Kingdown
-0.00744716	0.00610021	0.000500007	United_Kingdown
0.000498431	0.0276922	-0.0234844	Czech
0.000514486	0.0550099	0.0428495	Danemark
-0.00490169	0.0246498	-0.032362	Czech
-0.00702348	0.00374591	0.0119085	Nederland
0.0129996	-0.0494024	-0.0526285	Spain
-0.00280899	0.0322774	-0.0159463	Czech
0.0610272	0.0132576	0.024708	United_Kingdown
-0.0135485	0.00233272	-0.00469592	United_Kingdown
-0.00416652	0.0405941	-0.0291859	Czech
0.011603	-0.055215	-0.0576536	Spain
0.0183443	0.019927	-0.00595193	Bulgaria
-0.00501134	-0.00101274	0.0071479	Nederland
-0.00227346	-0.0038849	0.00631957	Nederland
0.011319	-0.086	-0.11501	Spain
0.0550764	0.014103	0.0071326	Greece
0.0525264	0.0111607	0.000535603	Greece
-0.0117614	0.0190519	-0.00223772	Danemark
-0.00283519	0.0340204	-0.0346283	Czech
0.00714589	-0.0581769	-0.0625385	Spain
-0.000725246	0.00326077	-1.67857e-06	Nederland
0.0437695	0.00308011	0.0272131	United_Kingdown
-0.000924294	0.0270843	-0.0043816	Germany
-0.0141668	0.0126869	0.00710457	Danemark
0.00241582	0.040966	-0.0218278	Czech
-0.00602839	-0.0018801	0.0149422	Nederland
-0.0162196	0.00967228	0.00669239	Danemark
-0.00205924	0.0349557	-0.0321564	Czech
0.0256731	0.0255177	-0.0227307	Bulgaria
-0.0167816	0.013424	0.0103161	Danemark
0.028003	0.0181382	-0.0010464	Bulgaria
0.0184322	-0.0465268	-0.0406069	Spain
0.0144364	-0.050463	-0.0308063	Spain
-0.00356688	0.00292787	-0.0129541	Nederland
-0.00546731	0.0264359	-0.0120494	Germany
-0.00634434	0.0257446	-0.0162036	Germany
-0.0133867	0.0118147	-0.000764774	Danemark
-0.00378963	-0.00272284	0.0099357	Nederland
0.0270962	0.0259347	-0.0132817	Bulgaria
-0.0112338	0.0177594	-0.00248108	Danemark
0.022736	0.0225724	-0.0138695	Bulgaria
-0.0141323	0.0119864	0.000865594	Danemark
0.0253691	-0.0329232	-0.0112266	Spain
-0.0185211	0.0104161	0.00695435	Danemark
0.0537135	0.00618917	0.0134008	Greece
0.027824	0.0229018	-0.0206353	Bulgaria
-0.00995363	0.00959833	0.00639422	Danemark
-0.0158239	0.0140826	0.00025775	Danemark
-0.00483587	0.00580907	0.00553791	Nederland
-0.0177381	0.0147026	-0.000874529	Danemark
-0.00765358	0.0242505	-0.0205339	Germany
0.0144329	-0.0481966	-0.0540312	Spain
0.058631	0.00376461	-0.00228407	Greece
0.0215294	0.0394197	-0.0203735	Bulgaria
-0.0126506	0.0186316	0.00154321	Danemark
0.00618188	0.0248638	-0.0205536	Czech
0.0276006	0.0236915	-0.0197582	Bulgaria
0.05746	0.00515413	0.0159423	Greece
-0.0168327	0.00301962	0.00754163	Danemark
0.0523772	0.00402644	-0.00780847	Greece
0.0196289	-0.035585	-0.0152554	Spain
-0.0148967	0.0142106	0.00835583	Danemark
0.0156321	0.0164094	-0.0155723	Bulgaria
0.0210504	0.0256305	-0.0183272	Bulgaria
-0.015502	0.00622011	0.00602067	Danemark
-0.00586672	-0.00803403	0.0294666	United_Kingdown
-0.0108346	0.00708954	0.00882627	Danemark
0.0187353	-0.0482438	-0.0515139	Spain
0.00840659	-0.0651218	-0.0680502	Spain
-0.0107623	-0.00921773	0.00951059	United_Kingdown
-0.000498357	0.0491433	-0.0276793	Czech
0.0269487	-0.0346547	-0.0111967	Spain
0.0194601	-0.0286224	-0.0257972	Spain
0.0197688	-0.041059	-0.0345023	Spain
0.0250614	0.0210182	-0.0152774	Bulgaria
-0.0126951	0.0123564	0.00265704	Danemark
-0.00702308	0.0223702	-0.00784021	Germany
-0.0142859	0.0356642	-0.0159353	Danemark
0.0305621	0.0359187	-0.00469084	Bulgaria
0.0231136	0.030269	-0.0234543	Bulgaria
5.77383e-05	0.0235818	-0.0164468	Czech
-0.011134	0.0135577	0.00772867	Danemark
-0.00956975	0.00442883	0.00911441	United_Kingdown
0.0199816	0.0308869	-0.0177777	Bulgaria
0.0525833	0.00999958	-0.00167969	Greece
-0.0176691	0.00748008	0.0131319	Danemark
-0.000261309	-0.00137826	0.00817995	Nederland
-0.014746	0.0175349	0.0098425	Danemark
-0.00661985	-0.000354907	-0.00494667	United_Kingdown
-0.0106732	-0.00173482	0.0139975	United_Kingdown
0.00325823	0.040261	-0.0266138	Czech
-0.0145713	0.0135527	0.00171376	Danemark
-0.00538159	-0.0072334	-0.00853769	Nederland
-0.01359	0.0196571	-0.000514955	Danemark
-0.0157644	0.0192085	0.00493861	Danemark
-0.0112846	-0.00144289	0.00365628	United_Kingdown
-0.0107367	0.00156156	0.00023013	United_Kingdown
-0.00536499	-0.000229104	0.00811294	Nederland
0.021985	-0.0729339	-0.0959133	Spain
0.00998041	-0.0500342	-0.0453844	Spain
-0.00611935	-0.0076819	0.00859589	Nederland
-0.0133604	0.0156648	-0.00979677	Danemark
-0.0156433	0.011492	0.00372305	Danemark
-0.00309299	-0.00387628	0.00663193	Nederland
-0.00320415	0.0121514	0.00705018	Nederland
-0.0115738	0.0107907	-0.00315896	Danemark
-0.00371036	0.00474994	-0.00313888	United_Kingdown
-0.0107258	0.0264038	0.00766247	Danemark
0.0573978	0.00390677	0.00578648	Greece
0.00847246	0.0341352	-0.0051742	Czech
0.0201534	0.0228414	-0.0257033	Bulgaria
0.0212405	0.0263275	-0.0182608	Bulgaria
0.026115	0.0152716	-0.0145359	Bulgaria
-0.00894614	-0.00823747	0.0117924	United_Kingdown
0.0165507	0.0289577	-0.0146417	Czech
0.0136619	-0.039025	-0.0150275	Spain
-0.010457	0.00935747	0.000150538	Danemark
0.0224901	0.0274651	-0.0242738	Bulgaria
0.0501757	-0.00232518	0.00903016	Greece
-0.0156517	0.0149008	0.000593325	Danemark
0.0491824	0.00206047	0.00980604	Greece
-0.00441142	0.031184	-0.035461	Czech
-0.0114632	0.00149938	0.00194957	Nederland
0.0193007	-0.0481123	-0.0469763	Spain
-0.00429275	0.0255566	-0.0154677	Czech
-0.00290403	0.00140474	0.0164275	Nederland
0.00279962	0.0400154	-0.0124666	Czech
0.0592481	0.0138463	0.010514	Greece
-0.00416034	0.00794971	0.0168786	Nederland
0.052696	0.00386309	0.0107902	Greece
-0.013131	0.0147774	0.00126376	Danemark
0.00060476	0.029537	-0.0143837	Czech
-0.000694371	0.00145586	0.0018425	Nederland
0.0247963	0.0521979	-0.0388182	Bulgaria
-0.00169198	-0.00750489	0.00224901	Nederland
0.000536159	-0.00536671	-0.00403284	Nederland
0.0251985	0.0307931	-0.0177395	Bulgaria
-0.010908	0.000340975	0.00520893	United_Kingdown
-0.006511	-0.00223363	0.00547713	Nederland
-0.00835561	0.00126386	0.00723739	Nederland
-0.0124448	0.0176967	0.00298022	Danemark
-0.0118552	0.00507315	0.016684	United_Kingdown
-0.00395895	0.029807	-0.0301237	Czech
0.0101184	-0.0383148	-0.0444233	Spain
0.0255467	0.0283619	-0.0422782	Bulgaria
-0.00797565	0.000326626	0.00356768	United_Kingdown
0.00122415	-0.00354513	-0.00547514	Nederland
-0.00423429	-0.000668764	-0.00541884	Nederland
-0.000196158	0.0337339	-0.0343688	Czech
0.0111979	-0.0463122	-0.0531968	Spain
-0.014721	0.0116801	0.00626483	Danemark
-0.00670945	0.0381093	-0.0306128	Germany
0.0512047	0.00891344	0.0131426	Greece
0.0258559	0.0262872	-0.029504	Bulgaria
0.0151878	-0.0737354	-0.08145	Spain
-0.00167308	0.0298742	-0.036951	Czech
-0.00515238	0.0222099	-0.000526384	Germany
0.00891187	-0.0623886	-0.0948957	Spain
-0.0102779	0.00372102	0.013171	United_Kingdown
0.0231138	-0.0522169	-0.0447223	Spain
0.0065543	-0.0649057	-0.0580855	Spain
-0.00136681	-0.00840375	0.00173375	Nederland
0.0453114	0.00445624	-0.00894962	Greece
0.0137853	-0.0535002	-0.0345734	Spain
0.00888178	-0.0487009	-0.0552664	Spain
-0.0118136	0.00853526	0.00769199	Nederland
0.00205761	-0.00226909	-0.000767876	Nederland
-0.0162761	0.017298	0.00840179	Danemark
0.020375	0.0251628	-0.0263574	Bulgaria
0.0296604	0.0221415	-0.0103536	Bulgaria
0.0243344	0.0287208	-0.0301406	Bulgaria
0.0501589	-0.00462034	0.00615403	United_Kingdown
-0.00495296	0.0304512	-0.0279872	Czech
-0.00161241	0.000166689	-0.00688744	Nederland
0.0260448	0.021852	-0.0156364	Bulgaria
0.0176929	-0.0259773	-0.0157425	Spain
0.0319976	0.0251514	-0.0163997	Bulgaria
0.0218322	0.0334136	-0.0202941	Bulgaria
-0.000519088	0.0318853	-0.0113609	Czech
0.0596176	-0.000713297	-0.00531373	Greece
-0.0079097	0.0164679	-0.00670343	Danemark
0.0328411	0.0100095	-0.0160878	Greece
0.0266097	0.0207316	-0.0179692	Bulgaria
0.000664261	0.0246517	-0.00673869	Nederland
0.00187243	0.0314297	-0.0182157	Czech
0.0137364	-0.0682665	-0.0887095	Spain
-0.00758609	0.0386141	-0.0319435	Germany
-0.0155322	0.0129728	-0.00205423	Danemark
-0.00712574	0.00943195	0.00852016	Nederland
0.00902532	-0.0603452	-0.0704329	Spain
0.0161214	-0.0460966	-0.0254375	Spain
-0.00600439	0.0195776	-0.0187171	Germany
-0.00411575	0.0428107	-0.0083109	Czech
-0.0103614	0.00292192	0.00727776	Danemark
-1.16396e-05	0.037476	-0.0161515	Czech
-0.00214451	0.0013176	-0.00248249	Nederland
0.031474	0.0151423	-0.0342604	Bulgaria
0.0523485	-0.00158948	0.0113709	Greece
-0.00606657	0.0243203	-0.026124	Germany
0.017521	-0.0388205	-0.0282339	Spain
-0.000601757	0.0347033	-0.0167382	Czech
-0.00440092	-0.000887357	0.00107682	Nederland
-0.00143567	-0.00857907	0.00658649	Nederland
-0.00192796	0.000809217	0.0127154	Nederland
-0.00675401	0.032543	-0.0196299	Germany
-0.00969793	-0.0033269	0.00446332	Nederland
-0.0139127	0.0100994	0.00130184	Danemark
-0.00616566	0.0339666	-0.0213607	Germany
-0.0133565	0.0063573	-0.00490787	Danemark
0.0193879	-0.0313301	-0.0250979	Spain
0.00661125	-0.0663236	-0.0623499	Spain
0.0524326	0.0149191	-0.00425387	Greece
0.0527859	-0.00766338	0.00718389	Greece
0.049211	0.00720139	-0.00426458	Greece
0.0555805	0.00790909	0.00299564	Greece
0.0281826	0.028358	-0.0132666	Bulgaria
0.0240752	0.0229267	-0.0251057	Bulgaria
-0.00353372	0.000485734	-0.00587017	Nederland
-0.013304	0.0185262	0.00180209	Danemark
-0.00944891	-0.00390253	0.00418285	United_Kingdown
-0.00285062	-0.00569937	-0.000890461	Nederland
0.0185048	-0.0353784	-0.0181541	Spain
-0.00569567	0.00106912	-0.00507716	Nederland
0.00455307	-0.000486889	0.0161365	Danemark
-0.0124886	0.00741644	0.00796308	Nederland
-0.0136955	0.00630232	-0.00453002	Danemark
-0.00071949	0.0393098	-0.0296361	Czech
-0.00868772	0.0197966	-0.00952318	Germany
0.0247573	0.0254986	-0.0229711	Bulgaria
0.019731	0.0241715	-0.0267796	Bulgaria
-0.0184093	0.0140693	-0.0044955	Danemark
0.0185613	0.0186639	-0.0274091	Bulgaria
-0.0021605	0.0381373	-0.0251408	Czech
-0.0021756	0.00245798	-0.00937758	Nederland
-0.0150989	0.0155407	-0.00283009	Danemark
-0.00459	0.0361373	-0.0369531	Czech
0.0291692	0.0373397	-0.037042	Bulgaria
0.0497369	0.00328388	-0.00148814	Greece
-0.0108914	0.0108117	0.00314941	Danemark
-0.0139127	-0.00689679	0.000280041	United_Kingdown
0.0234171	0.0212201	-0.0202881	Bulgaria
-0.00269203	0.02777	-0.0144694	Czech
-0.00836018	0.00110271	0.0221537	United_Kingdown
0.031849	0.0202862	-0.010062	Bulgaria
0.00519845	-0.0497066	-0.063322	Spain
-0.00549334	0.00377514	-0.00340742	Nederland
-0.014022	0.022275	0.00514503	United_Kingdown
0.0186834	-0.0357226	-0.0207397	Spain
0.0177085	0.0274277	-0.0163019	Bulgaria
0.00124402	0.0505356	-0.0418338	Bulgaria
-0.00676859	0.0392416	-0.0270493	Germany
-0.00536431	0.0324648	-0.0174301	Germany
0.0223886	-0.0708155	-0.100534	Spain
0.0114547	-0.0579635	-0.0582634	Spain
0.0507797	0.0107897	0.00109287	Greece
-0.00156167	-0.00182168	0.0056516	Nederland
0.0285434	0.0228919	-0.00810563	Bulgaria
-0.00535914	-0.00313091	0.00954583	United_Kingdown
-0.00980052	0.0109236	-0.000804956	Danemark
0.01142	-0.0478108	-0.0490574	Spain
-0.00765682	0.00123873	0.00941085	Nederland
0.0524656	0.00149258	0.00440912	Greece
-0.0166097	0.0151764	-0.00415322	Danemark
0.0563545	0.0131587	0.00577656	Greece
0.0281765	0.0284083	-0.0253723	Bulgaria
-0.00475953	0.00692955	0.00195399	Nederland
0.0156531	0.0174413	0.00292487	Danemark
-0.014141	0.00733623	0.00827808	Danemark
0.00114171	0.0125729	0.000300139	United_Kingdown
-0.00821724	0.0374885	-0.0186951	Germany
-0.0068396	0.0336966	-0.0280271	Germany
-0.0110865	0.0151369	0.0117045	Danemark
-0.01233	0.00822007	0.00441348	Nederland
-0.0133088	0.019152	0.00273835	Danemark
0.0550804	-0.00288126	0.000165913	Greece
-0.00922532	0.01167	0.0131389	Danemark
0.0136235	-0.0422583	-0.0543771	Spain
-0.0116803	0.0119684	0.00489782	Danemark
-0.0041532	0.0079013	-0.00125904	Nederland
-0.00290044	0.00723642	0.00346043	Nederland
-0.00435502	0.00274521	-0.00220088	Nederland
0.0131434	-0.0398139	-0.0226813	Spain
0.0143983	-0.0522213	-0.0450718	Spain
-0.0126098	0.012399	-0.00651919	Danemark
-0.00302991	0.0331018	-0.0170483	Germany
-0.00527177	0.0260162	-0.0109961	Germany
-0.0156779	0.0181906	0.0108296	Danemark
-0.0117346	0.00275205	0.00945778	United_Kingdown
0.0213401	-0.0334411	-0.0262121	Spain
-0.00852799	0.0301847	-0.0211596	Germany
-0.00920585	-0.000897117	0.0105069	United_Kingdown
-0.0113111	0.000431385	0.0055977	United_Kingdown
-0.001991	-0.00204595	0.00276541	Nederland
-0.00626972	0.0297434	-0.0140333	Czech
-0.00931502	-0.00372364	0.00793892	United_Kingdown
-0.00742597	-0.00224985	0.00552161	Nederland
0.000309673	0.0321519	-0.0224331	Czech
-0.00709038	-0.0060167	-0.00862645	Nederland
0.000135953	0.00887514	-0.025023	Germany
-0.0119145	0.008554	0.011014	Nederland
-0.000931708	0.00208439	-0.00641868	Nederland
0.0218596	0.0216739	-0.0191573	Bulgaria
-0.0115874	-0.000422222	0.00133157	United_Kingdown
-0.00052049	-0.00271569	-2.15126e-05	Nederland
-0.00317989	0.0332193	-0.0187244	Czech
0.0235861	-0.0404089	-0.0251439	United_Kingdown
-0.0101829	0.0483751	-0.021805	Germany
-0.00577167	-0.00404516	0.00684118	Nederland
-0.0129866	0.00882778	0.00699014	United_Kingdown
0.00288987	0.00561858	-0.00298315	Nederland
-0.00620137	-0.00125516	0.00940889	United_Kingdown
-0.00576529	0.00472407	0.00572053	Nederland
-0.00267071	0.0318829	-0.0265246	Czech
0.0563382	0.00476969	0.00613409	Greece
-0.00507724	0.0261098	-0.0223142	Germany
0.05814	0.00552788	0.0171726	Greece
0.046397	0.0119068	-0.0154454	Greece
-0.00852697	0.00352398	0.0191761	United_Kingdown
-0.00323763	0.0464774	-0.0290286	Czech
-0.0108882	-0.00542822	0.00931552	United_Kingdown
-0.0128375	0.0300546	-0.0166558	Germany
-0.0109299	0.00747488	0.00484474	United_Kingdown
-0.0138901	0.0142565	-0.0012344	Danemark
-0.0102904	0.00270102	0.00770533	Nederland
0.0555718	0.00977531	0.000745878	Greece
-0.00352476	0.0337035	-0.023774	Czech
0.0142199	0.0344318	-0.0356416	Bulgaria
-0.0100861	-0.00832081	0.0131037	United_Kingdown
0.0261285	0.020638	0.0164584	Danemark
-0.0110953	0.00593199	0.00133564	United_Kingdown
0.0264942	0.0194939	-0.0244597	Bulgaria
0.049932	0.00236242	0.0140621	Greece
0.0184816	-0.0392649	-0.023182	Spain
-0.00389632	0.0293798	-0.0160254	Germany
-0.00637885	0.0128192	0.00113224	Danemark
-0.00232356	0.00326226	0.00218334	Nederland
-0.0181507	0.0211733	-0.00195882	Danemark
0.00703932	0.030025	-0.00797734	Czech
0.055558	-0.0101013	0.00218419	Greece
0.0465158	0.0065203	-0.0166486	Greece
-0.0164459	0.00577535	0.0104168	Nederland
0.0397945	0.00556165	0.0136145	Bulgaria
-0.00488813	0.0347621	-0.0378593	Czech
0.0217698	0.0290597	-0.0120474	Bulgaria
0.053527	0.00360992	0.00407015	Greece
0.0512012	0.00619801	-0.00601045	Greece
-0.0115674	0.0100423	0.00377607	Danemark
-0.0131101	0.00737217	0.00481364	Danemark
-0.0120684	0.0105391	-0.00376277	United_Kingdown
0.0014121	0.00512932	0.00928191	Nederland
-0.00510527	0.00944668	0.000260701	Nederland
-0.0153625	0.0101399	0.00778778	Danemark
-0.00168812	0.000522584	0.00101656	Nederland
-0.0151036	0.019121	-0.00657647	Danemark
-0.0190847	0.014454	0.00452474	Danemark
0.0405874	0.00761875	-0.00771734	Greece
-0.0064018	0.0207838	-0.00940178	Germany
-0.00633049	0.042743	-0.0208413	Germany
0.0163891	-0.0559751	-0.0459562	Spain
-0.0117623	0.0138354	-0.00131724	Danemark
-0.00328822	0.000119464	0.0155935	Nederland
0.00301781	0.00212338	0.00166652	Nederland
-0.0104465	0.0129003	0.0121757	Nederland
-0.0139281	0.0212276	0.0144643	Danemark
0.0546357	0.0287149	0.039179	Nederland
-0.00557932	0.00988253	0.00891028	Nederland
1.63134e-05	0.0240028	-0.0211707	Czech
0.0555583	0.006864	0.0106129	Greece
0.0279	0.0270703	-0.0153048	Bulgaria
-0.004163	0.00385263	-0.00689888	Nederland
-0.00355295	-0.00061017	-0.00625435	Nederland
-0.0137962	0.00109987	0.0154168	United_Kingdown
-0.00941712	0.0355008	-0.0300661	Germany
-0.00716427	0.0263535	-0.0186371	Germany
-0.00503188	-0.000833837	0.0120408	United_Kingdown
0.0615033	-0.00679705	0.00543864	Greece
-0.0156723	0.0224004	0.0110204	Danemark
-0.00673003	0.0029011	-0.00170149	Nederland
0.0531571	0.000213803	-0.000184481	Greece
0.0226652	0.0151973	-0.0270339	Bulgaria
-0.0100896	-0.00364553	0.00974093	United_Kingdown
0.00947475	-0.063693	-0.0510846	Spain
-0.00428741	-0.0010025	0.0150938	Nederland
0.0550826	0.00262067	0.0153656	Greece
0.0225627	0.0199065	-0.019535	Bulgaria
-0.00443463	0.00647385	-0.00229802	Nederland
0.00526577	-0.0659378	-0.0469219	Spain
0.00193968	-0.0065522	-0.00559883	Nederland
-0.00985212	0.00995574	0.00612536	Nederland
0.000879368	0.0046845	-0.00212991	Nederland
-0.00409184	0.00590105	0.0143527	Nederland
-0.0120913	-0.0028028	0.00104842	Nederland
0.0153324	-0.042876	-0.0309678	Spain
-0.0135631	0.0159201	-0.000111205	Danemark
-0.0126539	0.0263752	-0.00483534	Danemark
0.0160544	-0.0438889	-0.0265736	Spain
-0.000215731	0.0292054	-0.0168335	Czech
0.00164537	0.0371993	-0.0409584	Czech
-0.00353149	0.0291598	-0.00748426	Germany
0.0111232	-0.0591922	-0.0498044	Spain
-0.00281755	0.00353389	0.00177649	Nederland
0.0631496	-0.0019986	0.010756	Greece
0.00677715	-0.0668205	-0.0678821	Spain
-0.0153139	0.0004033	0.00301142	Danemark
-0.0080796	0.0376208	-0.0161688	Czech
-0.000869603	0.0469042	-0.0382413	Czech
-0.00395972	0.0298449	-0.0391585	Czech
0.05241	0.00929288	-0.00272904	Greece
-0.00549094	0.00394126	-0.00778138	Nederland
0.0594016	0.0172258	0.0140194	Greece
-0.01709	0.013789	-0.000856367	Danemark
0.000662096	0.0306429	-0.0343658	Czech
-0.0120121	0.0293229	-0.0263829	Germany
-0.00962845	0.0029876	-0.0207217	Nederland
0.0149304	0.0351746	-0.00524397	Bulgaria
-0.00645858	0.0443429	-0.0353832	Germany
0.0170376	0.0352917	-0.0248177	Czech
-0.00192657	0.0298534	-0.0276725	Czech
-0.00284227	0.0369498	-0.0322569	Czech
-0.00134698	0.0318769	-0.0381202	Czech
-0.00932	-0.00244605	0.0059815	United_Kingdown
-0.00164641	0.0312272	-0.0232566	Czech
0.00464054	0.0217855	0.0188418	Nederland
-0.0037814	0.0380923	-0.0219077	Czech
0.0387671	-0.000639394	-0.0144298	Greece
-0.0113772	-0.00920751	0.000950375	United_Kingdown
-0.00690212	0.0335171	-0.0170377	Germany
-0.00278375	0.0423301	-0.0325705	Czech
0.0112067	-0.0606617	-0.0453432	Spain
-0.00398345	0.0184113	-0.0041933	Germany
0.0258456	0.0457294	-0.0402187	Bulgaria
-0.0126975	0.0106022	0.00223095	Danemark
0.0231885	0.0347268	-0.0148155	Bulgaria
-0.00485258	0.03471	-0.0214258	Czech
-0.00872982	0.0213419	-0.0285971	Germany
0.00654578	0.0248985	-0.0112731	Czech
-0.00194212	0.0311517	-0.0271284	Czech
0.0537239	-0.000359408	-0.00331337	Greece
-0.00511299	0.0297123	-0.0255264	Germany
-0.00619113	-0.00777297	0.0010102	United_Kingdown
0.0117043	-0.0455298	-0.0388162	Spain
-0.00416366	-0.000618805	0.0039113	Nederland
-0.00216397	0.0403949	-0.0341388	Czech
-0.00109035	0.0315045	-0.0193468	Czech
-0.00667969	0.0373413	-0.0195289	Czech
0.000590419	0.0338468	-0.0295428	Czech
-0.00542831	0.0177352	-0.0144362	Germany
-0.00099579	0.0249722	-0.0345253	Czech
-0.000488744	0.0427082	-0.0190921	Czech
-0.006336	0.0171624	-0.0139536	Germany
-0.0036603	0.028166	-0.0197425	Czech
-0.00880033	0.0270804	-0.019967	Czech
-0.0150759	0.0123089	-0.00515836	Danemark
-0.00239088	0.0294645	-0.0326599	Czech
0.00170645	0.0048032	-0.00277509	Germany
0.0172897	0.0273875	0.00105718	Czech
-0.00380983	0.0218782	-0.0028686	Germany
-0.00448145	0.0234982	-0.0110276	Germany
-0.00789047	0.0307982	-0.0184292	Germany
-0.00308998	0.0417943	-0.024143	Czech
0.0037468	0.0390959	-0.0190563	Czech
-0.0041192	0.0350953	-0.0259182	Germany
0.00192525	0.0202804	-0.0190835	Germany
-0.00256713	0.0316904	-0.0276945	Czech
-0.00631863	0.0386875	-0.024242	Czech
-0.00074181	0.0327066	-0.0151259	Czech
0.0233144	-0.057975	-0.0419009	Spain
-0.00299831	0.0300909	-0.027778	Germany
0.00553308	0.0281492	-0.016397	Czech
-0.00925706	0.0351152	-0.0409917	Czech
-0.008956	0.00558488	-0.000101805	Danemark
0.0216713	0.0208934	-0.015743	Bulgaria
-0.00691104	0.00944287	0.00194634	Nederland
-0.0105219	0.0282303	-0.0144092	Germany
0.0655491	0.0100488	0.02989	United_Kingdown
-0.00516792	0.0334522	-0.0334105	Czech
-0.0147201	0.00749606	0.00616143	Nederland
0.0213806	0.0271824	-0.0164687	Bulgaria
0.0842013	0.00141545	0.0277358	Greece
0.0206163	-0.0305297	-0.0412485	Spain
0.0183036	0.0213735	-0.0216275	Bulgaria
-0.0173699	0.0207376	0.00954655	Danemark
-0.00179117	0.0358541	-0.0313251	Czech
-0.0127611	0.00999399	-0.00125153	Danemark
-0.0167001	0.0199757	0.0172233	Danemark
-0.0013933	0.0385315	-0.0186146	Czech
-0.00964178	0.0270742	-0.0273857	Germany
0.00131595	0.0194959	-0.0122905	Czech
0.0236919	0.0356064	-0.0103335	Bulgaria
-0.00368623	0.0352702	-0.0247001	Czech
-0.0158065	0.0113215	0.00454734	Danemark
0.000761651	0.0354354	-0.0218792	Czech
0.0205024	0.0449995	-0.0088502	Czech
-0.00483519	0.00429781	-0.0102657	Nederland
-0.00220087	0.0206461	-0.0299977	Czech
-0.00528437	0.0421088	-0.0318248	Czech
-0.00336827	0.0367447	-0.0283406	Czech
0.0559398	-0.0146183	0.0106586	United_Kingdown
-0.0167952	0.0214117	0.00515323	Danemark
-0.00776125	0.00423035	0.0202454	Nederland
-0.0126373	0.0238483	-0.0196009	Germany
0.0673431	-0.00200157	0.0257192	United_Kingdown
0.0160995	-0.0531259	-0.0461598	Spain
-0.00396571	0.0195612	-0.0065277	Germany
-0.0146401	0.0195169	0.00831075	Danemark
0.0434353	0.00477735	-0.0021539	United_Kingdown
-0.00108948	0.0441695	-0.0331186	Czech
0.00171846	0.000260086	-0.00366369	Nederland
-0.0168641	0.0125641	0.0108381	Danemark
0.0306926	0.0245294	-0.00842266	Bulgaria
-0.00595707	0.0254589	-0.0175421	Czech
0.0177037	0.0288023	-0.0121958	Bulgaria
-0.0106237	-0.000936305	0.00599061	United_Kingdown
-0.0124482	0.00899956	-0.00484744	Danemark
-0.00690539	-0.00113947	-0.00245245	Nederland
-0.0167668	0.00228446	0.00416564	Danemark
-0.0156562	0.0137025	0.0036012	Danemark
-0.00789203	0.00424705	-0.00565589	United_Kingdown
-0.0108564	0.00152863	-0.00406772	United_Kingdown
0.0167019	-0.0434638	-0.0335904	Spain
-0.0124877	-0.00673359	0.0111243	United_Kingdown
-0.00386767	0.00116938	-0.00976457	Nederland
-0.00401022	0.0108074	0.00129529	Nederland
0.000708971	-0.0029161	-0.00371962	Nederland
0.0225915	-0.0353848	-0.0233363	Spain
-0.0185288	0.0181493	0.00739253	Danemark
-0.0147237	0.023738	0.00489707	Danemark
-0.0152206	0.014621	-0.00268777	Danemark
-0.000397107	0.0379133	-0.0196669	Czech
-0.00451185	0.0427179	-0.037611	Czech
-0.00870213	0.00630497	0.00628057	Nederland
-0.00410127	0.0278142	-0.018317	Czech
-0.00985445	0.00244917	0.00411047	United_Kingdown
-0.0153303	0.0132622	-0.00303944	Danemark
0.00892782	-0.084726	-0.109773	Spain
0.0163227	-0.0309254	-0.0287702	Spain
-0.00493286	0.00646325	0.00931776	Nederland
-0.00112189	-0.00363644	0.000520114	Nederland
0.0181393	-0.0255002	-0.0091244	Spain
-0.015301	0.0117531	-0.0106155	Danemark
0.0195159	-0.0343367	-0.0315279	Spain
-0.0110958	-0.00991175	0.0105552	United_Kingdown
-0.0134719	0.00964502	-0.000394621	Danemark
-0.0104055	0.0211887	-0.0127694	Germany
0.0538675	0.00117248	0.0082801	Greece
0.0534769	0.0105074	-0.00122565	Greece
0.0584932	0.00368325	0.0138883	Greece
0.0565608	0.00283718	0.00254245	Greece
0.0537365	0.0106719	0.00981225	Greece
0.0524377	0.00942531	-0.00616222	Greece
0.0543956	0.0102874	0.00751228	Greece
0.0564769	0.00269487	0.0168145	Greece
0.0560605	0.000937924	0.00708087	Greece
-0.00737641	0.0379774	-0.0204475	Germany
0.0541213	0.00519269	-0.0117363	Greece
0.0587784	0.00366267	0.00758485	Greece
0.0577557	0.00382886	0.00678452	Greece
-0.00267695	0.00277827	-0.00098579	Nederland
0.0175243	0.0216248	-0.0208038	Bulgaria
-0.0172327	0.0483019	-0.0334729	Germany
-0.00950838	0.0240071	-0.0116367	Germany
-0.00820833	0.0267573	-0.0245052	Germany
0.0559018	0.000245022	0.00680048	Greece
0.00201173	0.0307008	-0.0241346	Czech
0.0521882	0.0159088	-0.0167071	Greece
0.0357294	0.0155892	-0.0175463	Greece
0.0587478	0.00646968	-0.00911673	Greece
-0.00841481	0.0197227	-0.00648701	Germany
-0.0109857	0.0108846	-0.00742468	Danemark
0.00936742	0.0394745	-0.0226264	Bulgaria
0.0126595	-0.0457722	-0.0530562	Spain
0.0567192	0.00893488	0.00585449	Greece
0.0540221	0.00306097	-0.0121166	Greece
0.0573309	-0.00252097	-0.00152363	Greece
0.0394321	0.0176757	-0.00777766	Greece
-0.00397739	0.00937284	-0.00186292	Nederland
-0.016818	0.00197466	0.000901951	Nederland
0.0550371	-0.00368949	-0.00221777	Greece
-0.00670451	0.0177509	0.00175902	Germany
-0.00814278	-0.00099388	0.00222995	United_Kingdown
-0.00769552	-0.000208236	-0.0029737	Nederland
-0.0151027	0.01088	0.0089123	Danemark
-0.0132488	0.00672164	0.0150297	Nederland
-0.00991275	-0.00125515	-0.000683307	United_Kingdown
-0.00911011	-0.00582254	0.00489605	United_Kingdown
-0.00447262	0.00369014	-0.00127061	United_Kingdown
-0.0167436	0.0121607	-0.00986119	Danemark
-0.0104875	0.000637915	0.00721933	United_Kingdown
0.0453697	0.00276943	-0.00994787	Greece
-0.0107781	-0.0111249	0.00486397	United_Kingdown
-0.0121292	0.000990108	0.0198896	United_Kingdown
0.0552108	0.00512244	-0.0019078	Greece
-0.0114215	0.0273046	-0.019245	Germany
-0.00935569	-0.0038992	-0.00272696	United_Kingdown
-0.0101973	0.00431191	-0.00540568	United_Kingdown
0.0594191	-0.00209898	0.0107691	Greece
0.0371349	-0.011101	0.00373847	United_Kingdown
-0.0150871	0.00158396	0.0141016	United_Kingdown
-0.0137432	-0.000709072	0.00029965	United_Kingdown
-0.00960748	-0.000694906	0.00456373	United_Kingdown
0.00785565	-0.00326262	0.039959	United_Kingdown
-0.0106115	-0.00590586	0.0129249	United_Kingdown
-0.00574815	0.00112461	0.00546131	United_Kingdown
0.0119694	0.00694746	0.000200302	United_Kingdown
-0.0108518	0.000520808	-0.000195543	ottawa
0.00282587	-0.0157199	-0.0222261	ottawa
0.0632322	0.000920202	0.0274773	ottawa
-0.0205902	0.0789066	-0.0615305	ottawa
0.000582563	-0.0123627	-0.00864979	ottawa
-0.0119958	-0.00769567	0.0164521	ottawa
-0.0120421	-0.00381923	0.0153119	ottawa
-0.00996483	-0.00560591	0.0139078	ottawa
0.00897604	-0.0180981	-0.00999241	ottawa
-0.0065393	-0.00391124	0.00277938	ottawa
0.00605652	-0.001944	-0.0137164	ottawa
-0.00902482	0.000700064	0.0211192	ottawa
0.00124707	-0.0135965	-0.00328375	ottawa
-0.0117646	0.0209551	-0.000325486	ottawa
-0.000212394	0.0253895	-0.0220654	ottawa
-0.0134132	-0.0102166	0.00519741	ottawa
-0.00502664	-0.00718045	0.00607144	ottawa
0.00233139	-0.0091303	-0.00056124	ottawa
0.00152425	-0.0161996	-0.00499325	ottawa
-0.00802181	-0.0112006	0.00880933	ottawa
0.00448379	-0.0133799	-0.0092988	ottawa
-0.0121559	-0.000692775	-0.00161235	ottawa
-0.00172917	-0.004057	-0.00147324	ottawa
0.00244361	-0.00320762	-0.0162601	ottawa
-0.0128534	-0.00618046	0.0276166	ottawa
-0.0119509	0.00822222	0.0103485	ottawa
-0.00685251	0.00698009	-0.00719343	ottawa
-0.0105253	0.00148203	-0.000437665	ottawa
-0.00562232	-0.00936391	0.00485964	ottawa
-0.0138325	0.000534385	0.00721225	ottawa
-0.00699919	0.0137959	0.0024722	ottawa
-0.00880873	0.0038068	0.00530833	ottawa
-0.00596518	-0.0106229	0.00425604	ottawa
-0.0144034	-0.00404799	0.0107577	ottawa
-0.0113265	-0.00457196	0.0192391	ottawa
-0.0107546	-0.00747781	0.00885277	ottawa
-0.00411267	0.00318259	0.00328849	ottawa
0.00458022	-0.0162338	-0.00269898	ottawa
-0.0121443	-0.00390567	0.00271576	ottawa
-0.0128234	-0.00124508	0.0160386	ottawa
-0.0101842	-0.00333162	0.00334359	ottawa
-0.00189127	-0.0081328	-0.00393586	ottawa
-0.00347708	-0.00975391	0.00211785	ottawa
-0.00516007	-0.010416	0.00354855	ottawa
0.00252801	-0.0228148	-0.00139738	ottawa
-0.0125725	0.0048663	0.0057519	ottawa
-0.0132107	-0.00371909	0.0122984	ottawa
0.00296302	-0.0115528	0.0119248	ottawa
-0.00788603	-0.00358587	0.0192152	ottawa
-0.00056831	-0.0117985	-0.0167297	ottawa
-0.0130413	-0.011645	0.0263528	ottawa
-0.00697428	0.00966329	0.00955791	ottawa
-0.00693803	-0.00974462	-0.00179764	ottawa
-0.00498484	-0.0210657	-0.00883423	ottawa
0.00909276	0.0418778	-0.0274329	ottawa
-0.0122425	-0.0076806	0.00505876	ottawa
0.0089872	0.0391303	-0.0239815	ottawa
-0.00475583	-0.000171291	0.0166097	ottawa
-0.0108761	-6.20132e-05	0.0188742	ottawa
-0.011218	-0.00347941	0.00710758	ottawa
-0.00805095	-0.0144729	0.0114775	ottawa
-0.00184323	-0.0141708	0.0091644	ottawa
0.00324564	-0.00793652	-0.00380638	ottawa
-0.00113017	-0.00994959	0.00801569	ottawa
-0.0088225	-0.000781309	-0.000664724	ottawa
-0.00733161	-0.00138682	0.00659142	ottawa
-0.0151835	-0.01701	0.0336261	ottawa
-0.0138896	-0.00417215	-0.00199869	ottawa
-0.0116923	0.00855971	-0.00412728	ottawa
0.0217278	0.00120613	0.0181462	ottawa
-0.000421789	-0.00132613	0.00426658	ottawa
0.0701031	0.0104565	0.0236489	ottawa
-0.000370312	-0.000316986	-0.00493169	ottawa
-0.00534643	-0.00704631	-0.00130637	ottawa
0.040757	0.00257999	0.0103013	ottawa
0.0578451	-0.000839343	0.0170893	ottawa
0.00188198	-0.0132436	-0.000306542	ottawa
-0.0136636	-0.00302746	0.0106826	ottawa
0.00181763	0.005026	-0.00526416	ottawa
-0.00911046	-0.00913984	0.0173689	ottawa
0.00386441	-0.00700697	0.00091616	ottawa
-0.00683111	0.0158611	-0.0138548	ottawa
-0.00760478	-0.00235136	-0.00530969	ottawa
0.0034658	-0.0114886	-0.00161011	ottawa
-0.00335202	-0.00434595	0.00336466	ottawa
-0.0048194	-0.00713514	-0.00784485	ottawa
0.0392721	0.0146187	-0.00527879	ottawa
0.0621326	0.0106356	0.0360952	ottawa
-0.00788094	-0.002378	0.00905907	ottawa
-0.00999508	-0.00536452	0.0173683	ottawa
-0.000903187	0.0129074	0.0142921	ottawa
-0.0134836	-0.0109349	0.0143262	ottawa
0.00840923	-0.0210973	-0.00288876	ottawa
0.00223129	0.0388044	-0.0349793	ottawa
-0.0118357	-0.00261177	0.0258434	ottawa
-0.00506915	-0.0100322	0.0141895	ottawa
-0.00978607	0.00228039	-0.00317531	ottawa
0.000908976	0.0251797	-0.0100135	ottawa
0.000467626	-0.0171334	-0.00413117	ottawa
-0.0125185	0.033159	-0.0181084	ottawa
-0.0108781	-0.0118385	0.00589057	ottawa
-0.0124578	-0.0083483	0.0262566	ottawa
-0.00972168	-0.00226769	0.000105461	ottawa
-0.0122389	-0.00630017	0.016858	ottawa
0.00267458	-0.0133409	-0.002472	ottawa
0.0035021	-0.0120421	-0.00193009	ottawa
0.00119781	0.0367738	-0.027279	ottawa
0.0124648	0.00135335	0.0234607	ottawa
-0.0132131	0.00262709	0.00930774	ottawa
-0.012865	-0.00400269	0.00825075	ottawa
0.00177522	-0.0155703	-0.0190053	ottawa
-2.72142e-06	-0.00341627	-0.00468069	ottawa
0.000861964	0.0192209	-0.0159901	ottawa
0.00220059	0.0371144	-0.0163688	ottawa
0.00333228	0.0403804	-0.0332184	ottawa
0.00662391	0.0370871	0.0290108	ottawa
-0.00210925	-0.0147712	-0.000329011	ottawa
-0.00796866	-0.00327745	0.0252404	ottawa
-0.0114671	-0.00388945	0.0027743	ottawa
0.00301597	0.0469367	-0.0319725	ottawa
0.00333492	-0.00916717	0.00929859	ottawa
-0.00661671	-0.0109183	0.0140562	ottawa
0.00416406	-4.27088e-05	0.00384003	ottawa
0.00322532	-0.0215439	-0.0126983	ottawa
-0.00100775	0.0172182	-0.0149039	ottawa
0.00185758	-0.0222941	-0.0115129	ottawa
0.0273844	-0.00566787	-0.00716491	ottawa
-0.00824269	-0.00425281	0.0160022	ottawa
-0.00732248	-0.00926789	0.00121011	ottawa
-0.0115577	0.0147952	-0.00372698	ottawa
-0.00575812	-0.00506151	-0.0066916	ottawa
-0.00969443	-0.0142935	-0.000315535	ottawa
0.0214149	0.0326912	-0.0184053	ottawa
-0.00592929	-0.00588263	0.0149649	ottawa
-0.00650114	0.00913391	0.0109986	ottawa
-0.0159499	0.00855458	-0.00206385	ottawa
0.00497718	-0.0161246	-0.00200961	ottawa
-0.0128516	-0.00936064	0.00498226	ottawa
-0.00325279	-0.00264812	0.00225637	ottawa
-0.000509314	-0.00763995	-0.01299	ottawa
-0.0130834	0.000829535	0.0062352	ottawa
-0.00476655	-0.0137882	-0.0126444	ottawa
-0.0087908	0.0020978	-0.0020414	ottawa
0.00765757	-0.0125835	-0.00494092	ottawa
0.00615157	0.00634075	0.0124757	ottawa
0.00512014	-0.0222791	-0.00674129	ottawa
-0.0100815	0.00971429	0.00823252	ottawa
0.00128303	0.00209853	-0.00329077	ottawa
-0.0131097	0.0190409	0.00102138	ottawa
-0.0087577	0.00097963	0.0175789	ottawa
-0.0142798	0.00439359	0.0057922	ottawa
-0.00840382	-0.002401	0.00267048	ottawa
-0.0125611	0.00127295	0.00393762	ottawa
0.0112235	-0.00338704	-0.00883218	ottawa
-0.00922137	-0.00961924	0.0164945	ottawa
0.0156279	-0.0187574	0.00596381	ottawa
-0.00973906	-0.00397478	0.0091207	ottawa
-0.0138146	-0.00683313	0.00739037	ottawa
0.000399495	-0.00916035	-0.00697272	ottawa
-0.00125755	-0.00411329	-7.59924e-05	ottawa
0.000976513	-0.0187556	-0.00689122	ottawa
-0.00686463	-0.00910116	0.00623434	ottawa
-0.00912016	0.00015269	0.0160923	ottawa
-0.00633854	0.00363566	0.000226345	ottawa
-0.0166034	-0.00487596	0.00844616	ottawa
-0.00944797	-0.00198167	0.00712518	ottawa
-0.00218869	-0.00737802	-0.00410903	ottawa
-0.013591	0.00401914	0.013794	ottawa
-0.00334543	-0.00781879	0.000220804	ottawa
0.00190154	-0.0206621	0.006235	ottawa
-0.0110145	0.0030204	0.0083835	ottawa
-0.0120888	0.000353154	0.00378503	ottawa
-0.00786644	0.00042791	0.0112955	ottawa
0.00801251	0.00910769	0.0222042	ottawa
-0.00723819	0.0162982	-0.00786938	ottawa
0.0631614	0.031058	0.0434031	ottawa
-0.0123628	-0.00896103	0.00558665	ottawa
-0.0114365	-0.00637819	0.00772473	ottawa
-0.0036415	-0.00653067	-0.00900206	ottawa
-0.015129	0.020267	0.0105868	ottawa
0.0775833	-0.008928	0.0253626	ottawa
-0.00679276	-0.00641781	-0.0074708	ottawa
-0.00733299	-0.0128334	-0.00421897	ottawa
0.0295195	-0.000114524	-0.0127334	ottawa
-0.009153	0.00714424	0.0127135	ottawa
-0.0132095	-0.00778261	0.0014569	ottawa
0.00395219	-0.0207399	-0.0129314	ottawa
-0.0177577	-0.00684645	0.0146697	ottawa
0.00339936	-0.0155406	-0.0163768	ottawa
-0.0104359	-0.00255088	0.00483709	ottawa
-0.00354923	-0.00530376	0.00149227	ottawa
-0.00881422	0.00285958	0.00510095	ottawa
0.00290987	-0.0190965	-0.00545284	ottawa
-0.00975723	-0.000389306	0.00704217	ottawa
-0.0135125	-0.00221519	0.0113713	ottawa
-0.0055261	-0.00808819	0.00526608	ottawa
-0.00978008	0.0184169	-0.00695669	ottawa
-0.00514839	-0.00699841	0.00827988	ottawa
0.00344034	-0.00600504	0.00730221	ottawa
-0.0125303	-0.00307841	0.00893633	ottawa
-0.0104389	-0.00303492	0.00233321	ottawa
-0.0120007	-0.0044338	0.0240166	ottawa
-0.0106562	-0.0101728	0.0083271	ottawa
-0.00785114	-0.00573178	0.0102527	ottawa
-0.00710417	0.000581263	-0.00711752	ottawa
-0.00538908	-0.00352966	0.00757098	ottawa
-0.0131597	-0.00412461	0.0231122	ottawa
-0.0105115	-0.0102819	0.0129607	ottawa
0.00225103	0.0070427	-0.00531937	ottawa
0.0133257	0.0284484	-0.0306565	ottawa
-0.00676293	0.0552123	-0.0395498	ottawa
-0.00911034	0.0138311	0.01108	ottawa
-0.0121605	-0.0132521	0.0110631	ottawa
-0.00123754	-0.0177608	-0.0166632	ottawa
-0.00657936	0.00589966	0.00471366	ottawa
-0.00432938	0.00381554	-0.0120667	ottawa
-0.00268737	0.000857808	0.00878812	ottawa
0.0586748	-0.0126356	0.000551074	ottawa
-0.00479335	0.00688563	0.0217654	ottawa
-0.00541081	-0.0165894	0.00583297	ottawa
0.00609324	-0.00793239	-0.00244395	ottawa
-0.0018151	0.000782171	0.00454722	ottawa
-0.00782382	-0.0195046	0.00107188	ottawa
-0.00544457	0.000422029	0.0297462	ottawa
-0.00309835	-0.018901	0.0122739	ottawa
0.00171768	-0.0144978	0.00114375	ottawa
-0.00824747	-0.00121049	-0.0111856	ottawa
-0.00769637	0.00802908	0.00654527	ottawa
-0.0107938	0.00406829	0.00673116	ottawa
-0.00875081	-0.00306562	0.00602826	ottawa
0.0038002	-0.0203582	0.00366744	ottawa
-0.0103984	0.00695152	0.0131054	ottawa
-0.00806319	0.0100001	-0.00445783	ottawa
-0.00932414	-0.00687548	0.00268494	ottawa
4.94835e-05	-0.0127138	-0.00399628	ottawa
-0.000574231	-0.0149266	0.0132748	ottawa
0.00127795	-0.0231645	-0.0134145	ottawa
-0.0115697	-0.0127477	0.0222761	ottawa
-0.000855249	-0.0208218	-8.91229e-05	ottawa
3.26054e-05	-0.00337794	-0.0066498	ottawa
9.51272e-05	-0.0161131	0.000469915	ottawa
-0.0150208	-0.0116054	0.024146	ottawa
-0.0100076	-0.00472755	0.00495209	ottawa
0.00269314	-0.0132389	-0.0077999	ottawa
-0.0126947	0.0011974	0.00981058	ottawa
-0.00620227	-0.00241857	0.0182538	ottawa
0.0595654	-0.0107905	0.0129463	ottawa
0.00127082	-0.00853006	0.00151393	ottawa
0.016043	0.0130975	0.0175537	ottawa
-0.00829986	-0.00352763	0.0100764	ottawa
-0.00771611	-0.0089839	0.00773352	ottawa
-0.00741982	0.0021965	0.0104022	ottawa
-0.0148007	-0.0146944	0.000273773	ottawa
-0.00893816	-0.00230258	-0.00105753	ottawa
-0.0159671	-0.000731746	0.00901217	ottawa
-0.00986229	-0.00242155	0.0125285	ottawa
0.00140577	-0.00794786	-0.00182458	ottawa
-0.0140326	-0.0109492	0.0228075	ottawa
0.00830447	-0.00172428	0.00803703	ottawa
-0.00983698	-0.0306093	-0.0185421	ottawa
-0.00414981	0.000743628	0.0168809	ottawa
-0.0116677	-0.0131691	0.00549974	ottawa
-0.0125325	-0.00377062	0.0154089	ottawa
-0.0122875	-0.00788175	0.00869457	ottawa
0.00400724	-0.0186558	-0.0165941	ottawa
-0.010695	0.00185545	0.0247332	ottawa
-0.0126203	-0.00477868	0.00513385	ottawa
-0.0115826	-0.00752125	0.0207756	ottawa
0.00171644	-0.0217915	-0.012295	ottawa
0.000254323	-0.00974505	-0.00522106	ottawa
-0.000512842	-0.0157625	-0.0204124	ottawa
-0.017468	-0.0107262	0.0125961	ottawa
0.0626683	0.00439905	0.0398982	ottawa
-0.0151564	0.00663544	0.0116211	ottawa
-0.00689789	-0.00455029	0.00772768	ottawa
-0.0155249	0.0112086	0.0124424	ottawa
0.00276988	-0.00761961	-0.00206167	ottawa
0.000101921	-0.00855365	-0.0068399	ottawa
0.00582359	-0.0001054	0.0087601	ottawa
0.00361988	-0.0106234	-0.0112532	ottawa
-0.0117261	0.00247761	0.00935516	ottawa
-0.00521511	0.0216421	-0.0148185	ottawa
-0.00872605	-0.0011515	0.0088932	ottawa
-0.0111615	-0.00525243	0.00425414	ottawa
-0.00541592	-0.00386816	0.00864802	ottawa
0.0022435	-0.0111343	-0.0014889	ottawa
-0.0121869	-0.00995305	0.00840508	ottawa
0.000670796	-0.0217069	-0.00888631	ottawa
-0.00518337	-0.0118947	0.000278178	ottawa
-0.0170255	-0.00828583	0.01505	ottawa
-0.00508599	0.0291011	-0.0183191	ottawa
-0.00574142	0.0140189	-0.0122161	ottawa
-0.00558534	-0.00378883	0.00367983	ottawa
0.00310883	-0.0160075	-0.017417	ottawa
-0.00662083	0.0257755	-0.00890305	ottawa
0.000635043	-0.0156861	-0.0127755	ottawa
-0.0145298	-0.0005292	0.0199595	ottawa
-0.0109865	0.030193	-0.0171497	ottawa
-0.0124312	0.0272815	-0.0081088	ottawa
0.056594	-0.00709941	-0.000299347	ottawa
-0.0116062	0.00736482	0.018935	ottawa
-0.000126112	-0.0135974	-0.0137382	ottawa
-0.0118421	-0.00464074	0.00949559	ottawa
-0.000368264	0.0103074	-0.00854621	ottawa
-0.0100821	-0.0115558	0.0101736	ottawa
0.00634817	0.00436605	-0.0133014	ottawa
-0.0124605	-0.0067567	0.00748448	ottawa
-0.00902448	0.00374089	0.00504155	ottawa
-0.00765211	-0.00894415	-0.00610868	ottawa
-0.000891013	-0.0138768	-0.00421771	ottawa
-0.00594214	0.000775717	0.010214	ottawa
-0.00609946	0.00388477	0.0204736	ottawa
-0.00466319	-0.00832955	0.00383348	ottawa
0.00321718	-0.0230919	-0.00893018	ottawa
-0.0108648	-0.000635644	0.0173078	ottawa
0.000735755	0.00109061	0.00029935	ottawa
-0.00923398	-0.00738657	0.00704291	ottawa
-0.0109164	0.000521885	0.00389792	ottawa
-0.00882823	-0.00321887	0.00404059	ottawa
-0.000411551	-0.00879823	-0.00527886	ottawa
0.0587342	0.0116004	0.0308414	ottawa
-0.007054	0.00776364	0.00150962	ottawa
-0.00587728	-0.000105142	0.00387598	ottawa
-0.00669634	0.000554112	0.0124147	ottawa
-0.00740148	0.0334011	-0.0177429	ottawa
0.00259788	-0.0104459	-0.00398409	ottawa
0.00205761	-0.0187368	-0.0349902	ottawa
0.00494074	-0.0153243	-0.000778498	ottawa
-0.014169	-0.00895957	0.0143819	ottawa
-0.000713611	0.00210794	0.0109225	ottawa
0.00761347	-0.0137495	-0.00589001	ottawa
-0.0109658	-0.00221149	0.00859881	ottawa
-0.0212361	0.0259053	0.00966274	ottawa
-0.00880499	-0.00320295	0.00658513	ottawa
-0.0069491	0.0019574	0.00535272	ottawa
0.0610232	0.0160334	0.0244168	ottawa
-0.00700927	-0.000323477	0.000536623	ottawa
-0.00951507	-0.0159739	-0.000962567	ottawa
-0.000897283	-0.0112252	-0.00786734	ottawa
-0.0129843	-0.00740635	0.00569632	ottawa
-0.00906476	0.000946419	0.00437976	ottawa
0.0556125	0.00736384	0.0254355	ottawa
0.0019267	-0.0148851	-0.00270057	ottawa
-0.00772897	-0.0164528	0.0115547	ottawa
-0.0133421	0.0198187	-0.00543602	ottawa
-0.00244421	0.024241	-0.0208058	ottawa
-0.00365499	0.00197695	0.00526967	ottawa
-0.0119909	-0.00377387	0.00475141	ottawa
-0.00872166	0.00120722	0.0102151	ottawa
-0.00868107	-0.00637161	0.00157554	ottawa
0.0591321	0.0144367	0.0288322	ottawa
-0.0044678	-0.01426	-0.0167479	ottawa
-0.0077331	0.00906842	-0.000416268	ottawa
0.00524052	-0.0142111	-0.00269828	ottawa
-0.015456	-0.00562422	0.017208	ottawa
-0.0134135	-0.0115189	0.00624213	ottawa
-0.0097695	-0.0126542	0.00418129	ottawa
-0.0125641	-0.00153959	0.0232939	ottawa
0.0583324	0.0961414	0.0998186	ottawa
-0.0149932	-0.000670069	0.0186549	ottawa
-0.00220891	-0.00702036	-0.00451933	ottawa
0.063769	-0.00206209	0.0436235	ottawa
-0.011373	7.18455e-05	0.00467209	ottawa
0.00387362	-0.0312286	-0.0115078	ottawa
0.0660497	0.0343993	0.0456954	ottawa
-0.0108952	-0.00643349	0.0143517	ottawa
0.00751253	-0.0172929	0.0170018	ottawa
-0.0116893	-3.28738e-05	0.0134391	ottawa
-0.00890533	-0.0136112	-0.00817843	ottawa
-0.00773898	0.00646791	0.0131112	ottawa
-0.0110354	-0.00115887	0.0113302	ottawa
0.000282217	-0.00873475	-0.00538522	ottawa
-0.00153576	-0.0146406	-0.00444978	ottawa
-0.00230138	-0.00538704	-0.00661023	ottawa
3.96751e-05	-0.00976542	0.00808849	ottawa
0.0216592	0.0142958	0.0144658	ottawa
-0.005545	-0.00485418	0.00723379	ottawa
-0.0109773	0.00743478	-0.0135455	ottawa
-0.00973149	0.00404015	0.0092028	ottawa
-0.0125764	-0.000996036	0.0024873	ottawa
-0.000581565	-0.0158988	0.00641821	ottawa
0.000410492	0.0088365	-0.00788773	ottawa
-0.00601685	-0.00719501	0.00913584	ottawa
-0.0124799	-0.000690232	0.0136487	ottawa
-0.00963638	0.00206934	0.0138655	ottawa
-0.00180224	-0.0160743	0.00167094	ottawa
0.0190188	0.00438402	0.0187832	ottawa
-0.00866595	-0.0099601	0.00510187	ottawa
-0.0113212	-0.00135512	-0.00157259	ottawa
-0.00704231	-0.00878953	0.00709248	ottawa
-0.0137664	-0.00669423	0.0184932	ottawa
-0.00832214	-0.00698559	-0.00217593	ottawa
0.0015998	-0.00580175	-0.00641432	ottawa
0.00305021	-0.00894093	-0.015348	ottawa
-0.00869239	0.00324446	0.00236526	ottawa
-0.00102019	-0.0178983	-0.00571588	ottawa
-0.00396733	-0.0115963	-0.00310996	ottawa
-0.00172902	0.0072397	-0.0126095	ottawa
-0.0116844	-0.00910994	0.00881355	ottawa
-0.00244268	-0.00559516	0.012325	ottawa
-0.00948633	-0.00753374	-0.00297705	ottawa
-0.00740382	0.00468427	0.0143043	ottawa
-0.0150826	-0.00266351	0.0101922	ottawa
0.0220478	0.000232776	0.0177733	ottawa
0.00246891	-0.0184186	-0.0199882	ottawa
-0.00129205	-0.00164377	0.0016265	ottawa
-0.00795624	-0.0141584	0.00208282	ottawa
0.00537494	-0.019508	-0.00742926	ottawa
-0.00196124	0.0140634	0.015694	ottawa
-0.000486114	-0.0109475	-0.0015854	ottawa
-0.0130615	-0.0112333	0.0100315	ottawa
-0.0029933	-0.00587663	-0.00017137	ottawa
-0.00982287	-0.00711335	0.00582903	ottawa
0.0554354	-0.0112248	0.00365752	ottawa
-0.00764764	-0.000300586	0.0090767	ottawa
-0.0150065	-0.0023679	0.0102099	ottawa
0.0033422	-0.00654678	0.00597777	ottawa
2.75039e-05	-0.019261	-0.00707412	ottawa
-0.00326793	-0.00371353	-0.00369566	ottawa
-0.0113357	-0.0063789	0.0113937	ottawa
-0.0142053	-0.00993755	0.0186112	ottawa
-0.00251935	-0.00558409	-0.00584863	ottawa
0.0394289	-0.0128361	0.0168164	ottawa
-0.00893826	-0.00439395	0.0142841	ottawa
0.00474525	-0.011452	0.00692169	ottawa
-0.00939785	-0.010754	8.35531e-05	ottawa
-0.0153935	-0.00666773	0.0139121	ottawa
-0.00333668	0.0451028	-0.0315218	ottawa
-0.006797	0.0420687	-0.0310398	ottawa
-0.00505622	-0.0171871	0.00154698	ottawa
-0.0125776	0.00322051	0.0209535	ottawa
-0.00950903	0.00338509	0.00780277	ottawa
-0.00159578	-0.0141089	-0.0179129	ottawa
-0.00238063	0.00288021	0.0193106	ottawa
-0.0108914	-0.0173732	0.00545013	ottawa
-0.00884861	-0.000584137	-0.00442805	ottawa
-0.00954273	-0.010329	0.0149443	ottawa
-0.0134089	-0.0042487	0.0173324	ottawa
-0.0108205	-0.0124675	0.021578	ottawa
-0.00194433	-0.0294074	0.00557901	ottawa
-0.00982817	-0.00476075	0.00272359	ottawa
-0.00371829	-0.0153462	0.0053665	ottawa
-0.0116297	-0.00123213	0.00953466	ottawa
-0.00250275	-0.0100469	0.00877521	ottawa
0.00261249	-0.0166839	-0.00190051	ottawa
0.00146518	-0.0149373	-0.0135307	ottawa
-0.000958733	-0.0075227	-0.00914313	ottawa
-0.0106677	0.00281375	0.0146219	ottawa
-0.0164952	-0.00585284	0.00688926	ottawa
0.00109386	-0.0172783	-0.00756953	ottawa
-0.0210935	0.00227149	0.00414803	ottawa
-0.012067	0.0020481	0.000305828	ottawa
-0.0170192	0.000317381	0.0150458	ottawa
-0.00933566	0.00561168	0.0185332	ottawa
0.000682639	-0.0116683	0.000947097	ottawa
0.00144673	-0.0194341	-0.0124547	ottawa
0.0122453	-0.00114229	0.0180193	ottawa
-0.00146091	0.0466002	-0.032961	ottawa
-0.00460598	0.000397716	0.015069	ottawa
-0.0103445	-0.00833227	0.0112516	ottawa
-0.00910537	-0.00593879	0.0012255	ottawa
0.0558602	-0.000310683	0.0220606	ottawa
0.000658885	-0.0101049	-0.0146077	ottawa
-0.0099946	0.00184316	0.00311442	ottawa
-0.00851204	-0.0103204	0.00301048	ottawa
-0.00299473	0.0300764	-0.0276923	ottawa
-0.0145274	0.00426421	0.00931614	ottawa
-0.0167113	-0.00517357	0.0140991	ottawa
-0.00888412	0.0012963	0.00861605	ottawa
-0.00142657	-0.0227493	-0.0126848	ottawa
-0.0123496	-0.00956256	0.00131952	ottawa
0.0586978	0.00563144	0.0255152	ottawa
-0.0120652	-0.00444739	0.00110566	ottawa
-0.00161899	-0.00796769	0.0109061	ottawa
-0.00684508	-0.00535276	0.00329131	ottawa
-0.0042672	0.0181139	0.00251278	ottawa
-0.0114254	-0.00669571	0.0115603	ottawa
-0.00399187	-0.00480367	0.00622414	ottawa
-0.0147109	-0.00162602	0.00775081	ottawa
-0.0102278	0.00347767	0.00698791	ottawa
-0.00177574	-0.00704286	-0.0170288	ottawa
-0.000971026	-0.00535525	-0.00539451	ottawa
-0.00891291	-0.00778827	0.00726537	ottawa
-0.017	-0.00224648	0.0331977	ottawa
-0.0179059	0.00778701	-0.00277906	ottawa
-0.0118004	-0.00565816	0.0234675	ottawa
0.0496597	-0.00036934	-0.00489651	ottawa
0.00365737	-0.0108468	-0.00832892	ottawa
-0.0116273	-0.00168731	0.00401933	ottawa
-0.0118754	-0.000631913	0.00105434	ottawa
-0.00844715	0.0113443	0.00163544	ottawa
-0.00537932	-0.00257386	0.00498588	ottawa
-0.00652322	-0.010829	-0.000648983	ottawa
-0.00857365	-0.00381146	0.0134897	ottawa
-0.00726001	0.00180989	0.000206426	ottawa
-0.0142949	-0.00754361	0.00319551	ottawa
-0.0134896	-0.00963511	0.0148998	ottawa
0.000633439	-0.0218622	-0.00498886	ottawa
0.00193504	-0.0227059	-0.0168263	ottawa
-0.011055	-0.006553	0.0202246	ottawa
-0.0114904	0.000863674	0.0159505	ottawa
-0.00125076	0.00425167	-0.00774523	ottawa
-0.0132164	-0.00962959	0.021757	ottawa
-0.000888488	-0.0199818	0.0035475	ottawa
-0.00408766	-0.0068507	0.00432823	ottawa
-0.00492156	0.0530314	-0.0393929	ottawa
-0.0131353	-0.00244745	0.0228694	ottawa
-0.00750219	-0.00254322	0.00372329	ottawa
-0.00446853	-0.00687204	0.00278855	ottawa
0.0576432	0.0102885	0.0357989	ottawa
0.00203032	-0.0131582	-0.0014452	ottawa
-0.0155115	-0.00390018	0.00980352	ottawa
-0.0170749	0.00265161	0.0195996	ottawa
0.00138972	-0.0138508	-0.0185073	ottawa
-0.0149282	-0.00322816	-0.000124307	ottawa
-0.0137929	2.6488e-05	0.0116126	ottawa
-0.000259269	-0.0208842	-0.0124827	ottawa
0.0002909	-0.0139371	-0.000443861	ottawa
0.00311654	-0.0185546	-0.00887525	ottawa
-0.000207838	-0.014431	-0.0144026	ottawa
-0.011197	0.00940489	0.00886616	ottawa
-0.00957516	-0.0015002	0.00294653	ottawa
-0.0128144	0.000486613	0.0161273	ottawa
-0.00897708	0.00289802	-0.0115188	ottawa
-0.0125567	-0.00748475	0.0238972	ottawa
-0.00216477	0.0497502	-0.0216423	ottawa
-0.00723856	-0.00863181	0.0056529	ottawa
0.000951964	-0.0134343	-0.0134501	ottawa
-0.0111069	0.00065079	0.0129323	ottawa
-0.0067062	-0.00165271	-0.00989268	ottawa
-0.00296677	-0.00429526	0.00861808	ottawa
-0.015434	0.00300374	0.0177281	ottawa
-0.012853	0.00629765	-0.00140188	ottawa
0.005495	-0.0110416	-0.00574135	ottawa
-0.0201486	-0.00379774	0.018766	ottawa
-0.0112942	0.0024073	0.01181	ottawa
0.00105463	-0.0147454	-0.00493177	ottawa
0.000842353	0.0140017	-0.0158397	ottawa
0.0495557	-0.00762574	0.0107932	ottawa
0.0582633	0.00418844	0.0251904	ottawa
-0.0122666	0.0203243	-0.00250005	ottawa
0.00146423	-0.0103146	-0.00797093	ottawa
-0.00964424	0.0017748	-0.00265755	ottawa
0.00417731	-0.0194159	-0.0105989	ottawa
0.000638709	0.0144619	-0.0199238	ottawa
-0.0119925	-0.0114784	0.0203954	ottawa
-0.0126831	0.000745118	-0.00607391	ottawa
-0.01039	-0.00425236	-0.00398586	ottawa
-0.00874744	-0.00508061	0.012573	ottawa
-0.00826108	0.00968323	0.00264162	ottawa
0.00482665	-0.00946569	-0.00664228	ottawa
-0.011209	-0.00796092	0.0151723	ottawa
-0.0112079	-0.00599	0.0071896	ottawa
0.00359422	0.00651252	-0.012376	ottawa
-0.0129543	-0.00356276	0.00600724	ottawa
-2.27122e-05	-0.0101016	0.00439604	ottawa
-0.00815447	-0.00651101	0.00834126	ottawa
-0.00842081	0.0497546	-0.0197829	ottawa
0.00167018	-0.0232543	-0.0130654	ottawa
0.00329398	-0.0160578	2.48451e-05	ottawa
0.000762841	0.00730171	0.00967982	ottawa
-0.00677523	0.00858344	-0.0156955	ottawa
-0.0133945	-0.0111186	0.0116573	ottawa
-0.0158914	0.020927	0.000331564	ottawa
-0.0154362	-0.00806936	0.00948556	ottawa
-0.0072608	0.00123388	0.0109301	ottawa
-0.0119104	-0.00128459	0.0110207	ottawa
-0.0131298	-0.0023658	0.00581294	ottawa
-0.0169704	-0.00866547	0.00560293	ottawa
-0.00841927	-0.0159847	0.0119682	ottawa
-0.013609	0.00245715	0.0181541	ottawa
-0.00269481	-0.0080568	-0.00988972	ottawa
-0.0132417	0.0343319	-0.0253813	ottawa
0.0018102	-0.0106025	-0.00675628	ottawa
-0.00266487	-0.00706624	0.00741255	ottawa
-0.0131424	-0.00186033	0.00650569	ottawa
-0.0105456	-0.0129092	0.0200545	ottawa
-0.0147667	-0.00519914	0.00736247	ottawa
0.00200427	-0.0148476	-0.00451348	ottawa
0.00273233	-0.0229102	-0.0119952	ottawa
-0.0129721	-0.00365751	0.000356081	ottawa
-0.00617781	-0.000501702	0.00197338	ottawa
0.00440529	-0.0156255	-0.0080545	ottawa
-0.0130385	0.00337007	0.00291773	ottawa
-0.00504271	2.43057e-05	-0.00654987	ottawa
-0.0108267	-0.00874895	0.0139005	ottawa
-0.0122849	0.00202899	-4.48234e-05	ottawa
-0.0126679	0.000561727	0.0191252	ottawa
-0.0108844	-0.0109039	0.0118806	ottawa
-0.00649792	0.04891	-0.0345704	ottawa
-0.0100775	-0.00646009	0.0190007	ottawa
0.0568012	0.00713373	0.0333182	ottawa
-0.0132271	0.00881839	0.0103929	ottawa
-0.00698609	-0.00949216	0.00378167	ottawa
-0.00678626	-0.0133196	0.00281722	ottawa
-0.0131226	0.00567729	-0.000314692	ottawa
-0.00740108	-6.38014e-05	0.0105012	ottawa
-0.00504124	0.000199171	0.000201724	ottawa
-0.0116097	-0.00886698	0.0293065	ottawa
0.0354704	-0.00507319	0.0142883	ottawa
-0.00611813	-0.00659901	-0.00160849	ottawa
-0.00917672	0.00281244	0.0145682	ottawa
-0.00759938	0.0222942	-0.0161432	ottawa
0.00322494	0.0269795	-0.0255549	ottawa
-0.00468195	0.0257534	-0.0265867	ottawa
-0.000451327	-0.0157666	-0.024528	ottawa
-0.00870645	-0.000826917	0.017131	ottawa
-0.00757802	0.0181499	-0.0231766	ottawa
0.0245392	0.00159984	0.0168207	ottawa
-0.0116067	0.000531106	0.027659	ottawa
-0.0169946	0.0117474	0.0121173	ottawa
-0.00964487	0.00534417	0.00488734	ottawa
0.00578605	-0.00844378	-0.00786551	ottawa
-0.0140251	-0.00452065	0.00256368	ottawa
-0.00818167	-0.0104423	0.0114878	ottawa
0.0378083	-0.00374323	0.0422618	ottawa
0.000963322	-0.005087	0.00130658	ottawa
-0.014288	0.000821921	0.00989181	ottawa
-0.0116677	-0.00912818	0.0302347	ottawa
-0.00999171	-0.0148024	0.0125625	ottawa
0.0133491	0.00301295	-0.00878912	ottawa
-0.00927074	0.00151669	0.0246194	ottawa
-0.0125464	0.0437012	-0.0331805	ottawa
-0.00964429	0.000985082	0.0118299	ottawa
-0.00431858	-0.00321118	0.0338976	ottawa
0.0100703	0.0417348	-0.0179349	ottawa
-0.0148048	0.00505667	0.00560043	ottawa
-0.00254545	-0.0162078	0.00274764	ottawa
-0.00934453	-0.0155572	0.0060381	ottawa
-0.0111114	0.00232773	0.0101001	ottawa
-0.00863089	-0.00330425	0.0145692	ottawa
-0.00602457	0.000527543	0.013476	ottawa
-0.000242749	0.0127775	-0.00544342	ottawa
-0.013255	0.00731962	0.00331224	ottawa
0.0423596	-0.000832469	0.0210475	ottawa
-0.0149113	-0.00470431	0.0180398	ottawa
-0.00623285	-0.00614186	0.0135681	ottawa
-0.00777932	-0.0038467	0.000829611	ottawa
-0.00829736	-0.00972115	0.00914808	ottawa
-0.00773638	0.000175211	0.0204197	ottawa
-0.00263003	0.018744	-0.00886687	ottawa
-0.00614877	-0.00593128	0.00414348	ottawa
0.00312473	-0.0206526	0.00448756	ottawa
-0.00600033	0.0467041	-0.0386807	ottawa
-0.00844369	-0.00716695	-0.0047762	ottawa
-0.0020052	-0.00854876	0.00356365	ottawa
-0.00901588	0.00214021	0.00374442	ottawa
-0.0144246	0.000365395	0.00745845	ottawa
-0.00458355	0.0167145	-0.0120457	ottawa
0.00723793	-0.000981552	0.0192185	ottawa
-0.0125312	-0.00907563	0.0104582	ottawa
0.000804332	-0.013078	-0.00890713	ottawa
0.0527079	-0.00535436	0.00838086	ottawa
-0.0131722	-0.00677183	0.0219001	ottawa
-0.00771557	0.00164388	-0.00215177	ottawa
0.00478477	0.005496	0.00091098	ottawa
-0.0147874	-0.00725149	0.0217163	ottawa
-0.00487827	0.0345822	-0.0293589	ottawa
-0.00865411	0.00106911	0.00772003	ottawa
-0.00397486	0.0186656	-0.0212025	ottawa
0.0123985	-0.0132676	-0.000657421	ottawa
0.00339651	-0.0124234	0.0056461	ottawa
-0.00745941	-0.00393489	0.0076055	ottawa
-0.0102478	0.00280454	0.0048713	ottawa
-0.00487741	0.0110584	-0.00901734	ottawa
0.0228648	-0.00212332	0.0243371	ottawa
-0.0043128	-0.00562744	-0.000578516	ottawa
-0.0111091	-0.00513335	0.00328145	ottawa
-0.0122276	0.00279551	0.01499	ottawa
-0.00919827	-0.00206226	0.00472735	ottawa
-0.0134722	0.00327048	0.00336904	ottawa
0.00419623	0.0258008	0.0239012	ottawa
-0.0145068	0.00376058	0.00326056	ottawa
-0.0156935	-0.00622842	0.0181384	ottawa
0.00236224	-0.0182877	0.00286907	ottawa
0.0596647	0.00792633	0.0341257	ottawa
-0.0129655	-0.00452353	0.00195093	ottawa
-0.0074071	-0.016369	0.000321187	ottawa
-0.00250318	-0.00922722	0.00711981	ottawa
-0.00636898	-0.00568766	-0.0019019	ottawa
-0.0125347	-0.00268876	0.012181	ottawa
0.0263982	0.00158346	0.010704	ottawa
-0.0135523	-0.00238834	0.0187226	ottawa
0.0560565	-0.00504058	0.00633268	ottawa
-0.00953033	0.00313909	-0.00157147	ottawa
-0.0107327	-0.00217451	0.00633042	ottawa
-0.0022227	0.0183982	-0.0215703	ottawa
-0.0118847	0.0635033	-0.0429737	ottawa
-0.0097013	0.00215893	0.000407179	ottawa
-0.00831802	-0.00360563	0.000159891	ottawa
-0.0121687	-0.00847475	0.0160487	ottawa
-0.00897101	-0.00889781	0.00886544	ottawa
-0.0023142	-0.0191289	-0.00275797	ottawa
-0.0161999	0.0066306	0.0083834	ottawa
-0.0143931	-0.00434677	0.0140097	ottawa
-0.00737166	-0.00228377	0.00799344	ottawa
-0.00840617	0.00310088	0.00154846	ottawa
0.0487286	0.0748996	0.101974	ottawa
-0.00392427	-0.012973	-0.00531264	ottawa
-0.00153762	-0.0250486	-0.00574273	ottawa
-0.0126813	-0.011001	0.00259356	ottawa
-0.00971069	-0.00189813	0.0188576	ottawa
-0.0125028	-0.0148196	0.00957266	ottawa
-0.00907886	-0.0121259	0.00671178	ottawa
-0.0127682	-0.00294444	0.0179439	ottawa
-0.000801885	-0.00396477	0.00102117	ottawa
-0.00207498	0.00991643	-0.0194946	ottawa
0.00621957	-0.00147528	0.0125218	ottawa
-0.0142302	-0.000170915	0.00458157	ottawa
-0.0134919	0.00225502	0.0162429	ottawa
0.000716627	0.00161724	0.0164801	ottawa
-0.00359655	-0.00369929	0.00579128	ottawa
0.00298244	-0.0152022	0.00294603	ottawa
-0.011198	-0.00152392	0.00779504	ottawa
-0.00801805	-0.012669	0.00541802	ottawa
-0.000900279	-0.00671151	-0.00189077	ottawa
-0.0104779	-0.00395809	-0.00684093	ottawa
0.0452148	0.0027095	0.00192515	ottawa
-0.0117014	-0.0107222	0.0105274	ottawa
0.00762091	-0.0213345	-0.00910974	ottawa
-0.00134109	-0.0158205	-0.00486878	ottawa
0.00106994	-0.016923	-0.00794878	ottawa
-0.0155022	0.000904716	0.0135891	ottawa
-0.00429464	0.0246636	-0.0178013	ottawa
-0.0120324	-0.0103571	-0.00507975	ottawa
0.00571101	0.00059841	0.00692382	ottawa
-0.0142649	0.0132235	0.0124731	ottawa
-0.0114699	-0.00718027	0.0125111	ottawa
-0.00655666	-0.0124203	0.00831936	ottawa
0.000523387	-0.0144277	-0.00108034	ottawa
0.0049904	-0.0253115	-0.0103727	ottawa
-0.00481901	-0.0132573	0.00506955	ottawa
-0.00991283	-0.00239773	0.0147809	ottawa
-0.010709	-0.00607532	0.0254766	ottawa
-0.0070684	-0.0045506	0.0131439	ottawa
-0.0106966	0.00367936	0.0108809	ottawa
-0.0126471	-0.00813264	0.0234696	ottawa
0.00328801	-0.0157869	-0.00191159	ottawa
-0.00770866	-0.00505493	0.0217779	ottawa
-0.0137576	-0.00234103	0.0120477	ottawa
0.00659006	-0.0152976	0.0054638	ottawa
-0.00847232	0.00223202	0.0270721	ottawa
-0.00124865	-0.00649444	-0.00757021	ottawa
0.00142423	0.0293578	-0.016163	ottawa
-0.00680131	-0.0111927	0.00543031	ottawa
0.00297048	0.00892662	0.00395589	ottawa
-0.010301	-0.0105236	0.0154901	ottawa
-0.00709063	-0.0145428	0.00373575	ottawa
0.00214609	-0.0178095	-0.00814256	ottawa
-0.0102103	0.00713531	0.0135844	ottawa
-0.0129064	0.00147254	0.0106445	ottawa
-0.00104822	-0.00991522	-0.00935305	ottawa
-0.0135953	-0.0120483	0.00664383	ottawa
-0.0149327	0.0109422	-0.0109579	ottawa
0.00287504	-0.0171093	-0.00462038	ottawa
-0.00988125	0.0063033	0.0131317	ottawa
-0.00302618	-0.00350071	-0.00361447	ottawa
-0.00132226	-0.00938336	-0.00171127	ottawa
0.0754042	0.00417186	0.0338846	ottawa
-0.006582	-0.0125761	0.0200698	ottawa
0.00281337	-0.0102636	0.00772903	ottawa
-0.000257667	0.00840333	-0.00714572	ottawa
-0.0126154	-0.0150353	0.0164079	ottawa
8.64063e-05	-0.0152164	-0.0121799	ottawa
-0.0104227	-0.00824415	0.0113498	ottawa
-0.0133638	-0.00296146	-0.0014507	ottawa
-0.00200713	-0.0161303	-0.00243152	ottawa
0.0245449	0.00353672	0.0186388	ottawa
-0.012363	-0.00858896	0.00703277	ottawa
0.000355728	-0.0117244	-0.00186793	ottawa
-0.00051466	-0.0151085	-0.0178063	ottawa
-0.0194972	-0.00864568	0.0286855	ottawa
-2.49292e-05	-0.00706568	-0.00463191	ottawa
-0.00771709	0.0058976	0.0140065	ottawa
-0.00778572	0.0005753	-0.000374338	ottawa
0.0037695	-0.0211984	-0.0169224	ottawa
-0.005765	-0.00746994	0.022405	ottawa
-0.00656911	0.00409377	-0.00211811	ottawa
-0.00351039	0.0574134	-0.0376319	ottawa
-0.0111313	-0.0163917	0.0312258	ottawa
-0.00966297	-0.00599887	0.00814835	ottawa
0.0575707	0.00319004	0.0289039	ottawa
-0.0115843	-6.21506e-05	0.00840403	ottawa
0.0585821	-0.00184211	0.0343476	ottawa
-0.00930611	0.00438977	0.0161612	ottawa
-0.00907664	0.00211382	0.0084696	ottawa
-0.0123223	-0.00726343	0.00852782	ottawa
0.00269615	-0.0126382	-0.0236096	ottawa
-0.0151541	0.0233077	-0.00775271	ottawa
-0.00157888	0.000807203	-0.00138208	ottawa
-0.0091555	0.0475469	-0.0271645	ottawa
-0.00166395	-0.000303915	0.00526465	ottawa
-0.00345176	-0.014291	-0.00344831	ottawa
0.00444181	0.0130582	-0.0161916	ottawa
-0.00601328	0.00131446	0.0148044	ottawa
0.0662459	0.029087	0.0508115	ottawa
0.0530064	-0.0036714	-0.0082161	ottawa
-0.00980157	-0.00479365	0.0213082	ottawa
-0.0133371	-0.00198302	0.0191296	ottawa
0.000347851	-0.0228831	-0.00375842	ottawa
0.000490643	-0.0224286	0.00687209	ottawa
-0.0121829	0.00499863	-0.000259278	ottawa
-0.0119949	-0.0039944	0.00177127	ottawa
0.00208978	-0.00731878	0.00295867	ottawa
-0.00939826	-0.00203652	0.00815384	ottawa
-0.0177252	-0.0158184	0.018152	ottawa
-0.00947795	0.00223428	0.00628578	ottawa
0.000782531	-0.0132948	-0.0076986	ottawa
0.00255548	-0.017858	-0.00815529	ottawa
-0.0141466	-0.00512256	0.0139384	ottawa
0.0177398	0.00625964	0.00249369	ottawa
0.0557925	0.00835495	0.0262487	ottawa
-0.0141656	0.0431508	-0.0253472	ottawa
-0.00736278	0.0474177	-0.0322512	ottawa
-0.0109244	-0.00269562	0.00349437	ottawa
-0.00665264	-0.00484819	0.0118405	ottawa
-0.0190675	-0.0113059	0.0226665	ottawa
-0.0064432	-0.00285338	0.0129425	ottawa
0.0233433	0.00449057	0.0156459	ottawa
-0.0113028	0.00300534	0.0131114	ottawa
-0.0160096	-0.0115909	0.031433	ottawa
0.00914195	0.00102749	-0.00887295	ottawa
-0.00336309	-0.00466138	-0.00927341	ottawa
-0.0115247	-0.00642832	0.00341803	ottawa
-0.0118392	0.000559975	-0.00137601	ottawa
-0.0119145	0.00249077	0.0109334	ottawa
0.0596672	0.00555305	0.0187236	ottawa
0.00259308	-0.0182522	-0.00737251	ottawa
0.00505124	-0.00870351	-0.00329708	ottawa
0.00244948	-0.0135242	-0.00444355	ottawa
-0.00666222	-0.0139116	0.00273151	ottawa
-0.00219093	0.00693015	-0.00665434	ottawa
-0.00178043	0.0154415	-0.012864	ottawa
0.0174702	-0.0109113	0.0153257	ottawa
0.0623742	0.0136476	0.0309666	ottawa
-0.0113005	-0.0150342	0.00156752	ottawa
0.000672861	-0.0202327	-0.0149999	ottawa
-0.00155527	-0.0123817	-0.00304787	ottawa
-0.00678843	-0.00807276	0.00604316	ottawa
-0.0113853	-0.00734922	0.0198992	ottawa
0.00312373	-0.0277601	-0.0322377	ottawa
-0.0125087	-0.00506198	0.0140251	ottawa
0.0354141	-0.0124745	0.0247292	ottawa
-0.00869859	-0.0141378	-0.00185578	ottawa
-0.00640619	-0.00838813	0.0149827	ottawa
-0.0145929	-0.00249313	0.00831913	ottawa
-0.00856909	-0.00619775	0.00728395	ottawa
-0.000576886	-0.0217833	-0.00674036	ottawa
-0.0151121	0.00830957	0.00851326	ottawa
-0.00854404	0.00855418	0.00664381	ottawa
0.00395232	-0.0257191	-0.0298135	ottawa
-0.00765095	-0.00969489	0.0020572	ottawa
-0.00455804	-0.00836354	0.02143	ottawa
-0.0131233	-0.00879608	0.0201165	ottawa
-0.00976333	-0.0182212	0.00855988	ottawa
-0.0156289	0.00223526	0.0105793	ottawa
-0.0106219	-0.0105927	0.0117896	ottawa
0.0030989	-0.017621	0.00034747	ottawa
0.0004209	-0.0139067	-0.0309349	ottawa
-0.0152921	-0.00891875	-0.00378114	ottawa
-0.00808823	-0.00286791	0.00843859	ottawa
0.00233812	0.0013065	0.00574594	ottawa
-0.0134621	-0.00302747	0.01054	ottawa
0.00302793	-0.019015	-0.0156152	ottawa
0.00215536	-0.0163409	0.00433922	ottawa
-0.0144478	-0.0050316	-0.00258806	ottawa
0.00144247	-0.0114048	-0.00920406	ottawa
0.0447926	-0.00455852	0.00876958	ottawa
-0.0155901	-0.00744158	-0.00483074	ottawa
0.0227072	-0.0294665	-0.00837543	ottawa
-0.0122102	-0.00797861	0.0168262	ottawa
-0.00976124	-0.0142311	-0.000802932	ottawa
0.000898983	-0.0145251	-0.00174097	ottawa
0.0448741	0.00234661	0.0103809	ottawa
-0.00507574	0.00575346	0.00567878	ottawa
-0.00652421	-0.00476935	-0.00992837	ottawa
-0.0109043	0.000768954	0.0122941	ottawa
-0.00388727	-0.0100404	0.00620582	ottawa
-0.0162076	0.00125142	0.00556912	ottawa
0.000135894	-0.0183388	0.00239728	ottawa
-0.0139294	-0.0108101	0.00287777	ottawa
-0.00820877	-0.00468582	-0.00454523	ottawa
0.000709644	-0.0110266	-0.00637627	ottawa
-0.0148731	-0.00525285	0.0230221	ottawa
-0.00347659	-0.00766019	-0.00319989	ottawa
-0.00712664	-0.0118336	0.00379774	ottawa
-0.00480275	-0.00210363	-0.00152275	ottawa
-0.00774065	0.00181323	-0.00206668	ottawa
-0.0119467	-0.00051296	0.00741552	ottawa
-0.0103139	-0.00216263	0.00428326	ottawa
0.0754347	0.0214916	0.032493	ottawa
-0.0089848	-0.00466368	0.0117715	ottawa
0.000965783	-0.0139523	-0.0119753	ottawa
-0.0119135	-0.00932117	0.0159624	ottawa
0.0800459	-0.0028689	0.0304318	ottawa
0.00216018	-0.015748	-0.012251	ottawa
-0.0121122	-0.0129772	0.0103096	ottawa
0.00686573	-0.0101993	0.000767467	ottawa
0.00211224	0.0352324	0.016517	ottawa
-0.0025597	0.0581497	-0.025483	ottawa
0.0021982	-0.0109622	0.0156629	ottawa
-0.00104304	0.00242887	0.00569174	ottawa
-0.00619788	0.042615	-0.0342511	ottawa
-0.0156411	0.0367882	-0.0276	ottawa
0.00118604	-0.00666545	-0.0057877	ottawa
-0.0110688	-0.00991791	0.00590461	ottawa
-0.0133677	0.000257883	0.00315556	ottawa
-0.00688475	-0.00190402	0.00740348	ottawa
-0.0122774	0.0171467	0.0150856	ottawa
-0.00879997	-0.000304317	0.0117344	ottawa
-0.000443597	-0.0152223	-0.0041263	ottawa
-0.0151465	0.00143895	0.015673	ottawa
-0.00156854	-0.0131642	-0.00335372	ottawa
-0.00167972	-0.00828432	0.00686243	ottawa
-0.00142515	-0.0191326	-0.0120921	ottawa
0.0621502	0.0135476	0.0545752	ottawa
-0.0121493	0.0015143	0.016915	ottawa
0.0397414	-0.00181357	0.037073	ottawa
-0.0129459	-0.00287251	0.0118766	ottawa
-0.00966587	0.00112927	0.0205679	ottawa
-0.0110131	-0.00374238	0.0254236	ottawa
-0.00240296	0.0448064	-0.0224765	ottawa
0.0162486	0.00699528	0.00515797	ottawa
0.0394372	-0.00634476	0.0239108	ottawa
0.00567271	-0.0128138	-0.00149086	ottawa
-0.0136562	0.00166617	0.0151661	ottawa
-0.00965382	0.0125789	0.0082565	ottawa
-0.0151646	-0.00527612	0.012409	ottawa
-0.00585014	-0.000206668	-0.00123329	ottawa
-0.00744532	-0.0177339	-0.00251834	ottawa
-0.0147389	-0.00300571	0.0195545	ottawa
0.000707681	-0.00794596	-0.00109877	ottawa
-0.00446827	-0.0109969	0.00191086	ottawa
-0.00776417	-0.00152496	0.00134152	ottawa
-0.0111413	-0.00660769	0.00176319	ottawa
0.00179759	-0.0165099	-0.00495377	ottawa
-0.0179219	0.00653117	0.000224432	ottawa
-0.0123469	-0.00790886	0.00196232	ottawa
-0.00779784	-0.00405003	0.000133944	ottawa
-0.00257015	-0.00237519	0.0103707	ottawa
0.00171783	-0.0111073	-0.00529908	ottawa
0.0533618	-0.00903082	0.00491097	ottawa
-0.0080279	0.0573521	-0.0395516	ottawa
0.0262851	-0.00827921	-0.0091719	ottawa
-0.00116468	-0.0017206	0.00383574	ottawa
-0.00558227	0.00519641	0.00296727	ottawa
-0.00436622	-0.0133708	0.0128515	ottawa
0.00882763	-0.0224891	-0.00684114	ottawa
-0.000387964	-0.00797726	0.0060511	ottawa
-0.014306	-0.00153733	0.0104782	ottawa
-0.0100917	0.00189512	0.00929667	ottawa
0.00210279	-0.00989859	0.00515087	ottawa
-0.00357652	-0.00702782	0.00637244	ottawa
0.00384623	-0.0132004	-0.000325523	ottawa
0.00490681	-0.0169234	-0.0169332	ottawa
-0.00715089	0.00377799	0.00438917	ottawa
-0.0115603	-3.53383e-06	0.0158524	ottawa
-0.00738239	-0.0175287	0.0110995	ottawa
-0.00970491	-0.00379071	-0.00533964	ottawa
-0.0069394	0.008011	0.00640016	ottawa
-0.00496235	-0.0106574	0.00749466	ottawa
-0.010766	0.0536371	-0.0562147	ottawa
0.000947871	-0.021938	-9.14802e-05	ottawa
-0.00672013	0.0167542	-0.00298273	ottawa
-0.00624703	-0.00227087	-0.00725418	ottawa
-0.00116913	-0.0196232	-0.0201027	ottawa
0.0452514	-0.00511691	-0.00115266	ottawa
-0.0146389	0.00710656	0.020766	ottawa
-0.0106411	-0.0044553	0.00447117	ottawa
-0.00448822	0.0158486	-0.0114727	ottawa
-0.00396227	-0.00356516	-0.0066252	ottawa
-0.0103654	-0.00568325	0.0138479	ottawa
-0.0114624	-0.00374457	0.00970374	ottawa
-0.00111914	0.0013443	-0.00311483	ottawa
-0.0119963	-0.0123354	0.0273564	ottawa
-0.0120681	-0.00498016	0.0114489	ottawa
-0.00485581	0.0277301	-0.0276478	ottawa
-0.00937468	0.00231119	0.00943391	ottawa
-0.00575977	-0.00128221	0.0100477	ottawa
-0.00241708	-0.00582022	-0.00325948	ottawa
0.0725314	0.0446275	0.0878221	ottawa
-0.00439105	-0.00301591	0.0147557	ottawa
-0.0103893	0.0011907	4.84846e-05	ottawa
0.00355294	-0.00576587	0.00838082	ottawa
0.0117571	0.000316074	0.00748281	ottawa
0.00154417	-0.0213922	-0.0108177	ottawa
-0.00638298	-0.0131431	-0.0085199	ottawa
0.00281543	-0.00669252	-0.00056629	ottawa
-0.0109869	0.00287403	0.0226103	ottawa
-0.00935884	-0.00525743	0.0134315	ottawa
0.0022104	-0.00742209	-0.00730031	ottawa
0.00108918	-0.00764483	-0.00201144	ottawa
-0.014146	-0.0068426	0.00647281	ottawa
0.00112342	-0.023682	-0.00637753	ottawa
-0.0129202	-0.00696012	0.0142012	ottawa
-0.0131952	-0.0131121	0.0143022	ottawa
-0.00541305	-0.0175606	-0.00372397	ottawa
-0.0013597	-0.011969	-0.00272112	ottawa
-0.0161735	-0.00323489	0.0146079	ottawa
-0.0134968	0.00526865	0.00811768	ottawa
0.00494569	-0.0154261	-0.010394	ottawa
-0.00854087	0.00790967	0.00270488	ottawa
-0.0111981	-0.00174981	0.0145724	ottawa
-0.00574427	-0.0160263	-0.00594386	ottawa
0.0046777	-0.0132035	-0.00302325	ottawa
-0.0148186	0.00700851	0.00501659	ottawa
-0.004143	0.00424024	0.000776569	ottawa
-0.013634	-0.00527661	0.00475696	ottawa
-0.00439618	-0.00407197	0.00720581	ottawa
0.0572104	0.00360737	0.0242797	ottawa
-0.0122746	-0.0100184	-0.00133879	ottawa
-0.00962463	-0.00688466	0.00201287	ottawa
-0.00865136	-0.00857313	0.00754506	ottawa
-0.0101982	0.000583277	-0.00047822	ottawa
-3.80239e-05	-0.0201796	-0.0244484	ottawa
-0.0024966	0.00913963	0.00515721	ottawa
0.00304277	-0.0179552	-0.00293018	ottawa
-0.0129064	-0.000643375	0.0012441	ottawa
0.0712785	0.032536	0.0354174	ottawa
0.080637	0.00121386	0.0566357	ottawa
-0.018813	0.0182004	0.0125222	ottawa
-0.00356402	-0.00393321	0.00387344	ottawa
0.00317297	-0.0126472	-0.0107633	ottawa
-0.0107694	-0.00530597	0.0138632	ottawa
-0.00671573	-0.0122187	-0.00187652	ottawa
0.0101583	0.00207961	0.0100072	ottawa
0.00107121	-0.0193786	-0.0124506	ottawa
-0.000322252	-0.0176194	-0.00571776	ottawa
-0.0150085	0.00905688	0.0224122	ottawa
-0.0118453	0.0153323	0.00152071	ottawa
0.00561552	-0.00492692	0.0145859	ottawa
-0.00408453	0.0448308	-0.0472599	ottawa
-0.00016755	-0.00705519	0.00101302	ottawa
0.0448782	0.00299036	0.000256162	ottawa
-0.0154647	0.00573399	0.00639402	ottawa
0.00250886	-0.0101496	-0.0107099	ottawa
-0.0100636	-0.00445134	0.012827	ottawa
-0.00929241	-0.00118121	0.00581477	ottawa
-0.00625416	-0.00358383	0.00691831	ottawa
-0.00811761	-0.00113649	0.00940376	ottawa
-0.0038361	0.00576155	-0.00648709	ottawa
-0.0144176	0.0218026	-0.00653447	ottawa
-0.00882694	-0.00333081	0.00991162	ottawa
-0.0171009	0.00341604	-0.00163567	ottawa
-0.00939333	-0.00864378	0.0139855	ottawa
-0.00322655	-0.00723805	-0.00936659	ottawa
-0.0035852	-0.0016331	-0.0038526	ottawa
-0.00807844	-0.00579617	0.0197154	ottawa
0.000475539	0.0377015	-0.0225816	ottawa
-0.0104614	-0.00655692	0.0178159	ottawa
-0.0152294	-0.00164636	0.00814942	ottawa
0.0045731	0.0385118	0.0140861	ottawa
-0.0122504	-0.0118511	0.0144679	ottawa
-0.0130228	-0.00504364	0.00318982	ottawa
0.00602248	-0.000894464	0.00302813	ottawa
0.0400425	0.00483754	-0.00603457	ottawa
0.0346306	-0.00753444	0.0226295	ottawa
-0.0134575	-0.00307015	0.0181147	ottawa
-0.0013448	0.0153673	-0.0151824	ottawa
-0.00953002	0.00660339	0.00657556	ottawa
-0.0104096	-0.0107344	0.00745823	ottawa
0.00744223	-0.0152824	-0.00911233	ottawa
0.0087726	-0.0177123	-0.00341491	ottawa
0.00716648	-0.0182014	-0.0176517	ottawa
-0.0106565	0.00671049	0.0164446	ottawa
-0.00102065	-0.0110847	-0.00713567	ottawa
-0.00925969	0.0104107	-0.00583646	ottawa
0.0026928	-0.0132013	-0.0164488	ottawa
-0.00625075	-0.0147084	0.00629934	ottawa
-0.00788748	-0.00198105	-0.00757849	ottawa
0.0113004	0.0174729	0.00295686	ottawa
0.00637986	-0.0153319	-0.0134651	ottawa
-0.00219081	-0.0137714	0.004229	ottawa
-0.00542905	-0.014336	0.00443546	ottawa
-0.012882	-0.00028423	0.0142726	ottawa
-0.0151082	-0.00426817	0.0138091	ottawa
-0.0121871	-0.00274627	0.0235756	ottawa
-0.00996321	-0.00909418	0.0196427	ottawa
8.42179e-05	0.0495411	-0.031406	ottawa
-0.0108914	-0.0133593	0.00303517	ottawa
-0.00576886	-0.00375369	0.00776535	ottawa
-0.00823649	-0.00703822	0.00239152	ottawa
-0.0130055	-0.0102015	0.015658	ottawa
-0.0128741	-0.00535987	0.000299804	ottawa
0.00618474	-0.0162895	-0.00145296	ottawa
0.000280005	-0.00524004	0.00489406	ottawa
-0.00783753	-0.00896657	-0.00308694	ottawa
-0.0135946	0.00224319	-0.00114168	ottawa
-0.0103535	0.000214381	0.00204898	ottawa
-0.0103949	-0.00984175	-0.00157232	ottawa
0.00609847	-0.0193945	-0.0131933	ottawa
0.00252803	0.0335453	-0.0356548	ottawa
-0.0168622	0.00293271	0.029686	ottawa
-0.00720941	-0.00179625	0.0185713	ottawa
-0.00963904	-0.0191699	-0.00123098	ottawa
-0.00679296	-0.00636613	0.0142862	ottawa
-0.0096938	0.00472696	0.00790312	ottawa
-0.00558451	-0.00550051	0.00221866	ottawa
-0.0169195	-0.00410579	0.0128913	ottawa
-0.0070611	0.00370764	-0.0064141	ottawa
-0.00985284	-0.00301669	0.00740833	ottawa
-0.00719324	0.00899887	0.00243674	ottawa
0.00205791	-0.0271275	-0.0144856	ottawa
-0.0139347	-0.00433095	0.00269993	ottawa
-0.00518607	-0.0175596	-0.00420444	ottawa
-0.00145504	-0.00800147	-0.0118949	ottawa
-0.0126038	0.00456324	0.00979438	ottawa
0.020888	-0.0305754	-0.0208578	ottawa
-0.0142923	-0.00262686	0.00379343	ottawa
-0.0050289	0.059801	-0.0453757	ottawa
-0.0169168	-0.00684016	0.014808	ottawa
0.00532295	0.00546549	-0.01831	ottawa
0.0010147	-0.0104727	-0.012289	ottawa
-0.0152867	0.00162808	0.0125308	ottawa
-0.00753869	-0.000268206	0.00702291	ottawa
-0.00551003	-0.00816197	-0.00660133	ottawa
0.0345341	-0.00100682	0.0129781	ottawa
-0.00783838	-0.00181264	0.00337398	ottawa
-0.00821166	-0.00705162	0.000321346	ottawa
-0.0144411	-0.0077606	-0.00343792	ottawa
-0.00868275	-0.00715944	0.0084006	ottawa
-0.0102162	-0.00136883	0.0132638	ottawa
0.00302375	-0.0204778	-0.00430932	ottawa
-0.00741377	0.00615898	0.0106581	ottawa
-0.00103294	-0.0157644	0.00183714	ottawa
-0.0115001	0.00780953	0.012105	ottawa
-0.00619682	-0.0116872	0.0100625	ottawa
-0.0136935	-0.00387821	0.0152698	ottawa
-0.00244104	-0.0125288	-0.0126817	ottawa
-0.00989065	0.0109297	-0.00765084	ottawa
-0.00867726	-0.0010969	-0.00458492	ottawa
0.0575527	-0.0097651	0.00175092	ottawa
-0.0136486	-0.00314677	0.0109336	ottawa
-0.0112536	0.00346149	0.0175634	ottawa
0.00398197	-0.0154176	-0.00714992	ottawa
-0.0125291	0.00104849	0.0135849	ottawa
-0.00413561	-0.0111974	0.00299997	ottawa
0.00348072	-0.0169059	0.00018509	ottawa
-0.00981258	-0.007915	0.0018759	ottawa
0.00248796	-0.0228987	-0.0165393	ottawa
-7.49595e-05	-0.0155485	0.004945	ottawa
-0.00199252	-0.0150995	-0.000226496	ottawa
-0.0125121	0.000439425	0.00782517	ottawa
-0.0160798	-0.00906494	0.00453056	ottawa
-0.0105254	-0.00498587	0.0100801	ottawa
-0.00072878	0.00222143	-0.00650052	ottawa
-0.000566884	-0.0131165	0.00242687	ottawa
0.0583651	-0.00316193	-0.000543461	ottawa
0.000136817	0.0466094	-0.022318	ottawa
-0.0148298	-0.00923348	0.0159924	ottawa
-0.0106872	0.00253895	0.0104296	ottawa
-0.00666028	-0.00429815	0.000699154	ottawa
-0.00904303	0.00115072	0.0032017	ottawa
-0.00899821	0.0138382	-0.000501202	ottawa
-0.00410593	-0.00279761	-0.00185539	ottawa
-0.0179458	-0.0113737	0.0252272	ottawa
-0.0101516	-0.00142649	0.0103235	ottawa
-0.00787139	-0.000150903	0.0101962	ottawa
0.0362991	0.00244729	0.0117597	ottawa
0.00283646	-0.020924	-0.00912257	ottawa
-0.0137961	0.0138245	0.0237399	ottawa
-0.00747125	-0.00680303	0.0140284	ottawa
-0.00510691	0.00127595	-0.0152307	ottawa
-0.00784459	-0.000105032	0.00884508	ottawa
-0.00816324	-0.00468599	0.0058431	ottawa
-0.0112717	0.0278529	-0.0108155	ottawa

## Sheet: Supplementary Figure 2
Supplementary Figure 2A
Actin-Gal4/+	932	697	684	628	688	628	586	589
UAS-AnkIR1/+	477	511	467	471	443	460	449	563
Actin-Gal4>UAS-AnkIR1	475	632	394	462	595	494	525	481
Supplementary Figure 2B
Actin-Gal4	533	562	534	602	777	793	631	578
UAS-AnkOE/+	426	476	486	427	509	545	578	550
Actin-Gal4>UAS-AnkOE	436	739	439	471	662	822	672	896

## Sheet: Supplementary Figure 3
Supplementary Figure 3A
Actin-Gal4/+	739	590	709	671
UAS-HGTXIR/+	823	659	762	608
Actin-Gal4>UAS-HGTXIR	431	482	463	450
Supplementary Figure 3B
Actin-Gal4;Gal80ts/+	0.35	0.4	0.43	0.21	0.23	0.46
UAS-HGTXIR/+	0.7	0.63	0.71	0.71
Actin-Gal4;Gal80ts>UAS-HGTXIR	0.33	0.3	0.35	0.28	0.27
Supplementary Figure 3C
Actin-Gal4;Gal80ts/+	1.74	3.31	2.15	2.32
UAS-HGTXIR/+	1.9	1.62	1.67	2.72	2.68
Actin-Gal4;Gal80ts>UAS-HGTXIR	3.58	3.17	2.09	4.3
Supplementary Figure 3D
Actin-Gal4;Gal80ts/+	0.85	0.83	0.86	0.82
UAS-HGTXIR/+	0.94	0.96	0.95	0.96	0.97	0.99
Actin-Gal4;Gal80ts>UAS-HGTXIR	0.82	0.82	0.89	0.86	0.89	0.89
Supplementary Figure 3E
Actin-Gal4;Gal80ts/+	1033	431	885	630	771	793	497
UAS-HGTXIR/+	619	556	667	316	534	375	375
Actin-Gal4;Gal80ts>UAS-HGTXIR	327	516	678	508	560	305	394
Supplementary Figure 3F
Hours	30	35	35	35	35	36	37	38	39	37	40	40	40	40	41	41	42	43	43	43	43	44	45	47	44	45	47	44	47	47	49		31	34	37	40	42	42	43	45	45	45	45	45	47	48	49	47	48
Actin-Gal4;Gal80ts/+	1	1	1	1	1	1	1	1	1	1	1	1	1	1	1	1	1	1	1	1	1	1	1	1	1	1	1	1	1	1	1
UAS-HGTXIR/+																																	1	1	1	1	1	1	1	1	1	1	1	1	1	1	1	1	1
Actin-Gal4;Gal80ts>UAS-HGTXIR
[truncated: 42 more columns]

## Sheet:  Supplementary Figure 4
Supplementary Figure 4A
Ilp2
Actin-Gal4;Gal80ts/+	1.198	0.339	0.736	1.053	1.675
UAS-HGTXIR/+	0.783	0.592	0.258	0.403
Actin-Gal4;Gal80ts>UAS-HGTXIR	0.27	0.433	0.185	0.13	0.284
Ilp3
Actin-Gal4;Gal80ts/+	0.51	1.1	1.06	1.2	1.13
UAS-HGTXIR/+	0.88	0.66	0.49	0.76
Actin-Gal4;Gal80ts>UAS-HGTXIR	0.43	0.33	0.21	0.13	0.18
Ilp5
Actin-Gal4;Gal80ts/+	1.94	0.28	0.38	0.91	1.5
UAS-HGTXIR/+	0.58	0.53	0.17	0.33
Actin-Gal4;Gal80ts>UAS-HGTXIR	0.26	0.34	0.1	0.1	0.33
Supplementary Figure 4B
Ilp3
Actin-Gal4;Gal80ts/+	0.898499	1.5113	1.30915
UAS-HGTXIR/+	1.1566	1.34444	0.97646
Actin-Gal4;Gal80ts>UAS-HGTXIR	0.830251	1.44342	1.09802

## Sheet:  Supplementary Figure 5
Supplementary Figure 5A
Ilp2
Actin-Gal4;Gal80ts/+	1.263	1.106	1.005	0.627
UAS-HGTXOE/+	0.827	1.206	0.756	0.776
Actin-Gal4;Gal80ts>UAS-HGTXOE	3.784	0.414	1.184	2.609
Ilp3
Actin-Gal4;Gal80ts/+	1.77	1.1	0.72	0.41
UAS-HGTXOE/+	0.62	0.54	0.58	0.39
Actin-Gal4;Gal80ts>UAS-HGTXOE	1.51	0.45	0.71	1.03
Ilp5
Actin-Gal4;Gal80ts/+	1.18	0.94	1.06	0.82
UAS-HGTXOE/+	1.01	0.75	0.96	1
Actin-Gal4;Gal80ts>UAS-HGTXOE	1.63	0.82	1.37	1.72
Supplementary Figure 5B
Ilp3
Actin-Gal4;Gal80ts/+	0.449119	1.18601	0.44605
UAS-HGTXOE/+	0.569045	1.28025	0.93455
Actin-Gal4;Gal80ts>UAS-HGTXOE	0.895687	0.790301	1.01992
